# Supplementary material for: Preparation method shapes the recovery and ecological interpretation of DNA and RNA soil viral communities
Source: Nat Commun. 2026 Jul 28;17:7551. doi: 10.1038/s41467-026-74154-1 (PMC13415888; doi:10.1038/s41467-026-74154-1)
Supplement: Supplementary file 3 — Supplementary Dataset 1 [file 41467_2026_74154_MOESM3_ESM.xlsx]

## Sheet: Overview
Legend	Description
Site metadata	Metadata for each site
Sample metadata	Metadata for each sample
Read mapping Stats	Stats for read mapping results
JGI_metadata	Project IDs and sample metadata from JGI for data accesibility
Biogeochemistry	Collected biogeochemical measurements from each sample

## Sheet: site_metadata
sample	Catalog	Plot	percent_water_content	water_category_soft	Depth_cm	Irrigation	Irrigation	Wheatgrass	Rep	Corer	Date	Season	Notes	Date Extracted	Extractor	Extraction Type	mg soil (+/- 10mg)	Final DNA volume uL	Buffer Volume	Sample Volume	Qubit DNA ng/ul	NanoDrop DNA ng/ul
SM1000	SM1000	16	0.175599	higher	5_15	T1	1	Alkar	1	5cm diameter	44852	fall	T1_P16_R1_2022Oct	44896	RWM	Soil	240	100	197	3	16.3	NA
SM1001	SM1001	3	0.136612	lower	5_15	T4	0.25	Alkar	1	5cm diameter	44852	fall	T4_P3_R1_2022Oct	44896	RWM	Soil	250	100	197	3	1.41	NA
SM1002	SM1002	23	0.144633	lower	5_15	T4	0.25	Alkar	1	5cm diameter	44852	fall	T4_P23_R1_2022Oct	44896	RWM	Soil	250	100	197	3	10	NA
SM1003	SM1003	40	0.167808	intermediate	5_15	T1	1	Jose	1	5cm diameter	44852	fall	T1_P40_R1_2022Oct	44896	RWM	Soil	250	100	197	3	6.33	NA
SM1004	SM1004	42	0.183815	higher	5_15	T1	1	Alkar	1	5cm diameter	44852	fall	T1_P42_R1_2022Oct	44896	RWM	Soil	250	100	197	3	16.3	NA
SM1005	SM1005	58	0.190639	higher	5_15	T4	0.25	Alkar	1	5cm diameter	44852	fall	T4_P58_R1_2022Oct	44896	RWM	Soil	250	100	197	3	10.1	NA
SM1026	SM1026	16	0.174667	intermediate	5_15	T1	1	Alkar	1	5cm diameter	44992	spring	T1_P16_R1_2023Mar	45015	RWM	Soil	249	100	197	3	5.92	10.428
SM1027	SM1027	3	0.127294	lower	5_15	T4	0.25	Alkar	1	5cm diameter	44992	spring	T4_P3_R1_2023Mar	45051	RWM	Soil_reextract	251	44	198	2	5.28	8.784
SM1028	SM1028	23	0.12542	lower	5_15	T4	0.25	Alkar	1	5cm diameter	44992	spring	T4_P23_R1_2023Mar	45015	RWM	Soil	249	100	197	3	6.62	12.09
SM1029	SM1029	10	0.145309	lower	5_15	T1	1	Alkar	1	5cm diameter	44992	spring	T1_P10_R1_2023Mar	45051	RWM	Soil_reextract	252	44	198	2	15.3	21.168
SM1030	SM1030	42	0.171582	intermediate	5_15	T1	1	Alkar	1	5cm diameter	44992	spring	T1_P42_R1_2023Mar	45015	RWM	Soil	248	100	197	3	9.87	13.224
SM1031	SM1031	58	0.201198	higher	5_15	T4	0.25	Alkar	1	5cm diameter	44992	spring	T4_P58_R1_2023Mar	45015	RWM	Soil	249	100	197	3	10.9	14.15
SM1050	SM1050	40	0.153587	intermediate	5_15	T1	1	Jose	1	5cm diameter	44994	spring	T1_P40_R1_2023Mar	45009	RWM	Soil	248	100	197	3	7.07	9.223

## Sheet: sample_metadata
sample_name	temp_ids	lib_id	data_stream	concentration	volume	yield_ng	soil_extracted_g	normalized_yield	sample_size_qcnumreads	perc_removed_ribosomal	water_category_soft
SM1000_MG_bacterial	SM1000_MG_NYYOH_bacterial_scaffold_mapping_98id_primary_refsorted_contam	NYYOH	DNA Bacterial	6.46	100	646	20.84	30.9981	440165978	0	intermediate
SM1002_MG_bacterial	SM1002_MG_NYYOO_bacterial_scaffold_mapping_98id_primary_refsorted_contam	NYYOO	DNA Bacterial	1.98	100	198	20.34	9.73451	354644416	0	lower
SM1004_MG_bacterial	SM1004_MG_NYYOS_bacterial_scaffold_mapping_98id_primary_refsorted_contam	NYYOS	DNA Bacterial	1.87	100	187	20.45	9.14425	258354536	0	higher
SM1005_MG_bacterial	SM1005_MG_NYYOT_bacterial_scaffold_mapping_98id_primary_refsorted_contam	NYYOT	DNA Bacterial	5.69	100	569	20.42	27.8648	544537504	0	higher
SM1028_MG_bacterial	SM1028_MG_NYYPG_bacterial_scaffold_mapping_98id_primary_refsorted_contam	NYYPG	DNA Bacterial	2.45	95	232.75	20	11.6375	334661778	0	lower
SM1030_MG_bacterial	SM1030_MG_NYYPN_bacterial_scaffold_mapping_98id_primary_refsorted_contam	NYYPN	DNA Bacterial	5.78	95	549.1	20	27.455	417285900	0	intermediate
SM1031_MG_bacterial	SM1031_MG_NYYPO_bacterial_scaffold_mapping_98id_primary_refsorted_contam	NYYPO	DNA Bacterial	11.7	95	1111.5	20.02	55.5195	435021030	0	higher
SM1050_MG_bacterial	SM1050_MG_NYYPP_bacterial_scaffold_mapping_98id_primary_refsorted_contam	NYYPP	DNA Bacterial	5.03	95	477.85	20.12	23.75	454178110	0	intermediate
SM1000_MG_fungal	SM1000_MG_fungal_scaffold_EukFloat_mapping_98id_primary_refsorted_contam	NYYOU	DNA Fungal	30.7	100	3070	0.06	51166.7	322284056	0	intermediate
SM1001_MG_fungal	SM1001_MG_fungal_scaffold_EukFloat_mapping_98id_primary_refsorted_contam	NYYOW	DNA Fungal	27.9	100	2790	0.05	55800	449608964	0	lower
SM1002_MG_fungal	SM1002_MG_fungal_scaffold_EukFloat_mapping_98id_primary_refsorted_contam	NYYOX	DNA Fungal	32	100	3200	0.07	45714.3	415176654	0	lower
SM1003_MG_fungal	SM1003_MG_fungal_scaffold_EukFloat_mapping_98id_primary_refsorted_contam	NYYOY	DNA Fungal	11.8	100	1180	0.02	59000	427614766	0	intermediate
SM1004_MG_fungal	SM1004_MG_fungal_scaffold_EukFloat_mapping_98id_primary_refsorted_contam	NYYOZ	DNA Fungal	11.3	100	1130	NA	NA	430040342	0	higher
SM1005_MG_fungal	SM1005_MG_fungal_scaffold_EukFloat_mapping_98id_primary_refsorted_contam	NYYPA	DNA Fungal	19.6	100	1960	0.03	65333.3	355302386	0	higher
SM1026_MG_fungal	SM1026_MG_fungal_scaffold_EukFloat_mapping_98id_primary_refsorted_contam	NYYPS	DNA Fungal	36.7	95	3486.5	0.099	35217.2	340442088	0	intermediate
SM1027_MG_fungal	SM1027_MG_fungal_scaffold_EukFloat_mapping_98id_primary_refsorted_contam	NYYPT	DNA Fungal	31.5	95	2992.5	0.08	37406.2	312583086	0	lower
SM1028_MG_fungal	SM1028_MG_fungal_scaffold_EukFloat_mapping_98id_primary_refsorted_contam	NYYPU	DNA Fungal	22.9	95	2175.5	0.093	23392.5	421745204	0	lower
SM1029_MG_fungal	SM1029_MG_fungal_scaffold_EukFloat_mapping_98id_primary_refsorted_contam	NYYPW	DNA Fungal	30.1	95	2859.5	0.088	32494.3	342464784	0	lower
SM1030_MG_fungal	SM1030_MG_fungal_scaffold_EukFloat_mapping_98id_primary_refsorted_contam	NYYPX	DNA Fungal	28	95	2660	0.144	18472.2	445445244	0	intermediate
SM1031_MG_fungal	SM1031_MG_fungal_scaffold_EukFloat_mapping_98id_primary_refsorted_contam	NYYPY	DNA Fungal	33.1	95	3144.5	0.097	32417.5	427658846	0	higher
SM1050_MG_fungal	SM1050_MG_fungal_scaffold_EukFloat_mapping_98id_primary_refsorted_contam	NYYPZ	DNA Fungal	21.9	95	2080.5	0.092	22614.1	549439556	0	intermediate
SM1000_MG_virome	SM1000_MG_virome_NZAGU_scaffold_mapping_98id_primary_refsorted_contam	NZAGU	DNA Virome	6.34	40	253.6	20.81	12.1864	119172626	0	intermediate
SM1001_MG_virome	SM1001_MG_virome_NZAGW_scaffold_mapping_98id_primary_refsorted_contam	NZAGW	DNA Virome	OOR	25	NA	20.13	NA	66503964	0	lower
SM1002_MG_virome	SM1002_MG_virome_NZAGX_scaffold_mapping_98id_primary_refsorted_contam	NZAGX	DNA Virome	0.0071	25	0.1775	20.13	0.00881769	92208462	0	lower
SM1003_MG_virome	SM1003_MG_virome_NZAGY_scaffold_mapping_98id_primary_refsorted_contam	NZAGY	DNA Virome	0.926	40	37.04	20.9	1.77225	111410088	0	intermediate
SM1004_MG_virome	SM1004_MG_virome_NZAGZ_scaffold_mapping_98id_primary_refsorted_contam	NZAGZ	DNA Virome	0.582	40	23.28	20.17	1.15419	122496514	0	higher
SM1005_MG_virome	SM1005_MG_virome_NZGWW_scaffold_mapping_98id_primary_refsorted_contam	NZAHA	DNA Virome	1.39	40	55.6	20.68	2.68859	123729984	0	higher
SM1026_MG_virome	SM1026_MG_virome_NZAHB_scaffold_mapping_98id_primary_refsorted_contam	NZAHB	DNA Virome	0.135	45	6.075	20.03	0.303295	98573304	0	intermediate
SM1027_MG_virome	SM1027_MG_virome_NZAHC_scaffold_mapping_98id_primary_refsorted_contam	NZAHC	DNA Virome	0.0312	45	1.404	20.08	0.0699203	118493438	0	lower
SM1028_MG_virome	SM1028_MG_virome_NZAHG_scaffold_mapping_98id_primary_refsorted_contam	NZAHG	DNA Virome	0.0592	45	2.664	20	0.1332	158439672	0	lower
SM1029_MG_virome	SM1029_MG_virome_NZAHH_scaffold_mapping_98id_primary_refsorted_contam	NZAHH	DNA Virome	0.0676	45	3.042	20.04	0.151796	118930906	0	lower
SM1030_MG_virome	SM1030_MG_virome_NZAHN_scaffold_mapping_98id_primary_refsorted_contam	NZAHN	DNA Virome	0.117	45	5.265	20.02	0.262987	89929002	0	intermediate
SM1031_MG_virome	SM1031_MG_virome_NZAHO_scaffold_mapping_98id_primary_refsorted_contam	NZAHO	DNA Virome	2.1	45	94.5	20.07	4.70852	130288774	0	higher
SM1050_MG_virome	SM1050_MG_virome_NZAHP_scaffold_mapping_98id_primary_refsorted_contam	NZAHP	DNA Virome	3.35	45	150.75	20	7.5375	114515514	0	intermediate
SM1000_MT	SM1000_MT_bulk_NZANU	NZANU	RNA Bulk	21.2	25	530	1.09	486.239	85779320	10	intermediate
SM1001_MT	SM1001_MT_bulk_OBNPY	OBNPY	RNA Bulk	8.94	25	223.5	1.085	205.991	80828796	12	lower
SM1002_MT	SM1002_MT_bulk_NZANW	NZANW	RNA Bulk	15	25	375	1.08	347.222	152689702	13	lower
SM1003_MT	SM1003_MT_bulk_NZANX	NZANX	RNA Bulk	20	25	500	1.095	456.621	164793510	9	intermediate
SM1004_MT	SM1004_MT_bulk_NZANY	NZANY	RNA Bulk	19.4	25	485	1.1	440.909	200390884	7	higher
SM1005_MT	SM1005_MT_bulk_NZANZ	NZANZ	RNA Bulk	34	25	850	1.08	787.037	134865270	25	higher
SM1026_MT	SM1026_MT_bulk_NZANG	NZANG	RNA Bulk	24	50	1200	1.0465	1146.68	348242474	15	intermediate
SM1027_MT	SM1027_MT_bulk_NZANH	NZANH	RNA Bulk	13.4	50	670	1.0195	657.185	167469504	8	lower
SM1028_MT	SM1028_MT_bulk_NZANN	NZANN	RNA Bulk	19.2	50	960	1.0215	939.794	207583026	9	lower
SM1029_MT	SM1029_MT_bulk_NZANO	NZANO	RNA Bulk	22.4	50	1120	1.0275	1090.02	229302222	8	lower
SM1030_MT	SM1030_MT_bulk_NZANP	NZANP	RNA Bulk	17.4	50	870	1.013	858.835	105646138	8	intermediate
SM1031_MT	SM1031_MT_bulk_NZANS	NZANS	RNA Bulk	26.8	50	1340	1.026	1306.04	96249124	10	higher
SM1050_MT	SM1050_MT_bulk_NZANT	NZANT	RNA Bulk	24.8	50	1240	1.0245	1210.35	136338218	11	intermediate
SM1000_MT_polyA	SM1000_MT_polyA_NZGYB	NZGYB	RNA PolyA	21.2	25	530	1.09	486.239	128293036	12	intermediate
SM1001_MT_polyA	SM1001_MT_polyA_OHHCA	OHHCA	RNA PolyA	8.94	25	223.5	1.085	205.991	261676808	8	lower
SM1002_MT_polyA	SM1002_MT_polyA_NZGYC	NZGYC	RNA PolyA	15	25	375	1.08	347.222	101474852	10	lower
SM1003_MT_polyA	SM1003_MT_polyA_NZGYG	NZGYG	RNA PolyA	20	25	500	1.095	456.621	151456298	5	intermediate
SM1004_MT_polyA	SM1004_MT_polyA_NZGYH	NZGYH	RNA PolyA	19.4	25	485	1.1	440.909	135653972	7	higher
SM1005_MT_polyA	SM1005_MT_polyA_NZGYN	NZGYN	RNA PolyA	34	25	850	1.08	787.037	113613290	19	higher
SM1026_MT_polyA	SM1026_MT_polyA_NZGXT	NZGXT	RNA PolyA	24	50	1200	1.0465	1146.68	243449400	10	intermediate
SM1027_MT_polyA	SM1027_MT_polyA_NZGXU	NZGXU	RNA PolyA	13.4	50	670	1.0195	657.185	232810580	9	lower
SM1028_MT_polyA	SM1028_MT_polyA_NZGXW	NZGXW	RNA PolyA	19.2	50	960	1.0215	939.794	240674564	10	lower
SM1029_MT_polyA	SM1029_MT_polyA_NZGXX	NZGXX	RNA PolyA	22.4	50	1120	1.0275	1090.02	195230500	10	lower
SM1030_MT_polyA	SM1030_MT_polyA_NZGXY	NZGXY	RNA PolyA	17.4	50	870	1.013	858.835	232761364	10	intermediate
SM1031_MT_polyA	SM1031_MT_polyA_NZGXZ	NZGXZ	RNA PolyA	26.8	50	1340	1.026	1306.04	84244082	7	higher
SM1050_MT_polyA	SM1050_MT_polyA_NZGYA	NZGYA	RNA PolyA	24.8	50	1240	1.0245	1210.35	76410988	7	intermediate
SM1000_MT_virome	SM1000_MT_virome_NZACW	NZACW	RNA Virome	0.584	40	23.36	20.81	1.12254	7354410	87	intermediate
SM1001_MT_virome	SM1001_MT_virome_NZACX	NZACX	RNA Virome	OOR	25	NA	20.13	NA	4917658	84	lower
SM1002_MT_virome	SM1002_MT_virome_NZACY	NZACY	RNA Virome	0.946	40	37.84	20.13	1.87978	5344312	91	lower
SM1003_MT_virome	SM1003_MT_virome_NZACZ	NZACZ	RNA Virome	0.428	40	17.12	20.9	0.819139	7969126	81	intermediate
SM1004_MT_virome	SM1004_MT_virome_NZAGA	NZAGA	RNA Virome	0.44	40	17.6	20.17	0.872583	13385118	87	higher
SM1005_MT_virome	SM1005_MT_virome_NZAGB	NZAGB	RNA Virome	0.42	40	16.8	20.68	0.812379	14181804	87	higher
SM1026_MT_virome	SM1026_MT_virome_NZAGC	NZAGC	RNA Virome	1.83	120	219.6	20.03	10.9636	7854524	92	intermediate
SM1027_MT_virome	SM1027_MT_virome_NZAGG	NZAGG	RNA Virome	0.968	120	116.16	20.08	5.78486	7497370	91	lower
SM1028_MT_virome	SM1028_MT_virome_NZAGH	NZAGH	RNA Virome	1.39	120	166.8	20	8.34	6811058	93	lower
SM1029_MT_virome	SM1029_MT_virome_NZAGN	NZAGN	RNA Virome	2.7	120	324	20.04	16.1677	6948128	91	lower
SM1030_MT_virome	SM1030_MT_virome_NZAGO	NZAGO	RNA Virome	1.44	120	172.8	20.02	8.63137	17293458	89	intermediate
SM1031_MT_virome	SM1031_MT_virome_NZAGP	NZAGP	RNA Virome	4.18	120	501.6	20.07	24.9925	12008934	91	higher
SM1050_MT_virome	SM1050_MT_virome_NZAGS	NZAGS	RNA Virome	3.88	120	465.6	20	23.28	11407810	91	intermediate
SM1000_MG_Total	SM1000_MG_totalDNA_scaffold_mapping_98id_primary_refsorted_contam	IMG_AP-1539256	DNA Total	13.135	100	579.253	240	2.41356	432188426	0	intermediate
SM1001_MG_Total	SM1001_MG_totalDNA_scaffold_mapping_98id_primary_refsorted_contam	IMG_AP-1539258	DNA Total	6.855	100	205.65	250	0.8226	346396708	0	lower
SM1002_MG_Total	SM1002_MG_totalDNA_scaffold_mapping_98id_primary_refsorted_contam	IMG_AP-1539260	DNA Total	7.835	100	289.111	250	1.15645	453878892	0	lower
SM1003_MG_Total	SM1003_MG_totalDNA_scaffold_mapping_98id_primary_refsorted_contam	IMG_AP-1539262	DNA Total	13.23	100	611.226	250	2.4449	282690748	0	intermediate
SM1004_MG_Total	SM1004_MG_totalDNA_scaffold_mapping_98id_primary_refsorted_contam	IMG_AP-1539264	DNA Total	10.13	100	442.681	250	1.77072	460962898	0	higher
SM1005_MG_Total	SM1005_MG_totalDNA_scaffold_mapping_98id_primary_refsorted_contam	IMG_AP-1539266	DNA Total	24.66	100	1363.7	250	5.45479	241743754	0	higher
SM1026_MG_Total	SM1026_MG_totalDNA_scaffold_mapping_98id_primary_refsorted_contam	IMG_AP-1539268	DNA Total	18.215	100	956.288	250	3.82515	337715738	0	intermediate
SM1027_MG_Total	SM1027_MG_totalDNA_scaffold_mapping_98id_primary_refsorted_contam	IMG_AP-1539270	DNA Total	6.365	100	222.138	250	0.888554	538056068	0	lower
SM1028_MG_Total	SM1028_MG_totalDNA_scaffold_mapping_98id_primary_refsorted_contam	IMG_AP-1539272	DNA Total	7.27	100	266.082	250	1.06433	254560286	0	lower
SM1029_MG_Total	SM1029_MG_totalDNA_scaffold_mapping_98id_primary_refsorted_contam	IMG_AP-1539274	DNA Total	11.23	100	458.184	250	1.83274	408998296	0	lower
SM1030_MG_Total	SM1030_MG_totalDNA_scaffold_mapping_98id_primary_refsorted_contam	IMG_AP-1539276	DNA Total	7.27	100	280.622	250	1.12249	302495308	0	intermediate
SM1031_MG_Total	SM1031_MG_totalDNA_scaffold_mapping_98id_primary_refsorted_contam	IMG_AP-1539278	DNA Total	20.925	100	1056.71	250	4.22685	705649006	0	higher
SM1050_MG_Total	SM1050_MG_totalDNA_scaffold_mapping_98id_primary_refsorted_contam	IMG_AP-1539280	DNA Total	17.97	100	1053.04	250	4.21217	319366062	0	intermediate

## Sheet: read_mapping_stats
sample	Type	ReadsMapped	ReadsUsed	ReadsNormalized
SM1000	BAr_DNA	665566	440165978	0.0013398
SM1002	BAr_DNA	252910	354644416	0.000621586
SM1004	BAr_DNA	603206	258354536	0.00205264
SM1005	BAr_DNA	1957040	544537504	0.0029132
SM1028	BAr_DNA	135544	334661778	0.000347993
SM1030	BAr_DNA	1275782	417285900	0.002718
SM1031	BAr_DNA	3085894	435021030	0.00594242
SM1050	BAr_DNA	379338	454178110	0.000742922
SM1000	Euk_DNA	2852604	322284056	0.00797632
SM1001	Euk_DNA	3169040	449608964	0.00624406
SM1002	Euk_DNA	3520792	415176654	0.00730003
SM1003	Euk_DNA	3147554	427614766	0.00663332
SM1004	Euk_DNA	4229220	430040342	0.00867043
SM1005	Euk_DNA	6296768	355302386	0.01607
SM1026	Euk_DNA	1310412	340442088	0.00330664
SM1027	Euk_DNA	1505196	312583086	0.00428973
SM1028	Euk_DNA	1925034	421745204	0.00394361
SM1029	Euk_DNA	1948694	342464784	0.00488238
SM1030	Euk_DNA	3773278	445445244	0.00748941
SM1031	Euk_DNA	2671008	427658846	0.00557329
SM1050	Euk_DNA	3667850	549439556	0.00578529
SM1000	Vir_DNA	45574052	119172626	0.336331
SM1001	Vir_DNA	2093912	66503964	0.0243733
SM1002	Vir_DNA	6065350	92208462	0.0495178
SM1003	Vir_DNA	15328796	111410088	0.109882
SM1004	Vir_DNA	34215898	122496514	0.231334
SM1005	Vir_DNA	47428352	123729984	0.310365
SM1026	Vir_DNA	12255500	98573304	0.0978242
SM1027	Vir_DNA	7954012	118493438	0.0558517
SM1028	Vir_DNA	19312624	158439672	0.102226
SM1029	Vir_DNA	8936082	118930906	0.0614991
SM1030	Vir_DNA	12637918	89929002	0.115686
SM1031	Vir_DNA	45316320	130288774	0.288851
SM1050	Vir_DNA	45102652	114515514	0.340703
SM1000	Tot_DNA	484544	432188426	0.00112114
SM1001	Tot_DNA	299026	346396708	0.000863247
SM1002	Tot_DNA	585536	453878892	0.00129007
SM1003	Tot_DNA	364484	282690748	0.00128934
SM1004	Tot_DNA	659400	460962898	0.00143048
SM1005	Tot_DNA	414052	241743754	0.00171277
SM1026	Tot_DNA	254282	337715738	0.000752947
SM1027	Tot_DNA	373936	538056068	0.000694976
SM1028	Tot_DNA	221682	254560286	0.000870843
SM1029	Tot_DNA	199076	408998296	0.00048674
SM1030	Tot_DNA	707798	302495308	0.00233986
SM1031	Tot_DNA	252534	705649006	0.000357875
SM1050	Tot_DNA	395220	319366062	0.00123751
SM1000	Vir_RNA	590746	7354410	0.0803254
SM1001	Vir_RNA	88977	4917658	0.0180934
SM1002	Vir_RNA	925769	5344312	0.173225
SM1003	Vir_RNA	1853654	7969126	0.232604
SM1004	Vir_RNA	1958233	13385118	0.146299
SM1005	Vir_RNA	4177852	14181804	0.294592
SM1026	Vir_RNA	1397424	7854524	0.177913
SM1027	Vir_RNA	518912	7497370	0.0692125
SM1028	Vir_RNA	363904	6811058	0.0534284
SM1029	Vir_RNA	580314	6948128	0.0835209
SM1030	Vir_RNA	5422776	17293458	0.313574
SM1031	Vir_RNA	3193428	12008934	0.265921
SM1050	Vir_RNA	1933896	11407810	0.169524
SM1000	Tot_RNA	2850020	85779320	0.033225
SM1001	Tot_RNA	1122070	80828796	0.0138821
SM1002	Tot_RNA	3181154	152689702	0.0208341
SM1003	Tot_RNA	8889534	164793510	0.0539435
SM1004	Tot_RNA	11030269	200390884	0.0550438
SM1005	Tot_RNA	6424343	134865270	0.0476353
SM1026	Tot_RNA	5966275	348242474	0.0171325
SM1027	Tot_RNA	1465563	167469504	0.00875122
SM1028	Tot_RNA	2553007	207583026	0.0122987
SM1029	Tot_RNA	3450762	229302222	0.015049
SM1030	Tot_RNA	6334719	105646138	0.0599617
SM1031	Tot_RNA	2866774	96249124	0.0297849
SM1050	Tot_RNA	4065508	136338218	0.0298193
SM1000	PolyA_RNA	5554903	128293036	0.0432986
SM1001	PolyA_RNA	1081358	261676808	0.00413242
SM1002	PolyA_RNA	3914517	101474852	0.0385762
SM1003	PolyA_RNA	15065998	151456298	0.0994742
SM1004	PolyA_RNA	8256811	135653972	0.0608667
SM1005	PolyA_RNA	1095386	113613290	0.00964135
SM1026	PolyA_RNA	3199673	243449400	0.0131431
SM1027	PolyA_RNA	2184142	232810580	0.00938163
SM1028	PolyA_RNA	1251201	240674564	0.00519873
SM1029	PolyA_RNA	3438043	195230500	0.0176102
SM1030	PolyA_RNA	19381799	232761364	0.083269
SM1031	PolyA_RNA	1691940	84244082	0.0200838
SM1050	PolyA_RNA	2461864	76410988	0.0322187

## Sheet: JGI_metadata
fd_project_name	ncbi_bioproject	sp_project_id	sp_project_name	lib_name	lib_actual_queue	sam_name	sp_actual_product	analysis_project_name	data_type
SM1000_MG_bacterial	PRJNA1408593	1441077	SM1000_MG_bacterial	NYYOH	Illumina Regular Fragment, 400bp, Plates	SM1000_MG_bacterial_T4	Metagenome Standard Draft	SM1000_MG_bacterial	bacterial DNA
SM1002_MG_bacterial	PRJNA1408948	1441079	SM1002_MG_bacterial	NYYOO	Illumina Regular Fragment, 400bp, Plates	SM1002_MG_bacterial_T4	Metagenome Standard Draft	SM1002_MG_bacterial	bacterial DNA
SM1004_MG_bacterial	PRJNA1408207	1441081	SM1004_MG_bacterial	NYYOS	Illumina Regular Fragment, 400bp, Plates	SM1004_MG_bacterial_T1	Metagenome Standard Draft	SM1004_MG_bacterial	bacterial DNA
SM1005_MG_bacterial	PRJNA1408423	1441082	SM1005_MG_bacterial	NYYOT	Illumina Regular Fragment, 400bp, Plates	SM1005_MG_bacterial_T4	Metagenome Standard Draft	SM1005_MG_bacterial	bacterial DNA
SM1028_MG_bacterial	PRJNA1408597	1441091	SM1028_MG_bacterial	NYYPG	Illumina Regular Fragment, 400bp, Plates	SM1028_MG_bacterial_T4	Metagenome Standard Draft	SM1028_MG_bacterial	bacterial DNA
SM1030_MG_bacterial	PRJNA1410546	1441093	SM1030_MG_bacterial	NYYPN	Illumina Regular Fragment, 400bp, Plates	SM1030_MG_bacterial_T1	Metagenome Standard Draft	SM1030_MG_bacterial	bacterial DNA
SM1031_MG_bacterial	PRJNA1410004	1441094	SM1031_MG_bacterial	NYYPO	Illumina Regular Fragment, 400bp, Plates	SM1031_MG_bacterial_T4	Metagenome Standard Draft	SM1031_MG_bacterial	bacterial DNA
SM1050_MG_bacterial	PRJNA1408425	1441095	SM1050_MG_bacterial	NYYPP	Illumina Regular Fragment, 400bp, Plates	SM1050_MG_bacterial_T1	Metagenome Standard Draft	SM1050_MG_bacterial	bacterial DNA
SM1000_MT	PRJNA1412023	1440991	SM1000_MT	NZANU	Illumina Low Input RNASeq w/rRNA Depletion, Tubes	SM1000_MT_T4_MT_PolyA_Dep	Metagenome Metatranscriptome	SM1000_MT (2)	bulk RNA
SM1001_MT	PRJNA1466428	1440990	SM1001_MT	OBNPY	Illumina Low Input RNASeq w/rRNA Depletion, Tubes	SM1001_MT_2	Metagenome Metatranscriptome	SM1001_MT (2)	bulk RNA
SM1002_MT	PRJNA1412024	1440989	SM1002_MT	NZANW	Illumina Low Input RNASeq w/rRNA Depletion, Tubes	SM1002_MT_T4_MT_PolyA_Dep	Metagenome Metatranscriptome	SM1002_MT (2)	bulk RNA
SM1003_MT	PRJNA1409590	1440988	SM1003_MT	NZANX	Illumina Low Input RNASeq w/rRNA Depletion, Tubes	SM1003_MT_T1_MT_PolyA_Dep	Metagenome Metatranscriptome	SM1003_MT (2)	bulk RNA
SM1004_MT	PRJNA1410383	1440987	SM1004_MT	NZANY	Illumina Low Input RNASeq w/rRNA Depletion, Tubes	SM1004_MT_T1_MT_PolyA_Dep	Metagenome Metatranscriptome	SM1004_MT (2)	bulk RNA
SM1005_MT	PRJNA1408336	1440986	SM1005_MT	NZANZ	Illumina Low Input RNASeq w/rRNA Depletion, Tubes	SM1005_MT_T4_MT_PolyA_Dep	Metagenome Metatranscriptome	SM1005_MT (2)	bulk RNA
SM1026_MT	PRJNA1410213	1441017	SM1026_MT	NZANG	Illumina Low Input RNASeq w/rRNA Depletion, Tubes	SM1026_MT_T1_MT_PolyA_Dep	Metagenome Metatranscriptome	SM1026_MT (2)	bulk RNA
SM1027_MT	PRJNA1409451	1441016	SM1027_MT	NZANH	Illumina Low Input RNASeq w/rRNA Depletion, Tubes	SM1027_MT_T4_MT_PolyA_Dep	Metagenome Metatranscriptome	SM1027_MT (2)	bulk RNA
SM1028_MT	PRJNA1408337	1441015	SM1028_MT	NZANN	Illumina Low Input RNASeq w/rRNA Depletion, Tubes	SM1028_MT_T4_MT_PolyA_Dep	Metagenome Metatranscriptome	SM1028_MT (2)	bulk RNA
SM1029_MT	PRJNA1408032	1441014	SM1029_MT	NZANO	Illumina Low Input RNASeq w/rRNA Depletion, Tubes	SM1029_MT_T1_MT_PolyA_Dep	Metagenome Metatranscriptome	SM1029_MT (2)	bulk RNA
SM1030_MT	PRJNA1408683	1441013	SM1030_MT	NZANP	Illumina Low Input RNASeq w/rRNA Depletion, Tubes	SM1030_MT_T1_MT_PolyA_Dep	Metagenome Metatranscriptome	SM1030_MT (2)	bulk RNA
SM1031_MT	PRJNA1412026	1441012	SM1031_MT	NZANS	Illumina Low Input RNASeq w/rRNA Depletion, Tubes	SM1031_MT_T4_MT_PolyA_Dep	Metagenome Metatranscriptome	SM1031_MT (2)	bulk RNA
SM1050_MT	PRJNA1409285	1441011	SM1050_MT	NZANT	Illumina Low Input RNASeq w/rRNA Depletion, Tubes	SM1050_MT_T1_MT_PolyA_Dep	Metagenome Metatranscriptome	SM1050_MT (2)	bulk RNA
SM1000_MG_fungal	PRJNA1408512	1441083	SM1000_MG_fungal	NYYOU	Illumina Regular Fragment, 400bp, Plates	SM1000_MG_fungal_T4	Metagenome Standard Draft	SM1000_MG_fungal	fungal DNA
SM1001_MG_fungal	PRJNA1408591	1441084	SM1001_MG_fungal	NYYOW	Illumina Regular Fragment, 400bp, Plates	SM1001_MG_fungal_T1	Metagenome Standard Draft	SM1001_MG_fungal	fungal DNA
SM1002_MG_fungal	PRJNA1408772	1441085	SM1002_MG_fungal	NYYOX	Illumina Regular Fragment, 400bp, Plates	SM1002_MG_fungal_T4	Metagenome Standard Draft	SM1002_MG_fungal	fungal DNA
SM1003_MG_fungal	PRJNA1411830	1441086	SM1003_MG_fungal	NYYOY	Illumina Regular Fragment, 400bp, Plates	SM1003_MG_fungal_T1	Metagenome Standard Draft	SM1003_MG_fungal	fungal DNA
SM1004_MG_fungal	PRJNA1412022	1441087	SM1004_MG_fungal	NYYOZ	Illumina Regular Fragment, 400bp, Plates	SM1004_MG_fungal_T1	Metagenome Standard Draft	SM1004_MG_fungal	fungal DNA
SM1005_MG_fungal	PRJNA1409283	1441088	SM1005_MG_fungal	NYYPA	Illumina Regular Fragment, 400bp, Plates	SM1005_MG_fungal_T4	Metagenome Standard Draft	SM1005_MG_fungal	fungal DNA
SM1026_MG_fungal	PRJNA1410547	1441096	SM1026_MG_fungal	NYYPS	Illumina Regular Fragment, 400bp, Plates	SM1026_MG_fungal_T1	Metagenome Standard Draft	SM1026_MG_fungal	fungal DNA
SM1027_MG_fungal	PRJNA1408334	1441097	SM1027_MG_fungal	NYYPT	Illumina Regular Fragment, 400bp, Plates	SM1027_MG_fungal_T4	Metagenome Standard Draft	SM1027_MG_fungal	fungal DNA
SM1028_MG_fungal	PRJNA1408944	1441098	SM1028_MG_fungal	NYYPU	Illumina Regular Fragment, 400bp, Plates	SM1028_MG_fungal_T4	Metagenome Standard Draft	SM1028_MG_fungal	fungal DNA
SM1029_MG_fungal	PRJNA1408335	1441099	SM1029_MG_fungal	NYYPW	Illumina Regular Fragment, 400bp, Plates	SM1029_MG_fungal_T1	Metagenome Standard Draft	SM1029_MG_fungal	fungal DNA
SM1030_MG_fungal	PRJNA1411524	1441100	SM1030_MG_fungal	NYYPX	Illumina Regular Fragment, 400bp, Plates	SM1030_MG_fungal_T1	Metagenome Standard Draft	SM1030_MG_fungal	fungal DNA
SM1031_MG_fungal	PRJNA1411726	1441101	SM1031_MG_fungal	NYYPY	Illumina Regular Fragment, 400bp, Plates	SM1031_MG_fungal_T4	Metagenome Standard Draft	SM1031_MG_fungal	fungal DNA
SM1050_MG_fungal	PRJNA1411725	1441102	SM1050_MG_fungal	NYYPZ	Illumina Regular Fragment, 400bp, Plates	SM1050_MG_fungal_T1	Metagenome Standard Draft	SM1050_MG_fungal	fungal DNA
SM1000_MT	PRJNA1412023	1440991	SM1000_MT	NZGYB	Illumina Low Input RNASeq w/PolyA Selection, Tubes	SM1000_MT_T4_MT_PolyA_Dep	Metagenome Metatranscriptome	SM1000_MT (2)	polyA RNA
SM1001_MT	PRJNA1466428	1440990	SM1001_MT	OAHUH	Illumina Low Input RNASeq w/PolyA Selection, Tubes	SM1001_MT_2	Metagenome Metatranscriptome	SM1001_MT (2)	polyA RNA
SM1002_MT	PRJNA1412024	1440989	SM1002_MT	NZGYC	Illumina Low Input RNASeq w/PolyA Selection, Tubes	SM1002_MT_T4_MT_PolyA_Dep	Metagenome Metatranscriptome	SM1002_MT (2)	polyA RNA
SM1003_MT	PRJNA1409590	1440988	SM1003_MT	NZGYG	Illumina Low Input RNASeq w/PolyA Selection, Tubes	SM1003_MT_T1_MT_PolyA_Dep	Metagenome Metatranscriptome	SM1003_MT (2)	polyA RNA
SM1004_MT	PRJNA1410383	1440987	SM1004_MT	NZGYH	Illumina Low Input RNASeq w/PolyA Selection, Tubes	SM1004_MT_T1_MT_PolyA_Dep	Metagenome Metatranscriptome	SM1004_MT (2)	polyA RNA
SM1005_MT	PRJNA1408336	1440986	SM1005_MT	NZGYN	Illumina Low Input RNASeq w/PolyA Selection, Tubes	SM1005_MT_T4_MT_PolyA_Dep	Metagenome Metatranscriptome	SM1005_MT (2)	polyA RNA
SM1026_MT	PRJNA1410213	1441017	SM1026_MT	NZGXT	Illumina Low Input RNASeq w/PolyA Selection, Tubes	SM1026_MT_T1_MT_PolyA_Dep	Metagenome Metatranscriptome	SM1026_MT (2)	polyA RNA
SM1027_MT	PRJNA1409451	1441016	SM1027_MT	NZGXU	Illumina Low Input RNASeq w/PolyA Selection, Tubes	SM1027_MT_T4_MT_PolyA_Dep	Metagenome Metatranscriptome	SM1027_MT (2)	polyA RNA
SM1028_MT	PRJNA1408337	1441015	SM1028_MT	NZGXW	Illumina Low Input RNASeq w/PolyA Selection, Tubes	SM1028_MT_T4_MT_PolyA_Dep	Metagenome Metatranscriptome	SM1028_MT (2)	polyA RNA
SM1029_MT	PRJNA1408032	1441014	SM1029_MT	NZGXX	Illumina Low Input RNASeq w/PolyA Selection, Tubes	SM1029_MT_T1_MT_PolyA_Dep	Metagenome Metatranscriptome	SM1029_MT (2)	polyA RNA
SM1030_MT	PRJNA1408683	1441013	SM1030_MT	NZGXY	Illumina Low Input RNASeq w/PolyA Selection, Tubes	SM1030_MT_T1_MT_PolyA_Dep	Metagenome Metatranscriptome	SM1030_MT (2)	polyA RNA
SM1031_MT	PRJNA1412026	1441012	SM1031_MT	NZGXZ	Illumina Low Input RNASeq w/PolyA Selection, Tubes	SM1031_MT_T4_MT_PolyA_Dep	Metagenome Metatranscriptome	SM1031_MT (2)	polyA RNA
SM1050_MT	PRJNA1409285	1441011	SM1050_MT	NZGYA	Illumina Low Input RNASeq w/PolyA Selection, Tubes	SM1050_MT_T1_MT_PolyA_Dep	Metagenome Metatranscriptome	SM1050_MT (2)	polyA RNA
SM1000_MG_Total	PRJNA1466424	1539281	SM1000_MG_bacterial_bulk	390275	Illumina, Tubes	SM1000_MG_Total	Metagenome Standard Draft	SM1000_MG_Total	total DNA
SM1001_MG_Total	PRJNA1466351	1539282	SM1001_MG_bacterial_bulk	390276	Illumina, Tubes	SM1001_MG_Total	Metagenome Standard Draft	SM1001_MG_Total	total DNA
SM1002_MG_Total	PRJNA1466448	1539283	SM1002_MG_bacterial_bulk	390277	Illumina, Tubes	SM1002_MG_Total	Metagenome Standard Draft	SM1002_MG_Total	total DNA
SM1003_MG_Total	PRJNA1466435	1539284	SM1003_MG_bacterial_bulk	390278	Illumina, Tubes	SM1003_MG_Total	Metagenome Standard Draft	SM1003_MG_Total	total DNA
SM1004_MG_Total	PRJNA1466352	1539285	SM1004_MG_bacterial_bulk	390279	Illumina, Tubes	SM1004_MG_Total	Metagenome Standard Draft	SM1004_MG_Total	total DNA
SM1005_MG_Total	PRJNA1466402	1539286	SM1005_MG_bacterial_bulk	390280	Illumina, Tubes	SM1005_MG_Total	Metagenome Standard Draft	SM1005_MG_Total	total DNA
SM1026_MG_Total	PRJNA1466429	1539287	SM1026_MG_bacterial_bulk	390281	Illumina, Tubes	SM1026_MG_Total	Metagenome Standard Draft	SM1026_MG_Total	total DNA
SM1027_MG_Total	PRJNA1466354	1539288	SM1027_MG_bacterial_bulk	390282	Illumina, Tubes	SM1027_MG_Total	Metagenome Standard Draft	SM1027_MG_Total	total DNA
SM1028_MG_Total	PRJNA1466423	1539289	SM1028_MG_bacterial_bulk	390283	Illumina, Tubes	SM1028_MG_Total	Metagenome Standard Draft	SM1028_MG_Total	total DNA
SM1029_MG_Total	PRJNA1466403	1539290	SM1029_MG_bacterial_bulk	390284	Illumina, Tubes	SM1029_MG_Total	Metagenome Standard Draft	SM1029_MG_Total	total DNA
SM1030_MG_Total	PRJNA1466353	1539291	SM1030_MG_bacterial_bulk	390285	Illumina, Tubes	SM1030_MG_Total	Metagenome Standard Draft	SM1030_MG_Total	total DNA
SM1031_MG_Total	PRJNA1466374	1539292	SM1031_MG_bacterial_bulk	390286	Illumina, Tubes	SM1031_MG_Total	Metagenome Standard Draft	SM1031_MG_Total	total DNA
SM1050_MG_Total	PRJNA1466355	1539293	SM1050_MG_bacterial_bulk	390287	Illumina, Tubes	SM1050_MG_Total	Metagenome Standard Draft	SM1050_MG_Total	total DNA
SM1000_MG_virome	PRJNA1409100	1441129	SM1000_MG_virome	NZAGU	Illumina ss/dsDNA-Seq, Tubes	SM1000_MG_virome_T4	Viral Metagenome Minimal Draft	SM1000_MG_virome	virome DNA
SM1001_MG_virome	PRJNA1408339	1441130	SM1001_MG_virome	NZAGW	Illumina ss/dsDNA-Seq, Tubes	SM1001_MG_virome_T1	Viral Metagenome Minimal Draft	SM1001_MG_virome	virome DNA
SM1002_MG_virome	PRJNA1411076	1441131	SM1002_MG_virome	NZAGX	Illumina ss/dsDNA-Seq, Tubes	SM1002_MG_virome_T4	Viral Metagenome Minimal Draft	SM1002_MG_virome	virome DNA
SM1003_MG_virome	PRJNA1410354	1441132	SM1003_MG_virome	NZAGY	Illumina ss/dsDNA-Seq, Tubes	SM1003_MG_virome_T1	Viral Metagenome Minimal Draft	SM1003_MG_virome	virome DNA
SM1004_MG_virome	PRJNA1408685	1441133	SM1004_MG_virome	NZAGZ	Illumina ss/dsDNA-Seq, Tubes	SM1004_MG_virome_T1	Viral Metagenome Minimal Draft	SM1004_MG_virome	virome DNA
SM1005_MG_virome	PRJNA1410694	1441134	SM1005_MG_virome	NZAHA	Illumina ss/dsDNA-Seq, Tubes	SM1005_MG_virome_T4	Viral Metagenome Minimal Draft	SM1005_MG_virome	virome DNA
SM1026_MG_virome	PRJNA1410197	1441135	SM1026_MG_virome	NZAHB	Illumina ss/dsDNA-Seq, Tubes	SM1026_MG_virome_T1	Viral Metagenome Minimal Draft	SM1026_MG_virome	virome DNA
SM1027_MG_virome	PRJNA1408203	1441136	SM1027_MG_virome	NZAHC	Illumina ss/dsDNA-Seq, Tubes	SM1027_MG_virome_T4	Viral Metagenome Minimal Draft	SM1027_MG_virome	virome DNA
SM1028_MG_virome	PRJNA1409665	1441137	SM1028_MG_virome	NZAHG	Illumina ss/dsDNA-Seq, Tubes	SM1028_MG_virome_T4	Viral Metagenome Minimal Draft	SM1028_MG_virome	virome DNA
SM1029_MG_virome	PRJNA1409846	1441138	SM1029_MG_virome	NZAHH	Illumina ss/dsDNA-Seq, Tubes	SM1029_MG_virome_T1	Viral Metagenome Minimal Draft	SM1029_MG_virome	virome DNA
SM1030_MG_virome	PRJNA1408598	1441139	SM1030_MG_virome	NZAHN	Illumina ss/dsDNA-Seq, Tubes	SM1030_MG_virome_T1	Viral Metagenome Minimal Draft	SM1030_MG_virome	virome DNA
SM1031_MG_virome	PRJNA1410331	1441140	SM1031_MG_virome	NZAHO	Illumina ss/dsDNA-Seq, Tubes	SM1031_MG_virome_T4	Viral Metagenome Minimal Draft	SM1031_MG_virome	virome DNA
SM1050_MG_virome	PRJNA1411077	1441141	SM1050_MG_virome	NZAHP	Illumina ss/dsDNA-Seq, Tubes	SM1050_MG_virome_T1	Viral Metagenome Minimal Draft	SM1050_MG_virome	virome DNA
SM1000_MT_virome	PRJNA1409829	1441010	SM1000_MT_virome	NZACW	Illumina, Tubes	SM1000_MT_virome_T4	Viral Metatranscriptome	SM1000_MT_virome	virome RNA
SM1001_MT_virome	PRJNA1408774	1441009	SM1001_MT_virome	NZACX	Illumina, Tubes	SM1001_MT_virome_T1	Viral Metatranscriptome	SM1001_MT_virome	virome RNA
SM1002_MT_virome	PRJNA1412028	1441008	SM1002_MT_virome	NZACY	Illumina, Tubes	SM1002_MT_virome_T4	Viral Metatranscriptome	SM1002_MT_virome	virome RNA
SM1003_MT_virome	PRJNA1411922	1441007	SM1003_MT_virome	NZACZ	Illumina, Tubes	SM1003_MT_virome_T1	Viral Metatranscriptome	SM1003_MT_virome	virome RNA
SM1004_MT_virome	PRJNA1409847	1441006	SM1004_MT_virome	NZAGA	Illumina, Tubes	SM1004_MT_virome_T1	Viral Metatranscriptome	SM1004_MT_virome	virome RNA
SM1005_MT_virome	PRJNA1410505	1441005	SM1005_MT_virome	NZAGB	Illumina, Tubes	SM1005_MT_virome_T4	Viral Metatranscriptome	SM1005_MT_virome	virome RNA
SM1026_MT_virome	PRJNA1411837	1441004	SM1026_MT_virome	NZAGC	Illumina, Tubes	SM1026_MT_virome_T1	Viral Metatranscriptome	SM1026_MT_virome	virome RNA
SM1027_MT_virome	PRJNA1409102	1441003	SM1027_MT_virome	NZAGG	Illumina, Tubes	SM1027_MT_virome_T4	Viral Metatranscriptome	SM1027_MT_virome	virome RNA
SM1028_MT_virome	PRJNA1411375	1441002	SM1028_MT_virome	NZAGH	Illumina, Tubes	SM1028_MT_virome_T4	Viral Metatranscriptome	SM1028_MT_virome	virome RNA
SM1029_MT_virome	PRJNA1410666	1441001	SM1029_MT_virome	NZAGN	Illumina, Tubes	SM1029_MT_virome_T1	Viral Metatranscriptome	SM1029_MT_virome	virome RNA
SM1030_MT_virome	PRJNA1409452	1441000	SM1030_MT_virome	NZAGO	Illumina, Tubes	SM1030_MT_virome_T1	Viral Metatranscriptome	SM1030_MT_virome	virome RNA
SM1031_MT_virome	PRJNA1409193	1440999	SM1031_MT_virome	NZAGP	Illumina, Tubes	SM1031_MT_virome_T4	Viral Metatranscriptome	SM1031_MT_virome	virome RNA
SM1050_MT_virome	PRJNA1412132	1440998	SM1050_MT_virome	NZAGS	Illumina, Tubes	SM1050_MT_virome_T1	Viral Metatranscriptome	SM1050_MT_virome	virome RNA

## Sheet: Biogeochemistry
Sample	SM1000	SM1001	SM1002	SM1003	SM1004	SM1005	SM1026	SM1027	SM1028	SM1029	SM1030	SM1031	SM1050
MBC	1661.7	654.12	1029.15	925.646	982.35	1439.98	2056.7	827	1231	1438.98	1176.68	2287.66	1345.49
MBC_norm	220.244	92.7042	145.439	132.799	144.467	213.242	301.993	116.096	173.382	205.503	171.688	342.636	194.009
MBN	197.161	167.123	107.619	91.8444	119.095	191.358	262.238	93.2215	135.524	167.317	153.285	304.089	133.783
MBN_norm	26.132	23.6853	15.2086	13.1766	17.5145	28.3376	38.5055	13.0866	19.0881	23.8946	22.3656	45.5452	19.2904
TOC	319.876	54.0602	329.632	234.327	350.714	537.71	781.201	316.293	886.71	401.324	214.841	738.632	4576.04
Extractable_DOC	42.3967	7.6616	46.5835	33.6179	51.5768	79.6277	114.707	44.4019	124.89	57.3135	31.3471	110.629	659.829
TN	61.1295	34.0159	113.528	32.181	78.2087	67.4943	85.7569	36.5478	51.5818	73.5274	35.0253	86.2803	46.6054
Extractable_TN	8.10217	4.82086	16.0438	4.61689	11.5016	9.99501	12.5921	5.13066	7.26513	10.5005	5.1105	12.9227	6.72013
InorganicPhosphate	10.659	12.1776	4.20218	13.0111	13.2086	26.766	13.4641	0.165255	8.12631	8.52056	13.3545	24.4623	23.1393
PercentWater	0.1494	0.1202	0.1264	0.1437	0.1553	0.1601	0.1487	0.1129	0.1114	0.1269	0.1465	0.1675	0.1331
