# Supplementary material for: Preparation method shapes the recovery and ecological interpretation of DNA and RNA soil viral communities
Source: Nat Commun. 2026 Jul 28;17:7551. doi: 10.1038/s41467-026-74154-1 (PMC13415888; doi:10.1038/s41467-026-74154-1)
Supplement: Supplementary file 4 — Supplementary Dataset 2 [file 41467_2026_74154_MOESM4_ESM.xlsx]

## Sheet: index
Sheet	Description
DNA_Virome	All vOTUs from DNA Virome
RNA_Virome	All vOTUs from RNA Virome
Bacterial_DNA	All vOTUs from DNA Bacterial
EukFloat_DNA	All vOTUs from DNA EukFloat
Bulk_MetaT	All vOTUs from RNA Bulk
PolyA_MetaT	All vOTUs from RNA PolyA
28071_clustered_across_vOTUs	Clustering dataframe of vOTUs from each method after being clustered across all methods to detect the vOTU overlap across methods
RdRP_phylogenetic_trees	Taxonomic assignments via phylogenetic trees for the 8,335 RdRps encoded in 8,302 RNA vOTUs from all data methods.
ICTV_virus_masterlist	Masterlist downloaded from ICTV on October 20, 2024. Specifically, file version: ICTV_Master_Species_List_2023_MSL39.v3.xlsx (https://ictv.global/msl)
iPHoP_results	Results from virus host matching of DNA viruses
RNAVirHost_results	Results from virus host matching of RNA viruses

## Sheet: Total DNA
Representative_Sequence	Sequences	Sample	virus_length	provirus	gene_count	viral_genes	host_genes	checkv_quality	miuvig_quality	completeness	completeness_method	kmer_freq	coordinates	genetic_code	virus_score	n_hallmarks	marker_enrichment	taxonomy	Genome type	Host type
SM1001_MG_k127_10447226	SM1001_MG_SM1001_MG_k127_10447226	SM1001_MG	167671	No	196	24	7	High-quality	High-quality	100	AAI-based (medium-confidence)	1		11	0.9794	5	117.894	Viruses;Duplodnaviria;Heunggongvirae;Uroviricota;Caudoviricetes	dsDNA	Prokaryote
SM1000_MG_k127_18221531	SM1000_MG_SM1000_MG_k127_18221531	SM1000_MG	131796	No	185	18	3	Complete	High-quality	100	DTR (high-confidence)	1		11	0.9785	4	74.1323	Viruses;Duplodnaviria;Heunggongvirae;Uroviricota;Caudoviricetes	dsDNA	Prokaryote
SM1001_MG_k127_13820479	SM1001_MG_SM1001_MG_k127_13820479	SM1001_MG	125383	No	223	34	5	Complete	High-quality	100	DTR (high-confidence)	1		11	0.952	7	80.8819	Viruses;Duplodnaviria;Heunggongvirae;Uroviricota;Caudoviricetes	dsDNA	Prokaryote
SM1000_MG_k127_18221760	SM1000_MG_SM1000_MG_k127_18221760	SM1000_MG	123031	No	165	19	0	Complete	High-quality	100	DTR (high-confidence)	1		11	0.9763	2	118.03	Viruses;Duplodnaviria;Heunggongvirae;Uroviricota;Caudoviricetes	dsDNA	Prokaryote
SM1030_MG_k127_11382684	SM1030_MG_SM1030_MG_k127_11382684,SM1004_MG_SM1004_MG_k127_8678342,SM1004_MG_SM1004_MG_k127_2344184,SM1004_MG_SM1004_MG_k127_11024302	SM1030_MG	120855	No	172	31	2	Complete	High-quality	100	DTR (high-confidence)	1		11	0.9509	11	70.6383	Viruses;Duplodnaviria;Heunggongvirae;Uroviricota;Caudoviricetes	dsDNA	Prokaryote
SM1004_MG_k127_14037913	SM1004_MG_SM1004_MG_k127_14037913	SM1004_MG	118951	No	166	19	8	Complete	High-quality	100	DTR (high-confidence)	1		11	0.954	11	68.5213	Viruses;Duplodnaviria;Heunggongvirae;Uroviricota;Caudoviricetes	dsDNA	Prokaryote
SM1030_MG_k127_7025921	SM1030_MG_SM1030_MG_k127_7025921	SM1030_MG	112620	No	141	20	7	Low-quality	Genome-fragment	28.3	AAI-based (medium-confidence)	1		11	0.9646	9	71.0595	Viruses;Duplodnaviria;Heunggongvirae;Uroviricota;Caudoviricetes	dsDNA	Prokaryote
SM1000_MG_k127_15341571	SM1000_MG_SM1000_MG_k127_15341571	SM1000_MG	103020	No	120	18	2	High-quality	High-quality	100	AAI-based (medium-confidence)	1		11	0.9807	5	85.2745	Viruses;Duplodnaviria;Heunggongvirae;Uroviricota;Caudoviricetes;Crassvirales	dsDNA	Prokaryote
SM1004_MG_k127_8078060	SM1004_MG_SM1004_MG_k127_8078060	SM1004_MG	98818	No	168	12	8	Medium-quality	Genome-fragment	60.99	HMM-based (lower-bound)	1		11	0.9456	1	44.0222	Viruses;Duplodnaviria;Heunggongvirae;Uroviricota;Caudoviricetes	dsDNA	Prokaryote
SM1030_MG_k127_11382717	SM1030_MG_SM1030_MG_k127_11382717	SM1030_MG	97940	No	100	10	0	Complete	High-quality	100	DTR (high-confidence)	1		11	0.982	5	73.3468	Viruses;Duplodnaviria;Heunggongvirae;Uroviricota;Caudoviricetes	dsDNA	Prokaryote
SM1005_MG_k127_8521641	SM1005_MG_SM1005_MG_k127_8521641	SM1005_MG	92477	No	126	10	0	Medium-quality	Genome-fragment	66.28	HMM-based (lower-bound)	1		11	0.9729	1	36.9827	Viruses;Duplodnaviria;Heunggongvirae;Uroviricota;Caudoviricetes	dsDNA	Prokaryote
SM1004_MG_k127_16234247	SM1004_MG_SM1004_MG_k127_16234247	SM1004_MG	90148	No	141	4	2	Complete	High-quality	100	DTR (high-confidence)	1		11	0.9212	0	28.0764	Viruses;Duplodnaviria;Heunggongvirae;Uroviricota;Caudoviricetes	dsDNA	Prokaryote
SM1030_MG_k127_11382731	SM1030_MG_SM1030_MG_k127_11382731	SM1030_MG	89952	No	117	6	2	Complete	High-quality	100	DTR (high-confidence)	1		11	0.8351	5	15.5384	Viruses;Duplodnaviria;Heunggongvirae;Uroviricota;Caudoviricetes	dsDNA	Prokaryote
SM1005_MG_k127_5639427	SM1005_MG_SM1005_MG_k127_5639427	SM1005_MG	88051	No	101	29	4	Complete	High-quality	100	DTR (medium-confidence)	1		11	0.9566	9	63.1168	Viruses;Duplodnaviria;Heunggongvirae;Uroviricota;Caudoviricetes	dsDNA	Prokaryote
SM1001_MG_k127_11805534	SM1001_MG_SM1001_MG_k127_11805534	SM1001_MG	87524	No	154	19	7	High-quality	High-quality	100	AAI-based (medium-confidence)	1		11	0.9617	7	80.9263	Viruses;Duplodnaviria;Heunggongvirae;Uroviricota;Caudoviricetes	dsDNA	Prokaryote
SM1028_MG_k127_9918699	SM1028_MG_SM1028_MG_k127_9918699,SM1004_MG_SM1004_MG_k127_10592921	SM1028_MG	85265	No	141	21	1	Complete	High-quality	100	DTR (high-confidence)	1		11	0.9615	7	59.0147	Viruses;Duplodnaviria;Heunggongvirae;Uroviricota;Caudoviricetes	dsDNA	Prokaryote
SM1030_MG_k127_5104698	SM1030_MG_SM1030_MG_k127_5104698	SM1030_MG	83896	No	118	28	3	Low-quality	Genome-fragment	26.61	HMM-based (lower-bound)	1		11	0.973	8	60.2819	Viruses;Duplodnaviria;Heunggongvirae;Uroviricota;Caudoviricetes	dsDNA	Prokaryote
SM1002_MG_k127_17777733	SM1002_MG_SM1002_MG_k127_17777733	SM1002_MG	83432	No	168	24	1	Complete	High-quality	100	DTR (high-confidence)	1		11	0.9655	6	67.3979	Viruses;Duplodnaviria;Heunggongvirae;Uroviricota;Caudoviricetes	dsDNA	Prokaryote
SM1030_MG_k127_11382688	SM1030_MG_SM1030_MG_k127_11382688	SM1030_MG	79754	No	108	8	2	Complete	High-quality	100	DTR (high-confidence)	1		11	0.9524	4	33.1961	Viruses;Duplodnaviria;Heunggongvirae;Uroviricota;Caudoviricetes	dsDNA	Prokaryote
SM1005_MG_k127_8521681	SM1005_MG_SM1005_MG_k127_8521681	SM1005_MG	79374	No	134	22	5	Medium-quality	Genome-fragment	69.36	HMM-based (lower-bound)	1		11	0.9658	3	61.7476	Viruses;Duplodnaviria;Heunggongvirae;Uroviricota;Caudoviricetes	dsDNA	Prokaryote
SM1004_MG_k127_632023	SM1004_MG_SM1004_MG_k127_632023	SM1004_MG	78781	No	129	15	3	Complete	High-quality	100	DTR (high-confidence)	1		11	0.9705	7	39.0381	Viruses;Duplodnaviria;Heunggongvirae;Uroviricota;Caudoviricetes	dsDNA	Prokaryote
SM1000_MG_k127_18221431	SM1000_MG_SM1000_MG_k127_18221431	SM1000_MG	77932	No	85	8	3	Medium-quality	Genome-fragment	78.41	HMM-based (lower-bound)	1		11	0.9323	3	23.961	Viruses;Duplodnaviria;Heunggongvirae;Uroviricota;Caudoviricetes	dsDNA	Prokaryote
SM1029_MG_k127_15432648	SM1029_MG_SM1029_MG_k127_15432648	SM1029_MG	76415	No	141	13	1	Complete	High-quality	100	DTR (high-confidence)	1		11	0.9444	7	51.0466	Viruses;Duplodnaviria;Heunggongvirae;Uroviricota;Caudoviricetes	dsDNA	Prokaryote
SM1029_MG_k127_5787736	SM1029_MG_SM1029_MG_k127_5787736	SM1029_MG	75156	No	130	14	1	Medium-quality	Genome-fragment	80.93	HMM-based (lower-bound)	1		11	0.9489	8	31.4196	Viruses;Duplodnaviria;Heunggongvirae;Uroviricota;Caudoviricetes	dsDNA	Prokaryote
SM1002_MG_k127_17777920	SM1002_MG_SM1002_MG_k127_17777920	SM1002_MG	74258	No	95	11	1	Complete	High-quality	100	DTR (high-confidence)	1		11	0.9447	4	52.0002	Viruses;Duplodnaviria;Heunggongvirae;Uroviricota;Caudoviricetes	dsDNA	Prokaryote
SM1027_MG_k127_23127402	SM1027_MG_SM1027_MG_k127_23127402	SM1027_MG	73013	No	90	8	1	Medium-quality	Genome-fragment	67.05	HMM-based (lower-bound)	1		11	0.9612	1	33.4555	Viruses;Duplodnaviria;Heunggongvirae;Uroviricota;Caudoviricetes	dsDNA	Prokaryote
SM1003_MG_k127_9789450	SM1003_MG_SM1003_MG_k127_9789450	SM1003_MG	72391	No	146	21	0	Complete	High-quality	100	DTR (medium-confidence)	1		11	0.9614	8	52.3696	Viruses;Duplodnaviria;Heunggongvirae;Uroviricota;Caudoviricetes	dsDNA	Prokaryote
SM1027_MG_k127_22589277	SM1027_MG_SM1027_MG_k127_22589277	SM1027_MG	70473	No	114	16	0	Medium-quality	Genome-fragment	62.68	HMM-based (lower-bound)	1		11	0.9554	5	47.9395	Viruses;Duplodnaviria;Heunggongvirae;Uroviricota;Caudoviricetes	dsDNA	Prokaryote
SM1030_MG_k127_5128305	SM1030_MG_SM1030_MG_k127_5128305	SM1030_MG	70455	No	125	9	1	High-quality	High-quality	100	AAI-based (medium-confidence)	1		11	0.9774	5	35.3221	Viruses;Duplodnaviria;Heunggongvirae;Uroviricota;Caudoviricetes	dsDNA	Prokaryote
SM1003_MG_k127_8914415	SM1003_MG_SM1003_MG_k127_8914415	SM1003_MG	70418	No	104	5	0	Medium-quality	Genome-fragment	50.59	HMM-based (lower-bound)	1		11	0.9612	1	26.4334	Viruses;Duplodnaviria;Heunggongvirae;Uroviricota;Caudoviricetes	dsDNA	Prokaryote
SM1002_MG_k127_17777755	SM1002_MG_SM1002_MG_k127_17777755	SM1002_MG	70396	No	119	27	2	Complete	High-quality	100	DTR (high-confidence)	1		11	0.9676	17	81.9388	Viruses;Duplodnaviria;Heunggongvirae;Uroviricota;Caudoviricetes	dsDNA	Prokaryote
SM1028_MG_k127_4294133	SM1028_MG_SM1028_MG_k127_4294133	SM1028_MG	70335	No	119	20	0	Medium-quality	Genome-fragment	63.49	HMM-based (lower-bound)	1		11	0.9778	4	50.3814	Viruses;Duplodnaviria;Heunggongvirae;Uroviricota;Caudoviricetes	dsDNA	Prokaryote
SM1000_MG_k127_18221454	SM1000_MG_SM1000_MG_k127_18221454	SM1000_MG	70165	No	104	6	2	Complete	High-quality	100	DTR (high-confidence)	1		11	0.9576	3	29.2171	Viruses;Duplodnaviria;Heunggongvirae;Uroviricota;Caudoviricetes	dsDNA	Prokaryote
SM1050_MG_k127_11417477	SM1050_MG_k127_11417477	SM1050_MG	69910	No	107	9	2	Complete	High-quality	100	DTR (high-confidence)	1		11	0.9546	1	25.0408	Viruses;Duplodnaviria;Heunggongvirae;Uroviricota;Caudoviricetes	dsDNA	Prokaryote
SM1002_MG_k127_17777762	SM1002_MG_SM1002_MG_k127_17777762,SM1000_MG_SM1000_MG_k127_10756038,SM1000_MG_SM1000_MG_k127_15867509,SM1000_MG_SM1000_MG_k127_16708150	SM1002_MG	69345	No	135	8	1	Complete	High-quality	100	DTR (high-confidence)	1		11	0.9626	6	27.1499	Viruses;Duplodnaviria;Heunggongvirae;Uroviricota;Caudoviricetes	dsDNA	Prokaryote
SM1000_MG_k127_1858982	SM1000_MG_SM1000_MG_k127_1858982	SM1000_MG	69104	No	111	15	2	High-quality	High-quality	100	AAI-based (medium-confidence)	1		11	0.9725	4	43.7853	Viruses;Duplodnaviria;Heunggongvirae;Uroviricota;Caudoviricetes	dsDNA	Prokaryote
SM1027_MG_k127_9059075_393_69184	SM1027_MG_SM1027_MG_k127_9059075_393_69184,SM1000_MG_SM1000_MG_k127_8325820	SM1027_MG	68792	Yes	103	18	4	Medium-quality	Genome-fragment	88.04	AAI-based (medium-confidence)	1	393-69184	11	0.9529	4	44.6721	Viruses;Duplodnaviria;Heunggongvirae;Uroviricota;Caudoviricetes	dsDNA	Prokaryote
SM1000_MG_k127_836874	SM1000_MG_SM1000_MG_k127_836874,SM1026_MG_SM1026_MG_k127_11751330	SM1000_MG	68377	No	99	35	2	Complete	High-quality	100	DTR (high-confidence)	1		11	0.9793	7	76.2186	Viruses;Duplodnaviria;Heunggongvirae;Uroviricota;Caudoviricetes	dsDNA	Prokaryote
SM1005_MG_k127_8521692	SM1005_MG_SM1005_MG_k127_8521692	SM1005_MG	68316	No	126	16	0	Medium-quality	Genome-fragment	77.1	HMM-based (lower-bound)	1		11	0.9698	10	48.3827	Viruses;Duplodnaviria;Heunggongvirae;Uroviricota;Caudoviricetes	dsDNA	Prokaryote
SM1030_MG_k127_7898279	SM1030_MG_SM1030_MG_k127_7898279,SM1004_MG_SM1004_MG_k127_1354950,SM1003_MG_SM1003_MG_k127_913039	SM1030_MG	68259	No	100	10	5	Medium-quality	Genome-fragment	75.5	AAI-based (medium-confidence)	1		11	0.9251	5	30.7969	Viruses;Duplodnaviria;Heunggongvirae;Uroviricota;Caudoviricetes	dsDNA	Prokaryote
SM1000_MG_k127_18221445	SM1000_MG_SM1000_MG_k127_18221445	SM1000_MG	68230	No	125	24	4	Complete	High-quality	100	DTR (medium-confidence)	1		11	0.9637	7	56.8662	Viruses;Duplodnaviria;Heunggongvirae;Uroviricota;Caudoviricetes	dsDNA	Prokaryote
SM1027_MG_k127_3708822	SM1027_MG_SM1027_MG_k127_3708822	SM1027_MG	67863	No	116	13	2	Complete	High-quality	100	DTR (high-confidence)	1		11	0.9723	8	62.6838	Viruses;Duplodnaviria;Heunggongvirae;Uroviricota;Caudoviricetes	dsDNA	Prokaryote
SM1029_MG_k127_4144785_182_67983	SM1029_MG_SM1029_MG_k127_4144785_182_67983,SM1004_MG_SM1004_MG_k127_1749655,SM1030_MG_SM1030_MG_k127_5495869	SM1029_MG	67802	Yes	84	12	4	Medium-quality	Genome-fragment	84.26	HMM-based (lower-bound)	1	182-67983	11	0.9264	4	25.3522	Viruses;Duplodnaviria;Heunggongvirae;Uroviricota;Caudoviricetes	dsDNA	Prokaryote
SM1001_MG_k127_9816192	SM1001_MG_SM1001_MG_k127_9816192,SM1002_MG_SM1002_MG_k127_9543443	SM1001_MG	67475	No	102	18	2	Medium-quality	Genome-fragment	72.89	HMM-based (lower-bound)	1		11	0.9714	10	45.8807	Viruses;Duplodnaviria;Heunggongvirae;Uroviricota;Caudoviricetes	dsDNA	Prokaryote
SM1002_MG_k127_17777758	SM1002_MG_SM1002_MG_k127_17777758	SM1002_MG	67375	No	101	21	1	Complete	High-quality	100	DTR (high-confidence)	1		11	0.9802	9	64.3056	Viruses;Duplodnaviria;Heunggongvirae;Uroviricota;Caudoviricetes	dsDNA	Prokaryote
SM1003_MG_k127_9789456	SM1003_MG_SM1003_MG_k127_9789456	SM1003_MG	67227	No	107	9	0	Complete	High-quality	100	DTR (high-confidence)	1		11	0.9714	6	29.3584	Viruses;Duplodnaviria;Heunggongvirae;Uroviricota;Caudoviricetes	dsDNA	Prokaryote
SM1002_MG_k127_3807497	SM1002_MG_SM1002_MG_k127_3807497	SM1002_MG	66946	No	100	11	1	High-quality	High-quality	100	AAI-based (high-confidence)	1		11	0.9689	2	28.9629	Viruses;Duplodnaviria;Heunggongvirae;Uroviricota;Caudoviricetes	dsDNA	Prokaryote
SM1004_MG_k127_16234396	SM1004_MG_SM1004_MG_k127_16234396	SM1004_MG	66875	No	129	10	3	Complete	High-quality	100	DTR (medium-confidence)	1		11	0.9756	4	35.7046	Viruses;Duplodnaviria;Heunggongvirae;Uroviricota;Caudoviricetes	dsDNA	Prokaryote
SM1004_MG_k127_16234385	SM1004_MG_SM1004_MG_k127_16234385,SM1026_MG_SM1026_MG_k127_11908838,SM1005_MG_SM1005_MG_k127_6877984,SM1029_MG_SM1029_MG_k127_1571540,SM1050_MG_k127_10913909,SM1050_MG_k127_6069473,SM1050_MG_k127_1045828,SM1026_MG_SM1026_MG_k127_6202158,SM1029_MG_SM1029_MG_k127_8709353	SM1004_MG	66780	No	95	13	5	Complete	High-quality	100	DTR (high-confidence)	1		11	0.9584	7	34.3604	Viruses;Duplodnaviria;Heunggongvirae;Uroviricota;Caudoviricetes	dsDNA	Prokaryote
SM1050_MG_k127_8278789	SM1050_MG_k127_8278789	SM1050_MG	66260	No	108	20	2	High-quality	High-quality	100	AAI-based (medium-confidence)	1		11	0.9702	10	56.5109	Viruses;Duplodnaviria;Heunggongvirae;Uroviricota;Caudoviricetes	dsDNA	Prokaryote
SM1000_MG_k127_18221461	SM1000_MG_SM1000_MG_k127_18221461,SM1002_MG_SM1002_MG_k127_10988111,SM1002_MG_SM1002_MG_k127_10373064	SM1000_MG	65134	No	98	17	0	Complete	High-quality	100	DTR (medium-confidence)	1		11	0.9684	2	47.6542	Viruses;Duplodnaviria;Heunggongvirae;Uroviricota;Caudoviricetes	dsDNA	Prokaryote
SM1029_MG_k127_9480243	SM1029_MG_SM1029_MG_k127_9480243	SM1029_MG	64965	No	111	20	3	Complete	High-quality	100	DTR (medium-confidence)	1		11	0.9348	4	54.3977	Viruses;Duplodnaviria;Heunggongvirae;Uroviricota;Caudoviricetes	dsDNA	Prokaryote
SM1004_MG_k127_5672678_1_10811_75588	SM1004_MG_SM1004_MG_k127_5672678_1_10811_75588,SM1030_MG_SM1030_MG_k127_2193154,SM1030_MG_SM1030_MG_k127_7199671_1_8293_41087	SM1004_MG	64778	Yes	82	14	2	Medium-quality	Genome-fragment	75.38	AAI-based (medium-confidence)	1	10811-75588	11	0.9495	10	48.6026	Viruses;Duplodnaviria;Heunggongvirae;Uroviricota;Caudoviricetes	dsDNA	Prokaryote
SM1028_MG_k127_702781	SM1028_MG_SM1028_MG_k127_702781	SM1028_MG	64674	No	142	6	3	Medium-quality	Genome-fragment	77.8	HMM-based (lower-bound)	1		11	0.9546	0	21.1747	Viruses;Duplodnaviria;Heunggongvirae;Uroviricota;Caudoviricetes	dsDNA	Prokaryote
SM1001_MG_k127_13970831	SM1001_MG_SM1001_MG_k127_13970831	SM1001_MG	64606	No	101	23	2	Complete	High-quality	100	DTR (medium-confidence)	1		11	0.9412	5	39.3565	Viruses;Duplodnaviria;Heunggongvirae;Uroviricota;Caudoviricetes	dsDNA	Prokaryote
SM1003_MG_k127_9789571	SM1003_MG_SM1003_MG_k127_9789571,SM1005_MG_SM1005_MG_k127_6736202,SM1005_MG_SM1005_MG_k127_5196307	SM1003_MG	64592	No	95	15	0	Complete	High-quality	100	DTR (high-confidence)	1		11	0.9595	5	52.5814	Viruses;Duplodnaviria;Heunggongvirae;Uroviricota;Caudoviricetes	dsDNA	Prokaryote
SM1027_MG_k127_9763802	SM1027_MG_SM1027_MG_k127_9763802	SM1027_MG	63787	No	131	30	2	Medium-quality	Genome-fragment	77.42	HMM-based (lower-bound)	1		11	0.9714	8	58.7222	Viruses;Duplodnaviria;Heunggongvirae;Uroviricota;Caudoviricetes	dsDNA	Prokaryote
SM1030_MG_k127_11382697	SM1030_MG_SM1030_MG_k127_11382697	SM1030_MG	63760	No	91	8	1	Medium-quality	Genome-fragment	57.05	HMM-based (lower-bound)	1		11	0.9402	4	16.7364	Viruses;Duplodnaviria;Heunggongvirae;Uroviricota;Caudoviricetes	dsDNA	Prokaryote
SM1028_MG_k127_7415688	SM1028_MG_SM1028_MG_k127_7415688	SM1028_MG	63497	No	103	20	2	Low-quality	Genome-fragment	33.62	AAI-based (medium-confidence)	1		11	0.9551	3	34.3816	Viruses;Duplodnaviria;Heunggongvirae;Uroviricota;Caudoviricetes	dsDNA	Prokaryote
SM1000_MG_k127_16229470	SM1000_MG_SM1000_MG_k127_16229470	SM1000_MG	63356	No	111	9	1	Complete	High-quality	100	DTR (high-confidence)	1		11	0.9762	6	31.1121	Viruses;Duplodnaviria;Heunggongvirae;Uroviricota;Caudoviricetes	dsDNA	Prokaryote
SM1026_MG_k127_3513061	SM1026_MG_SM1026_MG_k127_3513061	SM1026_MG	62827	No	99	17	1	Medium-quality	Genome-fragment	68.51	HMM-based (lower-bound)	1		11	0.976	7	48.6148	Viruses;Duplodnaviria;Heunggongvirae;Uroviricota;Caudoviricetes	dsDNA	Prokaryote
SM1001_MG_k127_11127601	SM1001_MG_SM1001_MG_k127_11127601	SM1001_MG	62529	No	122	11	1	High-quality	High-quality	100	AAI-based (high-confidence)	1		11	0.934	9	35.7993	Viruses;Duplodnaviria;Heunggongvirae;Uroviricota;Caudoviricetes	dsDNA	Prokaryote
SM1004_MG_k127_8771337	SM1004_MG_SM1004_MG_k127_8771337	SM1004_MG	62150	No	101	14	0	Complete	High-quality	100	DTR (high-confidence)	1		11	0.9531	12	44.9524	Viruses;Duplodnaviria;Heunggongvirae;Uroviricota;Caudoviricetes	dsDNA	Prokaryote
SM1004_MG_k127_13481313	SM1004_MG_SM1004_MG_k127_13481313	SM1004_MG	62037	No	69	10	1	Medium-quality	Genome-fragment	85.46	AAI-based (medium-confidence)	1		11	0.9614	3	45.8013	Viruses;Duplodnaviria;Heunggongvirae;Uroviricota;Caudoviricetes	dsDNA	Prokaryote
SM1050_MG_k127_11417484	SM1050_MG_k127_11417484	SM1050_MG	61914	No	112	9	4	Medium-quality	Genome-fragment	65.68	HMM-based (lower-bound)	1		11	0.9298	7	30.697	Viruses;Duplodnaviria;Heunggongvirae;Uroviricota;Caudoviricetes	dsDNA	Prokaryote
SM1027_MG_k127_23127404	SM1027_MG_SM1027_MG_k127_23127404	SM1027_MG	61573	No	94	16	0	Complete	High-quality	100	DTR (high-confidence)	1		11	0.9575	7	37.8888	Viruses;Duplodnaviria;Heunggongvirae;Uroviricota;Caudoviricetes	dsDNA	Prokaryote
SM1000_MG_k127_8135463	SM1000_MG_SM1000_MG_k127_8135463	SM1000_MG	61525	No	92	11	0	Complete	High-quality	100	DTR (high-confidence)	1		11	0.9638	2	50.5842	Viruses;Duplodnaviria;Heunggongvirae;Uroviricota;Caudoviricetes	dsDNA	Prokaryote
SM1005_MG_k127_7976374	SM1005_MG_SM1005_MG_k127_7976374	SM1005_MG	61511	No	95	15	1	Complete	High-quality	100	DTR (high-confidence)	1		11	0.974	6	51.7807	Viruses;Duplodnaviria;Heunggongvirae;Uroviricota;Caudoviricetes	dsDNA	Prokaryote
SM1001_MG_k127_13222538	SM1001_MG_SM1001_MG_k127_13222538	SM1001_MG	61370	No	114	14	2	Medium-quality	Genome-fragment	79.39	HMM-based (lower-bound)	1		11	0.9742	7	34.5586	Viruses;Duplodnaviria;Heunggongvirae;Uroviricota;Caudoviricetes	dsDNA	Prokaryote
SM1001_MG_k127_12078266	SM1001_MG_SM1001_MG_k127_12078266,SM1027_MG_SM1027_MG_k127_23127443	SM1001_MG	61218	No	113	17	2	Complete	High-quality	100	DTR (high-confidence)	1		11	0.8577	7	49.5858	Viruses;Duplodnaviria;Heunggongvirae;Uroviricota;Caudoviricetes	dsDNA	Prokaryote
SM1005_MG_k127_8521693	SM1005_MG_SM1005_MG_k127_8521693,SM1028_MG_SM1028_MG_k127_9834971,SM1028_MG_SM1028_MG_k127_6803612	SM1005_MG	60778	No	93	26	0	Complete	High-quality	100	DTR (high-confidence)	1		11	0.9751	6	58.0099	Viruses;Duplodnaviria;Heunggongvirae;Uroviricota;Caudoviricetes	dsDNA	Prokaryote
SM1003_MG_k127_9318848	SM1003_MG_SM1003_MG_k127_9318848	SM1003_MG	60343	No	121	22	2	Medium-quality	Genome-fragment	67.21	HMM-based (lower-bound)	1		11	0.9751	11	50.1426	Viruses;Duplodnaviria;Heunggongvirae;Uroviricota;Caudoviricetes	dsDNA	Prokaryote
SM1004_MG_k127_9685581	SM1004_MG_SM1004_MG_k127_9685581	SM1004_MG	60194	No	93	5	0	Complete	High-quality	100	DTR (high-confidence)	1		11	0.9486	5	22.482	Viruses;Duplodnaviria;Heunggongvirae;Uroviricota;Caudoviricetes	dsDNA	Prokaryote
SM1028_MG_k127_1776952	SM1028_MG_SM1028_MG_k127_1776952	SM1028_MG	60047	No	89	20	1	Complete	High-quality	100	DTR (high-confidence)	1		11	0.9758	8	55.8243	Viruses;Duplodnaviria;Heunggongvirae;Uroviricota;Caudoviricetes	dsDNA	Prokaryote
SM1004_MG_k127_11074933	SM1004_MG_SM1004_MG_k127_11074933	SM1004_MG	59712	No	76	6	4	Complete	High-quality	100	DTR (high-confidence)	1		11	0.9632	2	25.9278	Viruses;Duplodnaviria;Heunggongvirae;Uroviricota;Caudoviricetes	dsDNA	Prokaryote
SM1027_MG_k127_23127393	SM1027_MG_SM1027_MG_k127_23127393	SM1027_MG	59708	No	97	21	2	Medium-quality	Genome-fragment	73.88	HMM-based (lower-bound)	1		11	0.9123	12	47.2043	Viruses;Duplodnaviria;Heunggongvirae;Uroviricota;Caudoviricetes	dsDNA	Prokaryote
SM1002_MG_k127_5572291	SM1002_MG_SM1002_MG_k127_5572291	SM1002_MG	59560	No	103	10	0	Complete	High-quality	100	DTR (high-confidence)	1		11	0.9009	5	33.917	Viruses;Duplodnaviria;Heunggongvirae;Uroviricota;Caudoviricetes	dsDNA	Prokaryote
SM1030_MG_k127_4980051	SM1030_MG_SM1030_MG_k127_4980051	SM1030_MG	59435	No	79	11	0	Complete	High-quality	100	DTR (high-confidence)	1		11	0.9679	3	50.66	Viruses;Duplodnaviria;Heunggongvirae;Uroviricota;Caudoviricetes	dsDNA	Prokaryote
SM1004_MG_k127_16234415	SM1004_MG_SM1004_MG_k127_16234415	SM1004_MG	59396	No	83	23	0	Complete	High-quality	100	DTR (high-confidence)	1		11	0.9728	6	73.1005	Viruses;Duplodnaviria;Heunggongvirae;Uroviricota;Caudoviricetes	dsDNA	Prokaryote
SM1030_MG_k127_9250177	SM1030_MG_SM1030_MG_k127_9250177	SM1030_MG	59136	No	62	5	3	Low-quality	Genome-fragment	45.87	AAI-based (medium-confidence)	1		11	0.9554	3	24.031	Viruses;Duplodnaviria;Heunggongvirae;Uroviricota;Caudoviricetes	dsDNA	Prokaryote
SM1028_MG_k127_9918801	SM1028_MG_SM1028_MG_k127_9918801,SM1005_MG_SM1005_MG_k127_8521665,SM1002_MG_SM1002_MG_k127_17777749	SM1028_MG	58766	No	96	25	0	Complete	High-quality	100	DTR (high-confidence)	1		11	0.9666	4	68.3043	Viruses;Duplodnaviria;Heunggongvirae;Uroviricota;Caudoviricetes	dsDNA	Prokaryote
SM1000_MG_k127_14780010	SM1000_MG_SM1000_MG_k127_14780010	SM1000_MG	58229	No	91	19	0	High-quality	High-quality	94.57	AAI-based (medium-confidence)	1		11	0.9787	7	48.1246	Viruses;Duplodnaviria;Heunggongvirae;Uroviricota;Caudoviricetes	dsDNA	Prokaryote
SM1005_MG_k127_5382586	SM1005_MG_SM1005_MG_k127_5382586	SM1005_MG	58192	No	93	36	0	High-quality	High-quality	97.32	AAI-based (medium-confidence)	1		11	0.9805	9	67.7125	Viruses;Duplodnaviria;Heunggongvirae;Uroviricota;Caudoviricetes	dsDNA	Prokaryote
SM1005_MG_k127_6225654	SM1005_MG_SM1005_MG_k127_6225654,SM1004_MG_SM1004_MG_k127_2145446	SM1005_MG	57898	No	83	20	6	High-quality	High-quality	100	AAI-based (medium-confidence)	1		11	0.9784	11	37.8435	Viruses;Duplodnaviria;Heunggongvirae;Uroviricota;Caudoviricetes	dsDNA	Prokaryote
SM1030_MG_k127_8551001	SM1030_MG_SM1030_MG_k127_8551001	SM1030_MG	57690	No	95	21	1	Medium-quality	Genome-fragment	77.01	HMM-based (lower-bound)	1		11	0.9705	7	53.6842	Viruses;Duplodnaviria;Heunggongvirae;Uroviricota;Caudoviricetes	dsDNA	Prokaryote
SM1030_MG_k127_6265021	SM1030_MG_SM1030_MG_k127_6265021	SM1030_MG	57628	No	80	5	3	Complete	High-quality	100	DTR (high-confidence)	1		11	0.9484	3	36.9958	Viruses;Duplodnaviria;Heunggongvirae;Uroviricota;Caudoviricetes	dsDNA	Prokaryote
SM1030_MG_k127_11382899	SM1030_MG_SM1030_MG_k127_11382899	SM1030_MG	57606	No	83	10	2	Complete	High-quality	100	DTR (high-confidence)	1		11	0.9601	3	26.147	Viruses;Duplodnaviria;Heunggongvirae;Uroviricota;Caudoviricetes	dsDNA	Prokaryote
SM1001_MG_k127_5806867	SM1001_MG_SM1001_MG_k127_5806867	SM1001_MG	57484	No	91	13	0	High-quality	High-quality	97.27	AAI-based (high-confidence)	1		11	0.9761	6	43.5167	Viruses;Duplodnaviria;Heunggongvirae;Uroviricota;Caudoviricetes	dsDNA	Prokaryote
SM1004_MG_k127_16234270	SM1004_MG_SM1004_MG_k127_16234270	SM1004_MG	57076	No	75	17	1	Complete	High-quality	100	DTR (high-confidence)	1		11	0.9632	2	36.304	Viruses;Duplodnaviria;Heunggongvirae;Uroviricota;Caudoviricetes	dsDNA	Prokaryote
SM1005_MG_k127_7841695	SM1005_MG_SM1005_MG_k127_7841695	SM1005_MG	56998	No	85	10	6	Complete	High-quality	100	DTR (medium-confidence)	1		11	0.9668	6	29.351	Viruses;Duplodnaviria;Heunggongvirae;Uroviricota;Caudoviricetes	dsDNA	Prokaryote
SM1027_MG_k127_2581935	SM1027_MG_SM1027_MG_k127_2581935	SM1027_MG	56952	No	90	22	1	Medium-quality	Genome-fragment	72.84	HMM-based (lower-bound)	1		11	0.9733	7	54.5264	Viruses;Duplodnaviria;Heunggongvirae;Uroviricota;Caudoviricetes	dsDNA	Prokaryote
SM1001_MG_k127_13970803	SM1001_MG_SM1001_MG_k127_13970803	SM1001_MG	56774	No	82	26	1	Complete	High-quality	100	DTR (medium-confidence)	1		11	0.9735	8	49.6443	Viruses;Duplodnaviria;Heunggongvirae;Uroviricota;Caudoviricetes	dsDNA	Prokaryote
SM1002_MG_k127_17777847	SM1002_MG_SM1002_MG_k127_17777847	SM1002_MG	56672	No	86	19	0	Complete	High-quality	100	DTR (high-confidence)	1		11	0.9478	4	36.317	Viruses;Duplodnaviria;Heunggongvirae;Uroviricota;Caudoviricetes	dsDNA	Prokaryote
SM1003_MG_k127_2131247	SM1003_MG_SM1003_MG_k127_2131247	SM1003_MG	56484	No	84	17	1	Complete	High-quality	100	DTR (high-confidence)	1		11	0.9426	3	44.3404	Viruses;Duplodnaviria;Heunggongvirae;Uroviricota;Caudoviricetes	dsDNA	Prokaryote
SM1002_MG_k127_17777769	SM1002_MG_SM1002_MG_k127_17777769	SM1002_MG	56269	No	94	12	2	Complete	High-quality	100	DTR (high-confidence)	1		11	0.9717	1	41.5911	Viruses;Duplodnaviria;Heunggongvirae;Uroviricota;Caudoviricetes	dsDNA	Prokaryote
SM1030_MG_k127_11382941	SM1030_MG_SM1030_MG_k127_11382941	SM1030_MG	56144	No	80	27	1	Complete	High-quality	100	DTR (high-confidence)	1		11	0.9638	7	51.6411	Viruses;Duplodnaviria;Heunggongvirae;Uroviricota;Caudoviricetes	dsDNA	Prokaryote
SM1004_MG_k127_2808063	SM1004_MG_SM1004_MG_k127_2808063	SM1004_MG	56106	No	83	15	2	Medium-quality	Genome-fragment	83.07	AAI-based (high-confidence)	1		11	0.9779	5	47.0289	Viruses;Duplodnaviria;Heunggongvirae;Uroviricota;Caudoviricetes	dsDNA	Prokaryote
SM1000_MG_k127_16018430	SM1000_MG_SM1000_MG_k127_16018430	SM1000_MG	55736	No	92	11	4	Medium-quality	Genome-fragment	71.3	AAI-based (medium-confidence)	1		11	0.9541	4	18.0215	Viruses;Duplodnaviria;Heunggongvirae;Uroviricota;Caudoviricetes	dsDNA	Prokaryote
SM1050_MG_k127_3324807	SM1050_MG_k127_3324807	SM1050_MG	55734	No	93	17	3	High-quality	High-quality	93.96	AAI-based (medium-confidence)	1		11	0.9671	8	59.8566	Viruses;Duplodnaviria;Heunggongvirae;Uroviricota;Caudoviricetes	dsDNA	Prokaryote
SM1005_MG_k127_1813238	SM1005_MG_SM1005_MG_k127_1813238	SM1005_MG	55675	No	93	18	1	Complete	High-quality	100	DTR (high-confidence)	1		11	0.974	5	41.9519	Viruses;Duplodnaviria;Heunggongvirae;Uroviricota;Caudoviricetes	dsDNA	Prokaryote
SM1004_MG_k127_233118_1_1_55497	SM1004_MG_SM1004_MG_k127_233118_1_1_55497	SM1004_MG	55497	Yes	79	11	6	Low-quality	Genome-fragment	44.87	HMM-based (lower-bound)	1	1-55497	11	0.9372	3	14.3825	Viruses;Duplodnaviria;Heunggongvirae;Uroviricota;Caudoviricetes	dsDNA	Prokaryote
SM1004_MG_k127_16234252	SM1004_MG_SM1004_MG_k127_16234252	SM1004_MG	55333	No	83	18	6	Complete	High-quality	100	DTR (high-confidence)	1		11	0.9794	4	58.9394	Viruses;Duplodnaviria;Heunggongvirae;Uroviricota;Caudoviricetes	dsDNA	Prokaryote
SM1004_MG_k127_16234411	SM1004_MG_SM1004_MG_k127_16234411	SM1004_MG	54735	No	86	19	0	Complete	High-quality	100	DTR (high-confidence)	1		11	0.9414	7	36.2675	Viruses;Duplodnaviria;Heunggongvirae;Uroviricota;Caudoviricetes	dsDNA	Prokaryote
SM1030_MG_k127_6692133	SM1030_MG_SM1030_MG_k127_6692133	SM1030_MG	54447	No	81	4	3	High-quality	High-quality	100	AAI-based (medium-confidence)	1		11	0.9643	2	14.8412	Viruses;Duplodnaviria;Heunggongvirae;Uroviricota;Caudoviricetes	dsDNA	Prokaryote
SM1030_MG_k127_2243078	SM1030_MG_SM1030_MG_k127_2243078	SM1030_MG	54040	No	82	21	0	High-quality	High-quality	92.52	AAI-based (medium-confidence)	1		11	0.9781	6	52.4698	Viruses;Duplodnaviria;Heunggongvirae;Uroviricota;Caudoviricetes	dsDNA	Prokaryote
SM1026_MG_k127_3381615	SM1026_MG_SM1026_MG_k127_3381615	SM1026_MG	53638	No	74	6	2	Medium-quality	Genome-fragment	80.9	HMM-based (lower-bound)	1		11	0.8906	3	33.5473	Viruses;Duplodnaviria;Heunggongvirae;Uroviricota;Caudoviricetes	dsDNA	Prokaryote
SM1000_MG_k127_5327955	SM1000_MG_SM1000_MG_k127_5327955	SM1000_MG	52694	No	87	11	0	Medium-quality	Genome-fragment	70.31	AAI-based (medium-confidence)	1.01		11	0.953	7	31.3687	Viruses;Duplodnaviria;Heunggongvirae;Uroviricota;Caudoviricetes	dsDNA	Prokaryote
SM1004_MG_k127_12531243	SM1004_MG_SM1004_MG_k127_12531243,SM1002_MG_SM1002_MG_k127_11957691	SM1004_MG	52643	No	77	8	0	Medium-quality	Genome-fragment	62.29	HMM-based (lower-bound)	1		11	0.9626	4	32.0373	Viruses;Duplodnaviria;Heunggongvirae;Uroviricota;Caudoviricetes	dsDNA	Prokaryote
SM1050_MG_k127_5805508	SM1050_MG_k127_5805508	SM1050_MG	52540	No	103	13	2	High-quality	High-quality	100	AAI-based (medium-confidence)	1		11	0.9562	6	52.9926	Viruses;Duplodnaviria;Heunggongvirae;Uroviricota;Caudoviricetes	dsDNA	Prokaryote
SM1030_MG_k127_11382724	SM1030_MG_SM1030_MG_k127_11382724	SM1030_MG	52534	No	71	5	1	Medium-quality	Genome-fragment	75.57	HMM-based (lower-bound)	1		11	0.9538	3	18.8632	Viruses;Duplodnaviria;Heunggongvirae;Uroviricota;Caudoviricetes	dsDNA	Prokaryote
SM1004_MG_k127_5296010	SM1004_MG_SM1004_MG_k127_5296010	SM1004_MG	52435	No	73	11	2	Complete	High-quality	100	DTR (high-confidence)	1		11	0.9638	4	37.3222	Viruses;Duplodnaviria;Heunggongvirae;Uroviricota;Caudoviricetes	dsDNA	Prokaryote
SM1000_MG_k127_3556384	SM1000_MG_SM1000_MG_k127_3556384	SM1000_MG	52349	No	85	10	1	Complete	High-quality	100	DTR (high-confidence)	1		11	0.9503	2	50.786	Viruses;Duplodnaviria;Heunggongvirae;Uroviricota;Caudoviricetes	dsDNA	Prokaryote
SM1030_MG_k127_10134185	SM1030_MG_SM1030_MG_k127_10134185	SM1030_MG	52257	No	68	9	6	Low-quality	Genome-fragment	44.12	AAI-based (medium-confidence)	1		11	0.9465	7	33.7397	Viruses;Duplodnaviria;Heunggongvirae;Uroviricota;Caudoviricetes	dsDNA	Prokaryote
SM1030_MG_k127_68066	SM1030_MG_SM1030_MG_k127_68066,SM1002_MG_SM1002_MG_k127_15508202,SM1002_MG_SM1002_MG_k127_7331619,SM1002_MG_SM1002_MG_k127_7525824,SM1000_MG_SM1000_MG_k127_1245748,SM1004_MG_SM1004_MG_k127_14634077	SM1030_MG	52102	No	88	10	0	Complete	High-quality	100	DTR (high-confidence)	1		11	0.9767	7	26.2946	Viruses;Duplodnaviria;Heunggongvirae;Uroviricota;Caudoviricetes	dsDNA	Prokaryote
SM1028_MG_k127_8646288	SM1028_MG_SM1028_MG_k127_8646288	SM1028_MG	52088	No	81	10	2	Low-quality	Genome-fragment	27.55	AAI-based (high-confidence)	1		11	0.9562	0	15.9661	Viruses;Duplodnaviria;Heunggongvirae;Uroviricota;Caudoviricetes	dsDNA	Prokaryote
SM1027_MG_k127_23127356	SM1027_MG_SM1027_MG_k127_23127356	SM1027_MG	51945	No	92	11	0	Medium-quality	Genome-fragment	78.77	AAI-based (medium-confidence)	1		11	0.9773	5	35.2206	Viruses;Duplodnaviria;Heunggongvirae;Uroviricota;Caudoviricetes	dsDNA	Prokaryote
SM1002_MG_k127_17777753	SM1002_MG_SM1002_MG_k127_17777753	SM1002_MG	51391	No	76	7	3	Complete	High-quality	100	DTR (high-confidence)	1		11	0.9628	4	29.2455	Viruses;Duplodnaviria;Heunggongvirae;Uroviricota;Caudoviricetes	dsDNA	Prokaryote
SM1004_MG_k127_1611261	SM1004_MG_SM1004_MG_k127_1611261	SM1004_MG	51226	No	77	14	0	High-quality	High-quality	90.33	AAI-based (medium-confidence)	1		11	0.9703	11	43.3762	Viruses;Duplodnaviria;Heunggongvirae;Uroviricota;Caudoviricetes	dsDNA	Prokaryote
SM1027_MG_k127_20825738	SM1027_MG_SM1027_MG_k127_20825738	SM1027_MG	51214	No	69	8	3	High-quality	High-quality	99.61	AAI-based (high-confidence)	1		11	0.9575	6	28.287	Viruses;Duplodnaviria;Heunggongvirae;Uroviricota;Caudoviricetes	dsDNA	Prokaryote
SM1028_MG_k127_779573	SM1028_MG_SM1028_MG_k127_779573	SM1028_MG	51210	No	79	30	1	High-quality	High-quality	100	AAI-based (high-confidence)	1		11	0.9814	6	76.9984	Viruses;Duplodnaviria;Heunggongvirae;Uroviricota;Caudoviricetes;Zobellviridae	dsDNA	Prokaryote
SM1001_MG_k127_4667657	SM1001_MG_SM1001_MG_k127_4667657,SM1027_MG_SM1027_MG_k127_18021155,SM1002_MG_SM1002_MG_k127_3286536,SM1027_MG_SM1027_MG_k127_1955840	SM1001_MG	51189	No	99	9	0	Medium-quality	Genome-fragment	61.31	HMM-based (lower-bound)	1		11	0.966	3	24.7581	Viruses;Duplodnaviria;Heunggongvirae;Uroviricota;Caudoviricetes	dsDNA	Prokaryote
SM1004_MG_k127_16234464	SM1004_MG_SM1004_MG_k127_16234464	SM1004_MG	51136	No	85	6	0	Medium-quality	Genome-fragment	57.36	HMM-based (lower-bound)	1		11	0.9709	2	20.7663	Viruses;Duplodnaviria;Heunggongvirae;Uroviricota;Caudoviricetes	dsDNA	Prokaryote
SM1002_MG_k127_17315512_20268_70984	SM1002_MG_SM1002_MG_k127_17315512_20268_70984,SM1028_MG_SM1028_MG_k127_7154123	SM1002_MG	50717	Yes	73	15	3	Medium-quality	Genome-fragment	78.85	AAI-based (medium-confidence)	1	20268-70984	11	0.9543	8	49.1261	Viruses;Duplodnaviria;Heunggongvirae;Uroviricota;Caudoviricetes	dsDNA	Prokaryote
SM1004_MG_k127_8413835	SM1004_MG_SM1004_MG_k127_8413835	SM1004_MG	50489	No	72	5	2	Medium-quality	Genome-fragment	51.19	HMM-based (lower-bound)	1		11	0.9657	2	16.7974	Viruses;Duplodnaviria;Heunggongvirae;Uroviricota;Caudoviricetes	dsDNA	Prokaryote
SM1004_MG_k127_3162309	SM1004_MG_SM1004_MG_k127_3162309	SM1004_MG	50484	No	72	6	2	Medium-quality	Genome-fragment	50.6	HMM-based (lower-bound)	1		11	0.959	4	29.7617	Viruses;Duplodnaviria;Heunggongvirae;Uroviricota;Caudoviricetes	dsDNA	Prokaryote
SM1003_MG_k127_9789502	SM1003_MG_SM1003_MG_k127_9789502	SM1003_MG	50295	No	71	9	1	Complete	High-quality	100	DTR (high-confidence)	1		11	0.9603	3	20.5303	Viruses;Duplodnaviria;Heunggongvirae;Uroviricota;Caudoviricetes	dsDNA	Prokaryote
SM1050_MG_k127_1764178	SM1050_MG_k127_1764178	SM1050_MG	50194	No	99	38	0	Medium-quality	Genome-fragment	57.59	AAI-based (high-confidence)	1		11	0.9807	9	74.7515	Viruses;Duplodnaviria;Heunggongvirae;Uroviricota;Caudoviricetes	dsDNA	Prokaryote
SM1003_MG_k127_3067792	SM1003_MG_SM1003_MG_k127_3067792	SM1003_MG	49781	No	88	15	1	High-quality	High-quality	99.6	AAI-based (high-confidence)	1		11	0.9756	4	59.2529	Viruses;Duplodnaviria;Heunggongvirae;Uroviricota;Caudoviricetes	dsDNA	Prokaryote
SM1030_MG_k127_2567331	SM1030_MG_SM1030_MG_k127_2567331	SM1030_MG	49763	No	75	10	1	Complete	High-quality	100	DTR (high-confidence)	1		11	0.9735	7	38.0064	Viruses;Duplodnaviria;Heunggongvirae;Uroviricota;Caudoviricetes	dsDNA	Prokaryote
SM1002_MG_k127_17777736	SM1002_MG_SM1002_MG_k127_17777736	SM1002_MG	49665	No	67	7	1	Complete	High-quality	100	DTR (high-confidence)	1		11	0.9639	2	27.0572	Viruses;Duplodnaviria;Heunggongvirae;Uroviricota;Caudoviricetes	dsDNA	Prokaryote
SM1027_MG_k127_7716624	SM1027_MG_SM1027_MG_k127_7716624	SM1027_MG	49286	No	83	23	0	Complete	High-quality	100	DTR (medium-confidence)	1		11	0.9755	11	49.0152	Viruses;Duplodnaviria;Heunggongvirae;Uroviricota;Caudoviricetes	dsDNA	Prokaryote
SM1026_MG_k127_5067848	SM1026_MG_SM1026_MG_k127_5067848	SM1026_MG	49267	No	79	10	2	High-quality	High-quality	100	AAI-based (medium-confidence)	1		11	0.9763	4	54.1979	Viruses;Duplodnaviria;Heunggongvirae;Uroviricota;Caudoviricetes	dsDNA	Prokaryote
SM1000_MG_k127_15375858	SM1000_MG_SM1000_MG_k127_15375858	SM1000_MG	49114	No	81	8	0	Low-quality	Genome-fragment	47.33	HMM-based (lower-bound)	1		11	0.9775	4	34.0768	Viruses;Duplodnaviria;Heunggongvirae;Uroviricota;Caudoviricetes	dsDNA	Prokaryote
SM1002_MG_k127_12999721	SM1002_MG_SM1002_MG_k127_12999721,SM1027_MG_SM1027_MG_k127_21766028	SM1002_MG	49098	No	81	16	0	Complete	High-quality	100	DTR (high-confidence)	1		11	0.9716	9	52.8401	Viruses;Duplodnaviria;Heunggongvirae;Uroviricota;Caudoviricetes	dsDNA	Prokaryote
SM1001_MG_k127_7919015	SM1001_MG_SM1001_MG_k127_7919015	SM1001_MG	48810	No	89	5	0	Medium-quality	Genome-fragment	79	HMM-based (lower-bound)	1		11	0.9478	5	33.5213	Viruses;Duplodnaviria;Heunggongvirae;Uroviricota;Caudoviricetes	dsDNA	Prokaryote
SM1026_MG_k127_12189111	SM1026_MG_SM1026_MG_k127_12189111	SM1026_MG	48699	No	75	10	0	Complete	High-quality	100	DTR (high-confidence)	1		11	0.9732	3	33.7255	Viruses;Duplodnaviria;Heunggongvirae;Uroviricota;Caudoviricetes	dsDNA	Prokaryote
SM1004_MG_k127_7463995	SM1004_MG_SM1004_MG_k127_7463995	SM1004_MG	48609	No	74	15	0	High-quality	High-quality	91.11	AAI-based (high-confidence)	1		11	0.9795	7	44.5851	Viruses;Duplodnaviria;Heunggongvirae;Uroviricota;Caudoviricetes	dsDNA	Prokaryote
SM1000_MG_k127_18221961	SM1000_MG_SM1000_MG_k127_18221961	SM1000_MG	48452	No	75	19	1	Medium-quality	Genome-fragment	77.22	AAI-based (medium-confidence)	1		11	0.9595	4	45.8369	Viruses;Duplodnaviria;Heunggongvirae;Uroviricota;Caudoviricetes	dsDNA	Prokaryote
SM1005_MG_k127_8521630	SM1005_MG_SM1005_MG_k127_8521630	SM1005_MG	48363	No	72	3	3	Medium-quality	Genome-fragment	61.97	HMM-based (lower-bound)	1		11	0.9504	6	12.7414	Viruses;Duplodnaviria;Heunggongvirae;Uroviricota;Caudoviricetes	dsDNA	Prokaryote
SM1004_MG_k127_2929907	SM1004_MG_SM1004_MG_k127_2929907	SM1004_MG	48051	No	74	10	0	Low-quality	Genome-fragment	43.95	HMM-based (lower-bound)	1		11	0.9731	2	25.5115	Viruses;Duplodnaviria;Heunggongvirae;Uroviricota;Caudoviricetes	dsDNA	Prokaryote
SM1050_MG_k127_11417524	SM1050_MG_k127_11417524	SM1050_MG	47753	No	66	7	0	Low-quality	Genome-fragment	46.11	HMM-based (lower-bound)	1		11	0.9719	3	20.9686	Viruses;Duplodnaviria;Heunggongvirae;Uroviricota;Caudoviricetes	dsDNA	Prokaryote
SM1000_MG_k127_18221438_1_1_47693	SM1000_MG_SM1000_MG_k127_18221438_1_1_47693	SM1000_MG	47693	Yes	68	11	1	Medium-quality	Genome-fragment	75.31	AAI-based (medium-confidence)	1	1-47693	11	0.9748	5	31.2742	Viruses;Duplodnaviria;Heunggongvirae;Uroviricota;Caudoviricetes	dsDNA	Prokaryote
SM1005_MG_k127_7611050	SM1005_MG_SM1005_MG_k127_7611050	SM1005_MG	47589	No	52	10	1	Medium-quality	Genome-fragment	59.3	AAI-based (medium-confidence)	1		11	0.9659	3	31.4179	Viruses;Duplodnaviria;Heunggongvirae;Uroviricota;Caudoviricetes	dsDNA	Prokaryote
SM1002_MG_k127_17777860	SM1002_MG_SM1002_MG_k127_17777860	SM1002_MG	47474	No	81	17	0	Medium-quality	Genome-fragment	63.91	HMM-based (lower-bound)	1		11	0.9665	2	34.892	Viruses;Duplodnaviria;Heunggongvirae;Uroviricota;Caudoviricetes	dsDNA	Prokaryote
SM1029_MG_k127_15432639	SM1029_MG_SM1029_MG_k127_15432639	SM1029_MG	47298	No	77	11	3	Medium-quality	Genome-fragment	58.63	HMM-based (lower-bound)	1		11	0.9699	8	37.7461	Viruses;Duplodnaviria;Heunggongvirae;Uroviricota;Caudoviricetes	dsDNA	Prokaryote
SM1005_MG_k127_8521616	SM1005_MG_SM1005_MG_k127_8521616	SM1005_MG	47271	No	66	12	0	Complete	High-quality	100	DTR (high-confidence)	1		11	0.9517	4	22.2388	Viruses;Duplodnaviria;Heunggongvirae;Uroviricota;Caudoviricetes	dsDNA	Prokaryote
SM1005_MG_k127_8521621_1_47109	SM1005_MG_SM1005_MG_k127_8521621_1_47109	SM1005_MG	47109	Yes	59	5	2	Medium-quality	Genome-fragment	82.78	HMM-based (lower-bound)	1	1-47109	11	0.9295	2	16.6429	Viruses;Duplodnaviria;Heunggongvirae;Uroviricota;Caudoviricetes	dsDNA	Prokaryote
SM1003_MG_k127_2874689	SM1003_MG_SM1003_MG_k127_2874689	SM1003_MG	46869	No	79	13	2	Medium-quality	Genome-fragment	55.92	HMM-based (lower-bound)	1		11	0.9509	4	27.0963	Viruses;Duplodnaviria;Heunggongvirae;Uroviricota;Caudoviricetes	dsDNA	Prokaryote
SM1030_MG_k127_11382710	SM1030_MG_SM1030_MG_k127_11382710,SM1004_MG_SM1004_MG_k127_3259202	SM1030_MG	46516	No	74	14	0	Complete	High-quality	100	DTR (high-confidence)	1		11	0.9822	5	59.8804	Viruses;Duplodnaviria;Heunggongvirae;Uroviricota;Caudoviricetes	dsDNA	Prokaryote
SM1004_MG_k127_5536244	SM1004_MG_SM1004_MG_k127_5536244	SM1004_MG	46405	No	68	18	0	Complete	High-quality	100	DTR (medium-confidence)	1		11	0.9734	10	43.409	Viruses;Duplodnaviria;Heunggongvirae;Uroviricota;Caudoviricetes	dsDNA	Prokaryote
SM1004_MG_k127_15405676	SM1004_MG_SM1004_MG_k127_15405676,SM1030_MG_SM1030_MG_k127_3344111	SM1004_MG	46324	No	67	11	2	Medium-quality	Genome-fragment	63.87	HMM-based (lower-bound)	1		11	0.9526	5	30.4159	Viruses;Duplodnaviria;Heunggongvirae;Uroviricota;Caudoviricetes	dsDNA	Prokaryote
SM1002_MG_k127_17777789	SM1002_MG_SM1002_MG_k127_17777789,SM1028_MG_SM1028_MG_k127_9004931,SM1027_MG_SM1027_MG_k127_15629464,SM1027_MG_SM1027_MG_k127_8363175	SM1002_MG	46209	No	66	9	0	Complete	High-quality	100	DTR (high-confidence)	1		11	0.9822	6	78.0868	Viruses;Duplodnaviria;Heunggongvirae;Uroviricota;Caudoviricetes	dsDNA	Prokaryote
SM1004_MG_k127_2697730	SM1004_MG_SM1004_MG_k127_2697730	SM1004_MG	46172	No	58	9	1	Medium-quality	Genome-fragment	53.62	HMM-based (lower-bound)	1		11	0.9724	4	28.7208	Viruses;Duplodnaviria;Heunggongvirae;Uroviricota;Caudoviricetes	dsDNA	Prokaryote
SM1030_MG_k127_3213311	SM1030_MG_SM1030_MG_k127_3213311	SM1030_MG	46062	No	91	13	4	High-quality	High-quality	100	AAI-based (high-confidence)	1		11	0.9773	5	60.6571	Viruses;Duplodnaviria;Heunggongvirae;Uroviricota;Caudoviricetes	dsDNA	Prokaryote
SM1030_MG_k127_11382700	SM1030_MG_SM1030_MG_k127_11382700	SM1030_MG	46007	No	76	8	2	Complete	High-quality	100	DTR (high-confidence)	1		11	0.9547	3	36.6252	Viruses;Duplodnaviria;Heunggongvirae;Uroviricota;Caudoviricetes	dsDNA	Prokaryote
SM1004_MG_k127_16234291	SM1004_MG_SM1004_MG_k127_16234291	SM1004_MG	45968	No	73	9	0	Medium-quality	Genome-fragment	52.12	HMM-based (lower-bound)	1		11	0.9749	3	22.751	Viruses;Duplodnaviria;Heunggongvirae;Uroviricota;Caudoviricetes	dsDNA	Prokaryote
SM1030_MG_k127_11382704	SM1030_MG_SM1030_MG_k127_11382704	SM1030_MG	45649	No	77	12	0	Complete	High-quality	100	DTR (high-confidence)	1		11	0.9817	5	61.1979	Viruses;Duplodnaviria;Heunggongvirae;Uroviricota;Caudoviricetes	dsDNA	Prokaryote
SM1004_MG_k127_8699993	SM1004_MG_SM1004_MG_k127_8699993	SM1004_MG	45480	No	83	14	1	High-quality	High-quality	98.7	AAI-based (medium-confidence)	1		11	0.9647	8	60.5827	Viruses;Duplodnaviria;Heunggongvirae;Uroviricota;Caudoviricetes	dsDNA	Prokaryote
SM1000_MG_k127_18221469	SM1000_MG_SM1000_MG_k127_18221469	SM1000_MG	45387	No	69	4	1	Complete	High-quality	100	DTR (high-confidence)	1		11	0.971	4	23.1197	Viruses;Duplodnaviria;Heunggongvirae;Uroviricota;Caudoviricetes	dsDNA	Prokaryote
SM1003_MG_k127_9789479	SM1003_MG_SM1003_MG_k127_9789479	SM1003_MG	45345	No	76	7	1	Medium-quality	Genome-fragment	67.34	HMM-based (lower-bound)	1		11	0.9414	6	27.6867	Viruses;Duplodnaviria;Heunggongvirae;Uroviricota;Caudoviricetes	dsDNA	Prokaryote
SM1002_MG_k127_12353612	SM1002_MG_SM1002_MG_k127_12353612	SM1002_MG	45170	No	93	20	0	Complete	High-quality	100	DTR (high-confidence)	1		11	0.9747	8	62.9634	Viruses;Duplodnaviria;Heunggongvirae;Uroviricota;Caudoviricetes	dsDNA	Prokaryote
SM1001_MG_k127_3285271	SM1001_MG_SM1001_MG_k127_3285271	SM1001_MG	45134	No	104	8	0	Medium-quality	Genome-fragment	57.24	AAI-based (medium-confidence)	1		11	0.9464	4	27.9093	Viruses;Duplodnaviria;Heunggongvirae;Uroviricota;Caudoviricetes	dsDNA	Prokaryote
SM1004_MG_k127_12417131	SM1004_MG_SM1004_MG_k127_12417131	SM1004_MG	44979	No	68	10	2	Complete	High-quality	100	DTR (high-confidence)	1.01		11	0.8916	4	25.2327	Viruses;Duplodnaviria;Heunggongvirae;Uroviricota;Caudoviricetes	dsDNA	Prokaryote
SM1030_MG_k127_4994765	SM1030_MG_SM1030_MG_k127_4994765	SM1030_MG	44873	No	61	9	2	High-quality	High-quality	100	AAI-based (medium-confidence)	1		11	0.9799	4	25.1115	Viruses;Duplodnaviria;Heunggongvirae;Uroviricota;Caudoviricetes	dsDNA	Prokaryote
SM1026_MG_k127_12189056	SM1026_MG_SM1026_MG_k127_12189056	SM1026_MG	44823	No	76	14	0	Complete	High-quality	100	DTR (high-confidence)	1		11	0.9663	10	52.1641	Viruses;Duplodnaviria;Heunggongvirae;Uroviricota;Caudoviricetes	dsDNA	Prokaryote
SM1026_MG_k127_11134205	SM1026_MG_SM1026_MG_k127_11134205	SM1026_MG	44781	No	47	2	0	Low-quality	Genome-fragment	29.56	AAI-based (high-confidence)	1		11	0.9461	1	34.0823	Viruses;Duplodnaviria;Heunggongvirae;Uroviricota;Caudoviricetes	dsDNA	Prokaryote
SM1030_MG_k127_967300	SM1030_MG_SM1030_MG_k127_967300	SM1030_MG	44757	No	68	9	0	Medium-quality	Genome-fragment	58.56	HMM-based (lower-bound)	1		11	0.9563	2	21.7525	Viruses;Duplodnaviria;Heunggongvirae;Uroviricota;Caudoviricetes	dsDNA	Prokaryote
SM1000_MG_k127_2120442	SM1000_MG_SM1000_MG_k127_2120442	SM1000_MG	44635	No	52	7	1	Medium-quality	Genome-fragment	64.86	AAI-based (medium-confidence)	1		11	0.9646	3	19.0913	Viruses;Duplodnaviria;Heunggongvirae;Uroviricota;Caudoviricetes	dsDNA	Prokaryote
SM1030_MG_k127_11382758	SM1030_MG_SM1030_MG_k127_11382758	SM1030_MG	44583	No	65	15	1	Complete	High-quality	100	DTR (high-confidence)	1		11	0.9693	9	37.1226	Viruses;Duplodnaviria;Heunggongvirae;Uroviricota;Caudoviricetes	dsDNA	Prokaryote
SM1003_MG_k127_4134987	SM1003_MG_SM1003_MG_k127_4134987	SM1003_MG	44512	No	64	7	0	High-quality	High-quality	100	AAI-based (high-confidence)	1		11	0.9722	2	20.8223	Viruses;Duplodnaviria;Heunggongvirae;Uroviricota;Caudoviricetes	dsDNA	Prokaryote
SM1002_MG_k127_9766799	SM1002_MG_SM1002_MG_k127_9766799	SM1002_MG	44408	No	76	13	2	High-quality	High-quality	100	AAI-based (high-confidence)	1		11	0.9695	5	49.5305	Viruses;Duplodnaviria;Heunggongvirae;Uroviricota;Caudoviricetes	dsDNA	Prokaryote
SM1030_MG_k127_10872948	SM1030_MG_SM1030_MG_k127_10872948	SM1030_MG	44404	No	90	15	0	Complete	High-quality	100	DTR (high-confidence)	1		11	0.9778	6	53.5153	Viruses;Duplodnaviria;Heunggongvirae;Uroviricota;Caudoviricetes	dsDNA	Prokaryote
SM1004_MG_k127_16234302	SM1004_MG_SM1004_MG_k127_16234302,SM1030_MG_SM1030_MG_k127_11382932	SM1004_MG	44240	No	71	13	1	Complete	High-quality	100	DTR (high-confidence)	1		11	0.9797	5	31.0289	Viruses;Duplodnaviria;Heunggongvirae;Uroviricota;Caudoviricetes	dsDNA	Prokaryote
SM1027_MG_k127_16733649	SM1027_MG_SM1027_MG_k127_16733649,SM1001_MG_SM1001_MG_k127_3919861,SM1002_MG_SM1002_MG_k127_4853544,SM1028_MG_SM1028_MG_k127_3168860	SM1027_MG	44156	No	62	6	1	Medium-quality	Genome-fragment	64.16	AAI-based (medium-confidence)	1		11	0.9702	2	24.0457	Viruses;Duplodnaviria;Heunggongvirae;Uroviricota;Caudoviricetes	dsDNA	Prokaryote
SM1000_MG_k127_10298579	SM1000_MG_SM1000_MG_k127_10298579	SM1000_MG	44116	No	70	24	0	Medium-quality	Genome-fragment	54.19	HMM-based (lower-bound)	1		11	0.9779	8	45.0883	Viruses;Duplodnaviria;Heunggongvirae;Uroviricota;Caudoviricetes	dsDNA	Prokaryote
SM1001_MG_k127_13970774	SM1001_MG_SM1001_MG_k127_13970774,SM1027_MG_SM1027_MG_k127_5725445	SM1001_MG	44074	No	66	16	1	Complete	High-quality	100	DTR (medium-confidence)	1		11	0.9783	9	48.0403	Viruses;Duplodnaviria;Heunggongvirae;Uroviricota;Caudoviricetes	dsDNA	Prokaryote
SM1029_MG_k127_12911105	SM1029_MG_SM1029_MG_k127_12911105	SM1029_MG	44047	No	57	11	1	Medium-quality	Genome-fragment	51.69	AAI-based (high-confidence)	1		11	0.971	7	51.2428	Viruses;Duplodnaviria;Heunggongvirae;Uroviricota;Caudoviricetes	dsDNA	Prokaryote
SM1027_MG_k127_23127372	SM1027_MG_SM1027_MG_k127_23127372	SM1027_MG	43933	No	78	5	5	Complete	High-quality	100	DTR (high-confidence)	1		11	0.9462	4	31.3976	Viruses;Duplodnaviria;Heunggongvirae;Uroviricota;Caudoviricetes	dsDNA	Prokaryote
SM1000_MG_k127_9299871_15549_59429	SM1000_MG_SM1000_MG_k127_9299871_15549_59429	SM1000_MG	43881	Yes	63	6	0	Low-quality	Genome-fragment	48.74	HMM-based (lower-bound)	1	15549-59429	11	0.9493	5	25.6497	Viruses;Duplodnaviria;Heunggongvirae;Uroviricota;Caudoviricetes	dsDNA	Prokaryote
SM1004_MG_k127_980088	SM1004_MG_SM1004_MG_k127_980088	SM1004_MG	43743	No	51	3	0	High-quality	High-quality	100	AAI-based (medium-confidence)	1		11	0.9535	2	17.6059	Viruses;Duplodnaviria;Heunggongvirae;Uroviricota;Caudoviricetes	dsDNA	Prokaryote
SM1030_MG_k127_3794909	SM1030_MG_SM1030_MG_k127_3794909	SM1030_MG	43498	No	73	5	5	Medium-quality	Genome-fragment	61.39	HMM-based (lower-bound)	1		11	0.9749	3	20.3422	Viruses;Duplodnaviria;Heunggongvirae;Uroviricota;Caudoviricetes	dsDNA	Prokaryote
SM1030_MG_k127_7030311	SM1030_MG_SM1030_MG_k127_7030311	SM1030_MG	43416	No	55	13	2	High-quality	High-quality	100	AAI-based (medium-confidence)	1		11	0.9713	3	39.8226	Viruses;Duplodnaviria;Heunggongvirae;Uroviricota;Caudoviricetes	dsDNA	Prokaryote
SM1002_MG_k127_12372935	SM1002_MG_SM1002_MG_k127_12372935,SM1001_MG_SM1001_MG_k127_8975048	SM1002_MG	43393	No	70	8	1	Medium-quality	Genome-fragment	83.54	AAI-based (high-confidence)	1		11	0.9356	7	29.5417	Viruses;Duplodnaviria;Heunggongvirae;Uroviricota;Caudoviricetes	dsDNA	Prokaryote
SM1000_MG_k127_14117281	SM1000_MG_SM1000_MG_k127_14117281	SM1000_MG	43144	No	71	19	2	Complete	High-quality	100	DTR (high-confidence)	1		11	0.9789	7	59.2001	Viruses;Duplodnaviria;Heunggongvirae;Uroviricota;Caudoviricetes	dsDNA	Prokaryote
SM1027_MG_k127_23127577	SM1027_MG_SM1027_MG_k127_23127577	SM1027_MG	42995	No	84	24	0	Medium-quality	Genome-fragment	62.06	HMM-based (lower-bound)	1		11	0.9726	11	47.7729	Viruses;Duplodnaviria;Heunggongvirae;Uroviricota;Caudoviricetes	dsDNA	Prokaryote
SM1030_MG_k127_11382939	SM1030_MG_SM1030_MG_k127_11382939	SM1030_MG	42923	No	59	5	1	Medium-quality	Genome-fragment	53.88	HMM-based (lower-bound)	1.01		11	0.9707	3	22.9776	Viruses;Duplodnaviria;Heunggongvirae;Uroviricota;Caudoviricetes	dsDNA	Prokaryote
SM1000_MG_k127_4012722	SM1000_MG_SM1000_MG_k127_4012722	SM1000_MG	42901	No	74	4	0	Low-quality	Genome-fragment	39.44	HMM-based (lower-bound)	1		11	0.9511	5	19.0933	Viruses;Duplodnaviria;Heunggongvirae;Uroviricota;Caudoviricetes	dsDNA	Prokaryote
SM1050_MG_k127_11417502	SM1050_MG_k127_11417502,SM1004_MG_SM1004_MG_k127_12277201	SM1050_MG	42855	No	68	12	2	Complete	High-quality	100	DTR (high-confidence)	1		11	0.9657	5	36.2399	Viruses;Duplodnaviria;Heunggongvirae;Uroviricota;Caudoviricetes	dsDNA	Prokaryote
SM1000_MG_k127_18221519	SM1000_MG_SM1000_MG_k127_18221519	SM1000_MG	42693	No	76	10	1	Complete	High-quality	100	DTR (high-confidence)	1		11	0.976	4	46.1911	Viruses;Duplodnaviria;Heunggongvirae;Uroviricota;Caudoviricetes	dsDNA	Prokaryote
SM1030_MG_k127_11382716	SM1030_MG_SM1030_MG_k127_11382716	SM1030_MG	42496	No	71	9	0	Low-quality	Genome-fragment	41.26	HMM-based (lower-bound)	1		11	0.9774	2	18.4594	Viruses;Duplodnaviria;Heunggongvirae;Uroviricota;Caudoviricetes	dsDNA	Prokaryote
SM1026_MG_k127_5707640	SM1026_MG_SM1026_MG_k127_5707640	SM1026_MG	42483	No	78	11	1	Medium-quality	Genome-fragment	64.23	HMM-based (lower-bound)	1		11	0.9668	5	21.165	Viruses;Duplodnaviria;Heunggongvirae;Uroviricota;Caudoviricetes	dsDNA	Prokaryote
SM1030_MG_k127_2634572	SM1030_MG_SM1030_MG_k127_2634572	SM1030_MG	42328	No	75	7	1	Medium-quality	Genome-fragment	54.98	HMM-based (lower-bound)	1		11	0.9579	6	26.8575	Viruses;Duplodnaviria;Heunggongvirae;Uroviricota;Caudoviricetes	dsDNA	Prokaryote
SM1030_MG_k127_10718307	SM1030_MG_SM1030_MG_k127_10718307	SM1030_MG	42320	No	61	6	0	Low-quality	Genome-fragment	38.73	HMM-based (lower-bound)	1		11	0.9647	2	19.8103	Viruses;Duplodnaviria;Heunggongvirae;Uroviricota;Caudoviricetes	dsDNA	Prokaryote
SM1027_MG_k127_7879066	SM1027_MG_SM1027_MG_k127_7879066	SM1027_MG	42310	No	66	9	0	Complete	High-quality	100	DTR (high-confidence)	1		11	0.9648	5	30.6796	Viruses;Duplodnaviria;Heunggongvirae;Uroviricota;Caudoviricetes	dsDNA	Prokaryote
SM1050_MG_k127_11417483	SM1050_MG_k127_11417483	SM1050_MG	42195	No	78	11	1	Complete	High-quality	100	DTR (high-confidence)	1		11	0.9724	7	43.1775	Viruses;Duplodnaviria;Heunggongvirae;Uroviricota;Caudoviricetes	dsDNA	Prokaryote
SM1004_MG_k127_6215591	SM1004_MG_SM1004_MG_k127_6215591	SM1004_MG	42143	No	59	6	0	Medium-quality	Genome-fragment	62.32	HMM-based (lower-bound)	1		11	0.9754	5	24.8204	Viruses;Duplodnaviria;Heunggongvirae;Uroviricota;Caudoviricetes	dsDNA	Prokaryote
SM1001_MG_k127_1782174	SM1001_MG_SM1001_MG_k127_1782174	SM1001_MG	42136	No	52	14	3	Medium-quality	Genome-fragment	64.39	HMM-based (lower-bound)	1		11	0.9535	3	21.7993	Viruses;Duplodnaviria;Heunggongvirae;Uroviricota;Caudoviricetes	dsDNA	Prokaryote
SM1001_MG_k127_2284456	SM1001_MG_SM1001_MG_k127_2284456	SM1001_MG	42127	No	68	7	2	Medium-quality	Genome-fragment	57.07	HMM-based (lower-bound)	1		11	0.9726	4	19.4055	Viruses;Duplodnaviria;Heunggongvirae;Uroviricota;Caudoviricetes	dsDNA	Prokaryote
SM1003_MG_k127_6214139	SM1003_MG_SM1003_MG_k127_6214139	SM1003_MG	41447	No	66	9	1	Medium-quality	Genome-fragment	86.92	AAI-based (high-confidence)	1		11	0.9769	5	38.5371	Viruses;Duplodnaviria;Heunggongvirae;Uroviricota;Caudoviricetes	dsDNA	Prokaryote
SM1027_MG_k127_23127542	SM1027_MG_SM1027_MG_k127_23127542	SM1027_MG	41159	No	65	20	1	Complete	High-quality	100	DTR (high-confidence)	1		11	0.9803	7	51.5997	Viruses;Duplodnaviria;Heunggongvirae;Uroviricota;Caudoviricetes	dsDNA	Prokaryote
SM1028_MG_k127_3005140	SM1028_MG_SM1028_MG_k127_3005140	SM1028_MG	40971	No	65	6	0	High-quality	High-quality	98.18	AAI-based (medium-confidence)	1.01		11	0.9212	5	28.8103	Viruses;Duplodnaviria;Heunggongvirae;Uroviricota;Caudoviricetes	dsDNA	Prokaryote
SM1030_MG_k127_5508992	SM1030_MG_SM1030_MG_k127_5508992	SM1030_MG	40919	No	48	12	0	Low-quality	Genome-fragment	11.01	AAI-based (medium-confidence)	1		11	0.9601	4	33.4046	Viruses;Duplodnaviria;Heunggongvirae;Uroviricota;Caudoviricetes	dsDNA	Prokaryote
SM1003_MG_k127_9789473	SM1003_MG_SM1003_MG_k127_9789473	SM1003_MG	40857	No	69	12	1	Medium-quality	Genome-fragment	54.6	HMM-based (lower-bound)	1		11	0.972	7	37.5374	Viruses;Duplodnaviria;Heunggongvirae;Uroviricota;Caudoviricetes	dsDNA	Prokaryote
SM1004_MG_k127_2338344	SM1004_MG_SM1004_MG_k127_2338344	SM1004_MG	40829	No	67	14	0	Complete	High-quality	100	DTR (high-confidence)	1		11	0.9724	6	36.8746	Viruses;Duplodnaviria;Heunggongvirae;Uroviricota;Caudoviricetes	dsDNA	Prokaryote
SM1004_MG_k127_10823475	SM1004_MG_SM1004_MG_k127_10823475	SM1004_MG	40679	No	70	3	0	Medium-quality	Genome-fragment	65.6	AAI-based (high-confidence)	1		11	0.9654	1	15.0453	Viruses;Duplodnaviria;Heunggongvirae;Uroviricota;Caudoviricetes	dsDNA	Prokaryote
SM1030_MG_k127_11382702	SM1030_MG_SM1030_MG_k127_11382702	SM1030_MG	40674	No	57	13	0	Complete	High-quality	100	DTR (high-confidence)	1		11	0.9592	10	42.8105	Viruses;Duplodnaviria;Heunggongvirae;Uroviricota;Caudoviricetes	dsDNA	Prokaryote
SM1030_MG_k127_21827	SM1030_MG_SM1030_MG_k127_21827	SM1030_MG	40653	No	69	28	0	Complete	High-quality	100	DTR (high-confidence)	1		11	0.9803	9	61.128	Viruses;Duplodnaviria;Heunggongvirae;Uroviricota;Caudoviricetes	dsDNA	Prokaryote
SM1030_MG_k127_7092523	SM1030_MG_SM1030_MG_k127_7092523	SM1030_MG	40618	No	36	5	0	Low-quality	Genome-fragment	26.18	AAI-based (medium-confidence)	1		11	0.9765	1	37.5173	Viruses;Duplodnaviria;Heunggongvirae;Uroviricota;Caudoviricetes	dsDNA	Prokaryote
SM1030_MG_k127_10200352	SM1030_MG_SM1030_MG_k127_10200352,SM1029_MG_SM1029_MG_k127_14213131	SM1030_MG	40584	No	100	6	2	Low-quality	Genome-fragment	31.48	AAI-based (medium-confidence)	1		11	0.9371	0	18.1662	Viruses;Duplodnaviria;Heunggongvirae;Uroviricota;Caudoviricetes	dsDNA	Prokaryote
SM1026_MG_k127_12189093	SM1026_MG_SM1026_MG_k127_12189093	SM1026_MG	40470	No	68	12	2	Complete	High-quality	100	DTR (medium-confidence)	1		11	0.969	7	38.7149	Viruses;Duplodnaviria;Heunggongvirae;Uroviricota;Caudoviricetes	dsDNA	Prokaryote
SM1002_MG_k127_17778124	SM1002_MG_SM1002_MG_k127_17778124	SM1002_MG	40389	No	64	17	0	Complete	High-quality	100	DTR (high-confidence)	1		11	0.9799	6	46.0655	Viruses;Duplodnaviria;Heunggongvirae;Uroviricota;Caudoviricetes	dsDNA	Prokaryote
SM1030_MG_k127_10692154	SM1030_MG_SM1030_MG_k127_10692154	SM1030_MG	40306	No	57	11	1	Medium-quality	Genome-fragment	68.84	HMM-based (lower-bound)	1		11	0.9723	6	27.8811	Viruses;Duplodnaviria;Heunggongvirae;Uroviricota;Caudoviricetes	dsDNA	Prokaryote
SM1000_MG_k127_18221660	SM1000_MG_SM1000_MG_k127_18221660	SM1000_MG	40303	No	70	10	0	Complete	High-quality	100	DTR (medium-confidence)	1		11	0.9673	7	33.6309	Viruses;Duplodnaviria;Heunggongvirae;Uroviricota;Caudoviricetes	dsDNA	Prokaryote
SM1000_MG_k127_5877076	SM1000_MG_SM1000_MG_k127_5877076	SM1000_MG	40225	No	67	13	0	High-quality	High-quality	95.86	AAI-based (medium-confidence)	1		11	0.9772	4	45.5785	Viruses;Duplodnaviria;Heunggongvirae;Uroviricota;Caudoviricetes	dsDNA	Prokaryote
SM1004_MG_k127_3821469	SM1004_MG_SM1004_MG_k127_3821469	SM1004_MG	39993	No	54	15	1	Medium-quality	Genome-fragment	56.31	HMM-based (lower-bound)	1		11	0.9542	6	30.6009	Viruses;Duplodnaviria;Heunggongvirae;Uroviricota;Caudoviricetes	dsDNA	Prokaryote
SM1027_MG_k127_13818887	SM1027_MG_SM1027_MG_k127_13818887	SM1027_MG	39850	No	72	16	0	Medium-quality	Genome-fragment	67.79	AAI-based (medium-confidence)	1		11	0.9783	5	31.0915	Viruses;Duplodnaviria;Heunggongvirae;Uroviricota;Caudoviricetes	dsDNA	Prokaryote
SM1002_MG_k127_7209812	SM1002_MG_SM1002_MG_k127_7209812	SM1002_MG	39843	No	52	13	2	Medium-quality	Genome-fragment	52.18	AAI-based (medium-confidence)	1		11	0.9735	6	39.7826	Viruses;Duplodnaviria;Heunggongvirae;Uroviricota;Caudoviricetes	dsDNA	Prokaryote
SM1005_MG_k127_8521622	SM1005_MG_SM1005_MG_k127_8521622	SM1005_MG	39687	No	62	23	0	Complete	High-quality	100	DTR (high-confidence)	1		11	0.9819	8	55.7892	Viruses;Duplodnaviria;Heunggongvirae;Uroviricota;Caudoviricetes	dsDNA	Prokaryote
SM1030_MG_k127_7690329	SM1030_MG_SM1030_MG_k127_7690329	SM1030_MG	39638	No	49	5	0	High-quality	High-quality	99.15	AAI-based (medium-confidence)	1		11	0.9509	1	11.3057	Viruses;Duplodnaviria;Heunggongvirae;Uroviricota;Caudoviricetes	dsDNA	Prokaryote
SM1027_MG_k127_17297796	SM1027_MG_SM1027_MG_k127_17297796	SM1027_MG	39553	No	76	8	1	High-quality	High-quality	94.29	AAI-based (medium-confidence)	1		11	0.9759	4	40.7328	Viruses;Duplodnaviria;Heunggongvirae;Uroviricota;Caudoviricetes	dsDNA	Prokaryote
SM1027_MG_k127_207703	SM1027_MG_SM1027_MG_k127_207703,SM1002_MG_SM1002_MG_k127_2321028	SM1027_MG	39538	No	47	7	0	High-quality	High-quality	93.71	AAI-based (medium-confidence)	1		11	0.9718	4	19.5853	Viruses;Duplodnaviria;Heunggongvirae;Uroviricota;Caudoviricetes	dsDNA	Prokaryote
SM1004_MG_k127_9090105	SM1004_MG_SM1004_MG_k127_9090105	SM1004_MG	39521	No	63	12	0	High-quality	High-quality	96.48	AAI-based (high-confidence)	1		11	0.9689	7	41.4025	Viruses;Duplodnaviria;Heunggongvirae;Uroviricota;Caudoviricetes	dsDNA	Prokaryote
SM1030_MG_k127_1685018	SM1030_MG_SM1030_MG_k127_1685018,SM1002_MG_SM1002_MG_k127_5097607,SM1004_MG_SM1004_MG_k127_14317249,SM1028_MG_SM1028_MG_k127_568095,SM1028_MG_SM1028_MG_k127_2537377	SM1030_MG	39236	No	63	12	1	Low-quality	Genome-fragment	42.16	HMM-based (lower-bound)	1.01		11	0.9758	5	26.0832	Viruses;Duplodnaviria;Heunggongvirae;Uroviricota;Caudoviricetes	dsDNA	Prokaryote
SM1030_MG_k127_9634989	SM1030_MG_SM1030_MG_k127_9634989	SM1030_MG	39232	No	55	17	0	Medium-quality	Genome-fragment	84.18	AAI-based (medium-confidence)	1		11	0.9604	8	42.0116	Viruses;Duplodnaviria;Heunggongvirae;Uroviricota;Caudoviricetes	dsDNA	Prokaryote
SM1004_MG_k127_4451040	SM1004_MG_SM1004_MG_k127_4451040	SM1004_MG	39093	No	57	7	1	High-quality	High-quality	100	AAI-based (medium-confidence)	1		11	0.934	3	20.7349	Viruses;Duplodnaviria;Heunggongvirae;Uroviricota;Caudoviricetes	dsDNA	Prokaryote
SM1003_MG_k127_7082327	SM1003_MG_SM1003_MG_k127_7082327,SM1004_MG_SM1004_MG_k127_9658795	SM1003_MG	39091	No	54	11	0	High-quality	High-quality	99.28	AAI-based (high-confidence)	1		11	0.9796	6	42.7268	Viruses;Duplodnaviria;Heunggongvirae;Uroviricota;Caudoviricetes	dsDNA	Prokaryote
SM1004_MG_k127_1528268	SM1004_MG_SM1004_MG_k127_1528268,SM1030_MG_SM1030_MG_k127_3313098,SM1003_MG_SM1003_MG_k127_2037016,SM1005_MG_SM1005_MG_k127_716573,SM1002_MG_SM1002_MG_k127_11724266,SM1003_MG_SM1003_MG_k127_6972940,SM1028_MG_SM1028_MG_k127_9701372	SM1004_MG	38975	No	65	3	0	High-quality	High-quality	100	AAI-based (medium-confidence)	1		11	0.9356	4	19.9963	Viruses;Duplodnaviria;Heunggongvirae;Uroviricota;Caudoviricetes	dsDNA	Prokaryote
SM1000_MG_k127_5263994	SM1000_MG_SM1000_MG_k127_5263994	SM1000_MG	38878	No	57	15	1	Complete	High-quality	100	DTR (high-confidence)	1		11	0.9561	5	31.0066	Viruses;Duplodnaviria;Heunggongvirae;Uroviricota;Caudoviricetes	dsDNA	Prokaryote
SM1029_MG_k127_13788442	SM1029_MG_SM1029_MG_k127_13788442	SM1029_MG	38873	No	75	5	1	Low-quality	Genome-fragment	45.63	AAI-based (high-confidence)	1		11	0.9647	5	35.3818	Viruses;Duplodnaviria;Heunggongvirae;Uroviricota;Caudoviricetes	dsDNA	Prokaryote
SM1004_MG_k127_15437209	SM1004_MG_SM1004_MG_k127_15437209	SM1004_MG	38847	No	55	9	1	Complete	High-quality	100	DTR (medium-confidence)	1		11	0.9537	3	25.9256	Viruses;Duplodnaviria;Heunggongvirae;Uroviricota;Caudoviricetes	dsDNA	Prokaryote
SM1003_MG_k127_7182894	SM1003_MG_SM1003_MG_k127_7182894	SM1003_MG	38760	No	33	17	0	Medium-quality	Genome-fragment	52.53	AAI-based (high-confidence)	1		11	0.9703	3	33.5804	Viruses;Duplodnaviria;Heunggongvirae;Uroviricota;Caudoviricetes;Schitoviridae	dsDNA	Prokaryote
SM1030_MG_k127_9642702	SM1030_MG_SM1030_MG_k127_9642702	SM1030_MG	38627	No	37	1	0	Low-quality	Genome-fragment	11.47	HMM-based (lower-bound)	1		11	0.8801	1	3.2963	Viruses;Varidnaviria;Bamfordvirae;Nucleocytoviricota;Megaviricetes;Pimascovirales;Ascoviridae	dsDNA	Eukaryote
SM1000_MG_k127_18221969	SM1000_MG_SM1000_MG_k127_18221969	SM1000_MG	38595	No	39	11	0	Medium-quality	Genome-fragment	70.34	HMM-based (lower-bound)	1		11	0.9825	4	38.6747	Viruses;Duplodnaviria;Heunggongvirae;Uroviricota;Caudoviricetes	dsDNA	Prokaryote
SM1030_MG_k127_11382693	SM1030_MG_SM1030_MG_k127_11382693	SM1030_MG	38529	No	64	25	0	Complete	High-quality	100	DTR (high-confidence)	1		11	0.9783	10	64.2751	Viruses;Duplodnaviria;Heunggongvirae;Uroviricota;Caudoviricetes	dsDNA	Prokaryote
SM1002_MG_k127_17777780	SM1002_MG_SM1002_MG_k127_17777780	SM1002_MG	38501	No	67	10	2	Complete	High-quality	100	DTR (high-confidence)	1		11	0.9201	5	30.3097	Viruses;Duplodnaviria;Heunggongvirae;Uroviricota;Caudoviricetes	dsDNA	Prokaryote
SM1001_MG_k127_9026084	SM1001_MG_SM1001_MG_k127_9026084	SM1001_MG	38492	No	71	9	0	High-quality	High-quality	100	AAI-based (medium-confidence)	1		11	0.9687	3	31.0739	Viruses;Duplodnaviria;Heunggongvirae;Uroviricota;Caudoviricetes	dsDNA	Prokaryote
SM1003_MG_k127_5545487	SM1003_MG_SM1003_MG_k127_5545487	SM1003_MG	38455	No	64	7	1	Low-quality	Genome-fragment	39.17	HMM-based (lower-bound)	1		11	0.9649	3	22.5836	Viruses;Duplodnaviria;Heunggongvirae;Uroviricota;Caudoviricetes	dsDNA	Prokaryote
SM1030_MG_k127_5532179	SM1030_MG_SM1030_MG_k127_5532179	SM1030_MG	38432	No	64	12	1	High-quality	High-quality	95.92	AAI-based (medium-confidence)	1		11	0.9702	6	33.6793	Viruses;Duplodnaviria;Heunggongvirae;Uroviricota;Caudoviricetes	dsDNA	Prokaryote
SM1005_MG_k127_6578519	SM1005_MG_SM1005_MG_k127_6578519	SM1005_MG	38403	No	27	2	1	Low-quality	Genome-fragment	18.15	AAI-based (high-confidence)	1		11	0.9807	1	25.1755	Viruses;Duplodnaviria;Heunggongvirae;Uroviricota;Caudoviricetes	dsDNA	Prokaryote
SM1001_MG_k127_11657764	SM1001_MG_SM1001_MG_k127_11657764	SM1001_MG	38285	No	56	15	0	Medium-quality	Genome-fragment	78.46	AAI-based (high-confidence)	1		11	0.9752	7	41.8885	Viruses;Duplodnaviria;Heunggongvirae;Uroviricota;Caudoviricetes	dsDNA	Prokaryote
SM1000_MG_k127_18221468	SM1000_MG_SM1000_MG_k127_18221468	SM1000_MG	37894	No	65	14	2	Complete	High-quality	100	DTR (medium-confidence)	1		11	0.9745	8	44.5543	Viruses;Duplodnaviria;Heunggongvirae;Uroviricota;Caudoviricetes	dsDNA	Prokaryote
SM1005_MG_k127_4595489	SM1005_MG_SM1005_MG_k127_4595489	SM1005_MG	37840	No	52	15	1	Medium-quality	Genome-fragment	54.38	AAI-based (medium-confidence)	1		11	0.9742	4	35.4497	Viruses;Duplodnaviria;Heunggongvirae;Uroviricota;Caudoviricetes	dsDNA	Prokaryote
SM1004_MG_k127_1215476	SM1004_MG_SM1004_MG_k127_1215476	SM1004_MG	37682	No	52	5	2	Medium-quality	Genome-fragment	58.63	AAI-based (medium-confidence)	1		11	0.9735	1	22.9922	Viruses;Duplodnaviria;Heunggongvirae;Uroviricota;Caudoviricetes	dsDNA	Prokaryote
SM1050_MG_k127_5709851	SM1050_MG_k127_5709851	SM1050_MG	37618	No	93	19	0	Low-quality	Genome-fragment	43.4	AAI-based (high-confidence)	1		11	0.9796	1	48.477	Viruses;Duplodnaviria;Heunggongvirae;Uroviricota;Caudoviricetes	dsDNA	Prokaryote
SM1004_MG_k127_2138135	SM1004_MG_SM1004_MG_k127_2138135,SM1030_MG_SM1030_MG_k127_11075978	SM1004_MG	37333	No	60	12	3	Medium-quality	Genome-fragment	79.4	AAI-based (medium-confidence)	1		11	0.9768	4	40.0589	Viruses;Duplodnaviria;Heunggongvirae;Uroviricota;Caudoviricetes	dsDNA	Prokaryote
SM1026_MG_k127_746818	SM1026_MG_SM1026_MG_k127_746818	SM1026_MG	37155	No	41	11	0	Medium-quality	Genome-fragment	63.1	AAI-based (high-confidence)	1		11	0.9734	5	28.0192	Viruses;Duplodnaviria;Heunggongvirae;Uroviricota;Caudoviricetes	dsDNA	Prokaryote
SM1002_MG_k127_1767493	SM1002_MG_SM1002_MG_k127_1767493	SM1002_MG	37149	No	59	7	1	Low-quality	Genome-fragment	48.94	HMM-based (lower-bound)	1		11	0.9631	6	16.4224	Viruses;Duplodnaviria;Heunggongvirae;Uroviricota;Caudoviricetes	dsDNA	Prokaryote
SM1050_MG_k127_6357148	SM1050_MG_k127_6357148	SM1050_MG	36699	No	63	19	1	Complete	High-quality	100	DTR (high-confidence)	1		11	0.9698	9	34.7285	Viruses;Duplodnaviria;Heunggongvirae;Uroviricota;Caudoviricetes	dsDNA	Prokaryote
SM1030_MG_k127_6258258	SM1030_MG_SM1030_MG_k127_6258258	SM1030_MG	36617	No	52	13	0	Medium-quality	Genome-fragment	83.68	AAI-based (medium-confidence)	1.01		11	0.9604	4	36.4659	Viruses;Duplodnaviria;Heunggongvirae;Uroviricota;Caudoviricetes	dsDNA	Prokaryote
SM1050_MG_k127_1432041	SM1050_MG_k127_1432041	SM1050_MG	36577	No	63	24	0	Medium-quality	Genome-fragment	67.29	AAI-based (high-confidence)	1		11	0.9794	10	53.1167	Viruses;Duplodnaviria;Heunggongvirae;Uroviricota;Caudoviricetes	dsDNA	Prokaryote
SM1002_MG_k127_10526541	SM1002_MG_SM1002_MG_k127_10526541	SM1002_MG	36493	No	65	5	0	Low-quality	Genome-fragment	26.3	HMM-based (lower-bound)	1		11	0.9345	4	14.5167	Viruses;Duplodnaviria;Heunggongvirae;Uroviricota;Caudoviricetes	dsDNA	Prokaryote
SM1004_MG_k127_9923183	SM1004_MG_SM1004_MG_k127_9923183	SM1004_MG	36455	No	59	4	2	Low-quality	Genome-fragment	35.5	HMM-based (lower-bound)	1.01		11	0.8025	2	7.0721	Viruses;Duplodnaviria;Heunggongvirae;Uroviricota;Caudoviricetes	dsDNA	Prokaryote
SM1027_MG_k127_23127358	SM1027_MG_SM1027_MG_k127_23127358	SM1027_MG	35862	No	58	14	1	Low-quality	Genome-fragment	45.26	HMM-based (lower-bound)	1		11	0.9641	7	36.7578	Viruses;Duplodnaviria;Heunggongvirae;Uroviricota;Caudoviricetes	dsDNA	Prokaryote
SM1027_MG_k127_18783914	SM1027_MG_SM1027_MG_k127_18783914	SM1027_MG	35697	No	58	5	1	Low-quality	Genome-fragment	43.78	HMM-based (lower-bound)	1		11	0.9656	3	19.3344	Viruses;Duplodnaviria;Heunggongvirae;Uroviricota;Caudoviricetes	dsDNA	Prokaryote
SM1026_MG_k127_9274677	SM1026_MG_SM1026_MG_k127_9274677	SM1026_MG	35456	No	70	4	1	Low-quality	Genome-fragment	28.05	HMM-based (lower-bound)	1		11	0.9264	0	28.1763	Viruses;Duplodnaviria;Heunggongvirae;Uroviricota;Caudoviricetes	dsDNA	Prokaryote
SM1000_MG_k127_18221679	SM1000_MG_SM1000_MG_k127_18221679	SM1000_MG	35155	No	58	16	0	Medium-quality	Genome-fragment	60.9	HMM-based (lower-bound)	1		11	0.9789	10	35.3972	Viruses;Duplodnaviria;Heunggongvirae;Uroviricota;Caudoviricetes	dsDNA	Prokaryote
SM1026_MG_k127_6399559	SM1026_MG_SM1026_MG_k127_6399559	SM1026_MG	34915	No	52	16	0	High-quality	High-quality	99.22	AAI-based (high-confidence)	1		11	0.9554	8	31.319	Viruses;Duplodnaviria;Heunggongvirae;Uroviricota;Caudoviricetes	dsDNA	Prokaryote
SM1050_MG_k127_11417842	SM1050_MG_k127_11417842	SM1050_MG	34874	No	61	14	1	Complete	High-quality	100	DTR (high-confidence)	1		11	0.9797	8	30.9101	Viruses;Duplodnaviria;Heunggongvirae;Uroviricota;Caudoviricetes	dsDNA	Prokaryote
SM1004_MG_k127_9453744	SM1004_MG_SM1004_MG_k127_9453744	SM1004_MG	34680	No	56	6	1	Medium-quality	Genome-fragment	59.48	AAI-based (medium-confidence)	1		11	0.9132	2	14.9422	Viruses;Duplodnaviria;Heunggongvirae;Uroviricota;Caudoviricetes	dsDNA	Prokaryote
SM1003_MG_k127_5189324	SM1003_MG_SM1003_MG_k127_5189324	SM1003_MG	34484	No	38	4	2	Low-quality	Genome-fragment	47.2	AAI-based (medium-confidence)	1		11	0.9759	3	16.0019	Viruses;Duplodnaviria;Heunggongvirae;Uroviricota;Caudoviricetes	dsDNA	Prokaryote
SM1029_MG_k127_3061982	SM1029_MG_SM1029_MG_k127_3061982	SM1029_MG	34052	No	40	7	0	Medium-quality	Genome-fragment	77.32	AAI-based (medium-confidence)	1		11	0.9714	7	29.3812	Viruses;Duplodnaviria;Heunggongvirae;Uroviricota;Caudoviricetes	dsDNA	Prokaryote
SM1004_MG_k127_9337780	SM1004_MG_SM1004_MG_k127_9337780	SM1004_MG	33953	No	42	4	3	Low-quality	Genome-fragment	40.84	HMM-based (lower-bound)	1		11	0.9581	1	16.6823	Viruses;Duplodnaviria;Heunggongvirae;Uroviricota;Caudoviricetes	dsDNA	Prokaryote
SM1030_MG_k127_4806847	SM1030_MG_SM1030_MG_k127_4806847	SM1030_MG	33878	No	59	4	2	Low-quality	Genome-fragment	26.28	AAI-based (medium-confidence)	1		11	0.8924	2	18.2929	Viruses;Duplodnaviria;Heunggongvirae;Uroviricota;Caudoviricetes	dsDNA	Prokaryote
SM1028_MG_k127_4598736	SM1028_MG_SM1028_MG_k127_4598736	SM1028_MG	33803	No	55	18	0	Medium-quality	Genome-fragment	57.3	AAI-based (high-confidence)	1		11	0.9556	6	38.7117	Viruses;Duplodnaviria;Heunggongvirae;Uroviricota;Caudoviricetes	dsDNA	Prokaryote
SM1050_MG_k127_11086972	SM1050_MG_k127_11086972	SM1050_MG	33702	No	57	21	0	Medium-quality	Genome-fragment	62.4	AAI-based (high-confidence)	1		11	0.9795	4	44.78	Viruses;Duplodnaviria;Heunggongvirae;Uroviricota;Caudoviricetes	dsDNA	Prokaryote
SM1005_MG_k127_4077357	SM1005_MG_SM1005_MG_k127_4077357	SM1005_MG	33497	No	47	16	0	Low-quality	Genome-fragment	43.41	HMM-based (lower-bound)	1		11	0.9749	11	43.8805	Viruses;Duplodnaviria;Heunggongvirae;Uroviricota;Caudoviricetes	dsDNA	Prokaryote
SM1002_MG_k127_1043838	SM1002_MG_SM1002_MG_k127_1043838,SM1050_MG_k127_768647,SM1029_MG_SM1029_MG_k127_5679906,SM1029_MG_SM1029_MG_k127_1112758	SM1002_MG	33430	No	59	16	0	Medium-quality	Genome-fragment	62.52	AAI-based (medium-confidence)	1		11	0.9758	12	49.862	Viruses;Duplodnaviria;Heunggongvirae;Uroviricota;Caudoviricetes	dsDNA	Prokaryote
SM1004_MG_k127_7503323	SM1004_MG_SM1004_MG_k127_7503323	SM1004_MG	33414	No	45	12	0	Medium-quality	Genome-fragment	81.61	AAI-based (medium-confidence)	1		11	0.9587	8	27.9669	Viruses;Duplodnaviria;Heunggongvirae;Uroviricota;Caudoviricetes	dsDNA	Prokaryote
SM1005_MG_k127_4090100_13627_46983	SM1005_MG_SM1005_MG_k127_4090100_13627_46983	SM1005_MG	33357	Yes	36	12	0	Low-quality	Genome-fragment	47.71	HMM-based (lower-bound)	1	13627-46983	11	0.9598	5	22.4366	Viruses;Duplodnaviria;Heunggongvirae;Uroviricota;Caudoviricetes	dsDNA	Prokaryote
SM1030_MG_k127_9571302	SM1030_MG_SM1030_MG_k127_9571302	SM1030_MG	33113	No	84	9	1	Low-quality	Genome-fragment	28.48	HMM-based (lower-bound)	1		11	0.9801	1	24.7832	Viruses;Duplodnaviria;Heunggongvirae;Uroviricota;Caudoviricetes	dsDNA	Prokaryote
SM1026_MG_k127_6364099	SM1026_MG_SM1026_MG_k127_6364099	SM1026_MG	32942	No	66	2	2	Low-quality	Genome-fragment	25.1	HMM-based (lower-bound)	1		11	0.9418	0	20.5759	Viruses;Duplodnaviria;Heunggongvirae;Uroviricota;Caudoviricetes	dsDNA	Prokaryote
SM1004_MG_k127_10856462_1_1_32806	SM1004_MG_SM1004_MG_k127_10856462_1_1_32806	SM1004_MG	32806	Yes	53	16	1	High-quality	High-quality	91.38	AAI-based (medium-confidence)	1	1-32806	11	0.9792	5	47.9717	Viruses;Duplodnaviria;Heunggongvirae;Uroviricota;Caudoviricetes	dsDNA	Prokaryote
SM1026_MG_k127_102885	SM1026_MG_SM1026_MG_k127_102885	SM1026_MG	32670	No	44	5	0	Medium-quality	Genome-fragment	64.98	AAI-based (medium-confidence)	1		11	0.9745	3	30.6626	Viruses;Duplodnaviria;Heunggongvirae;Uroviricota;Caudoviricetes	dsDNA	Prokaryote
SM1002_MG_k127_496520	SM1002_MG_SM1002_MG_k127_496520,SM1005_MG_SM1005_MG_k127_6129400,SM1050_MG_k127_5242779	SM1002_MG	32504	No	45	3	0	Low-quality	Genome-fragment	40.14	HMM-based (lower-bound)	1		11	0.9684	3	16.88	Viruses;Duplodnaviria;Heunggongvirae;Uroviricota;Caudoviricetes	dsDNA	Prokaryote
SM1003_MG_k127_986779	SM1003_MG_SM1003_MG_k127_986779	SM1003_MG	32438	No	36	18	0	Low-quality	Genome-fragment	44.11	AAI-based (high-confidence)	1		11	0.9636	2	26.7745	Viruses;Duplodnaviria;Heunggongvirae;Uroviricota;Caudoviricetes;Schitoviridae	dsDNA	Prokaryote
SM1004_MG_k127_11058714	SM1004_MG_SM1004_MG_k127_11058714,SM1029_MG_SM1029_MG_k127_12016153	SM1004_MG	32394	No	47	12	0	Low-quality	Genome-fragment	45.87	AAI-based (medium-confidence)	1		11	0.9755	1	26.9571	Viruses;Duplodnaviria;Heunggongvirae;Uroviricota;Caudoviricetes	dsDNA	Prokaryote
SM1002_MG_k127_12374928	SM1002_MG_SM1002_MG_k127_12374928	SM1002_MG	32217	No	50	9	4	Medium-quality	Genome-fragment	72.46	AAI-based (medium-confidence)	1		11	0.9582	8	37.1704	Viruses;Duplodnaviria;Heunggongvirae;Uroviricota;Caudoviricetes	dsDNA	Prokaryote
SM1028_MG_k127_8964568	SM1028_MG_SM1028_MG_k127_8964568,SM1030_MG_SM1030_MG_k127_1483964,SM1002_MG_SM1002_MG_k127_16661924,SM1002_MG_SM1002_MG_k127_3808397	SM1028_MG	32141	No	35	8	0	Low-quality	Genome-fragment	27.86	AAI-based (medium-confidence)	1		11	0.9759	2	11.069	Viruses;Duplodnaviria;Heunggongvirae;Uroviricota;Caudoviricetes	dsDNA	Prokaryote
SM1030_MG_k127_7208797	SM1030_MG_SM1030_MG_k127_7208797	SM1030_MG	32097	No	60	11	1	Low-quality	Genome-fragment	42.04	HMM-based (lower-bound)	1		11	0.9748	5	32.8055	Viruses;Duplodnaviria;Heunggongvirae;Uroviricota;Caudoviricetes	dsDNA	Prokaryote
SM1002_MG_k127_5063445	SM1002_MG_SM1002_MG_k127_5063445	SM1002_MG	31876	No	52	9	0	Medium-quality	Genome-fragment	62.68	AAI-based (medium-confidence)	1		11	0.9668	1	21.924	Viruses;Duplodnaviria;Heunggongvirae;Uroviricota;Caudoviricetes	dsDNA	Prokaryote
SM1005_MG_k127_7705548	SM1005_MG_SM1005_MG_k127_7705548	SM1005_MG	31849	No	44	14	1	Medium-quality	Genome-fragment	64.38	AAI-based (medium-confidence)	1		11	0.9796	2	40.8568	Viruses;Duplodnaviria;Heunggongvirae;Uroviricota;Caudoviricetes	dsDNA	Prokaryote
SM1002_MG_k127_16011116	SM1002_MG_SM1002_MG_k127_16011116	SM1002_MG	31480	No	48	18	0	Medium-quality	Genome-fragment	85.43	AAI-based (medium-confidence)	1		11	0.9805	12	33.8151	Viruses;Duplodnaviria;Heunggongvirae;Uroviricota;Caudoviricetes	dsDNA	Prokaryote
SM1002_MG_k127_6740715	SM1002_MG_SM1002_MG_k127_6740715	SM1002_MG	31452	No	43	19	0	Medium-quality	Genome-fragment	65.64	AAI-based (medium-confidence)	1		11	0.9745	7	31.9595	Viruses;Duplodnaviria;Heunggongvirae;Uroviricota;Caudoviricetes	dsDNA	Prokaryote
SM1027_MG_k127_4937992	SM1027_MG_SM1027_MG_k127_4937992	SM1027_MG	31224	No	71	4	0	Low-quality	Genome-fragment	34.59	HMM-based (lower-bound)	1		11	0.9532	1	12.3977	Viruses;Duplodnaviria;Heunggongvirae;Uroviricota;Caudoviricetes	dsDNA	Prokaryote
SM1050_MG_k127_87260	SM1050_MG_k127_87260	SM1050_MG	31126	No	41	2	0	Medium-quality	Genome-fragment	54.97	AAI-based (medium-confidence)	1		11	0.977	2	21.2673	Viruses;Duplodnaviria;Heunggongvirae;Uroviricota;Caudoviricetes	dsDNA	Prokaryote
SM1027_MG_k127_19335272	SM1027_MG_SM1027_MG_k127_19335272	SM1027_MG	30907	No	37	4	1	Medium-quality	Genome-fragment	53.03	AAI-based (medium-confidence)	1		11	0.8843	1	15.3932	Viruses;Duplodnaviria;Heunggongvirae;Uroviricota;Caudoviricetes	dsDNA	Prokaryote
SM1001_MG_k127_9937650	SM1001_MG_SM1001_MG_k127_9937650	SM1001_MG	30741	No	55	10	0	Low-quality	Genome-fragment	36.59	HMM-based (lower-bound)	1		11	0.9701	2	21.984	Viruses;Duplodnaviria;Heunggongvirae;Uroviricota;Caudoviricetes	dsDNA	Prokaryote
SM1004_MG_k127_275927	SM1004_MG_SM1004_MG_k127_275927	SM1004_MG	30718	No	36	3	0	Low-quality	Genome-fragment	37.24	HMM-based (lower-bound)	1		11	0.9288	0	11.2239	Viruses;Duplodnaviria;Heunggongvirae;Uroviricota;Caudoviricetes	dsDNA	Prokaryote
SM1002_MG_k127_5887441	SM1002_MG_SM1002_MG_k127_5887441,SM1001_MG_SM1001_MG_k127_8806945	SM1002_MG	30703	No	42	28	0	Medium-quality	Genome-fragment	51.79	AAI-based (medium-confidence)	1		11	0.9744	7	51.568	Viruses;Duplodnaviria;Heunggongvirae;Uroviricota;Caudoviricetes	dsDNA	Prokaryote
SM1002_MG_k127_11513347	SM1002_MG_SM1002_MG_k127_11513347	SM1002_MG	30639	No	35	3	0	Low-quality	Genome-fragment	44.72	AAI-based (medium-confidence)	1		11	0.9787	2	22.9139	Viruses;Duplodnaviria;Heunggongvirae;Uroviricota;Caudoviricetes	dsDNA	Prokaryote
SM1028_MG_k127_5677812	SM1028_MG_SM1028_MG_k127_5677812	SM1028_MG	30572	No	40	4	0	Medium-quality	Genome-fragment	52.46	AAI-based (medium-confidence)	1		11	0.9211	2	25.4134	Viruses;Duplodnaviria;Heunggongvirae;Uroviricota;Caudoviricetes	dsDNA	Prokaryote
SM1004_MG_k127_6928411	SM1004_MG_SM1004_MG_k127_6928411	SM1004_MG	30561	No	41	8	1	Low-quality	Genome-fragment	37.59	HMM-based (lower-bound)	1		11	0.9747	4	19.3754	Viruses;Duplodnaviria;Heunggongvirae;Uroviricota;Caudoviricetes	dsDNA	Prokaryote
SM1000_MG_k127_13549616	SM1000_MG_SM1000_MG_k127_13549616	SM1000_MG	30427	No	32	7	0	Medium-quality	Genome-fragment	51.11	AAI-based (medium-confidence)	1		11	0.975	0	24.165	Viruses;Duplodnaviria;Heunggongvirae;Uroviricota;Caudoviricetes	dsDNA	Prokaryote
SM1005_MG_k127_2313983	SM1005_MG_SM1005_MG_k127_2313983	SM1005_MG	30395	No	51	4	1	Low-quality	Genome-fragment	31.45	AAI-based (medium-confidence)	1		11	0.9639	1	19.3664	Viruses;Duplodnaviria;Heunggongvirae;Uroviricota;Caudoviricetes	dsDNA	Prokaryote
SM1030_MG_k127_8632469	SM1030_MG_SM1030_MG_k127_8632469	SM1030_MG	30245	No	59	5	3	Low-quality	Genome-fragment	12.32	HMM-based (lower-bound)	1		11	0.9531	1	19.2158	Viruses;Duplodnaviria;Heunggongvirae;Uroviricota;Caudoviricetes	dsDNA	Prokaryote
SM1000_MG_k127_4318378	SM1000_MG_SM1000_MG_k127_4318378	SM1000_MG	29986	No	42	14	4	Low-quality	Genome-fragment	17.04	AAI-based (medium-confidence)	1		11	0.9813	5	46.6158	Viruses;Duplodnaviria;Heunggongvirae;Uroviricota;Caudoviricetes	dsDNA	Prokaryote
SM1002_MG_k127_9434153	SM1002_MG_SM1002_MG_k127_9434153	SM1002_MG	29857	No	42	7	0	Medium-quality	Genome-fragment	67.78	AAI-based (medium-confidence)	1		11	0.9712	5	26.7534	Viruses;Duplodnaviria;Heunggongvirae;Uroviricota;Caudoviricetes	dsDNA	Prokaryote
SM1000_MG_k127_9249214	SM1000_MG_SM1000_MG_k127_9249214	SM1000_MG	29504	No	33	6	0	Low-quality	Genome-fragment	34.93	HMM-based (lower-bound)	1		11	0.9383	2	18.6143	Viruses;Duplodnaviria;Heunggongvirae;Uroviricota;Caudoviricetes	dsDNA	Prokaryote
SM1027_MG_k127_12218640	SM1027_MG_SM1027_MG_k127_12218640	SM1027_MG	29499	No	45	2	1	Medium-quality	Genome-fragment	73.61	AAI-based (medium-confidence)	1		11	0.9755	2	30.5247	Viruses;Duplodnaviria;Heunggongvirae;Uroviricota;Caudoviricetes	dsDNA	Prokaryote
SM1004_MG_k127_6644009	SM1004_MG_SM1004_MG_k127_6644009	SM1004_MG	29498	No	39	5	0	Low-quality	Genome-fragment	47.57	AAI-based (high-confidence)	1		11	0.9686	4	18.8155	Viruses;Duplodnaviria;Heunggongvirae;Uroviricota;Caudoviricetes	dsDNA	Prokaryote
SM1002_MG_k127_245619	SM1002_MG_SM1002_MG_k127_245619	SM1002_MG	29404	No	65	7	0	Low-quality	Genome-fragment	20.03	HMM-based (lower-bound)	1		11	0.9691	0	18.0681	Viruses;Duplodnaviria;Heunggongvirae;Uroviricota;Caudoviricetes	dsDNA	Prokaryote
SM1003_MG_k127_530496	SM1003_MG_SM1003_MG_k127_530496	SM1003_MG	29304	No	46	3	1	Medium-quality	Genome-fragment	55.82	AAI-based (medium-confidence)	1		11	0.9699	5	26.2697	Viruses;Duplodnaviria;Heunggongvirae;Uroviricota;Caudoviricetes	dsDNA	Prokaryote
SM1030_MG_k127_4125306	SM1030_MG_SM1030_MG_k127_4125306	SM1030_MG	29293	No	42	5	0	Medium-quality	Genome-fragment	65.07	AAI-based (medium-confidence)	1		11	0.9774	3	17.2006	Viruses;Duplodnaviria;Heunggongvirae;Uroviricota;Caudoviricetes	dsDNA	Prokaryote
SM1027_MG_k127_11428121	SM1027_MG_SM1027_MG_k127_11428121	SM1027_MG	29283	No	37	11	0	Low-quality	Genome-fragment	46	AAI-based (high-confidence)	1		11	0.9287	2	22.3462	Viruses;Duplodnaviria;Heunggongvirae;Uroviricota;Caudoviricetes	dsDNA	Prokaryote
SM1000_MG_k127_16761294	SM1000_MG_SM1000_MG_k127_16761294	SM1000_MG	29183	No	42	2	0	Low-quality	Genome-fragment	26	HMM-based (lower-bound)	1		11	0.9242	3	13.5348	Viruses;Duplodnaviria;Heunggongvirae;Uroviricota;Caudoviricetes	dsDNA	Prokaryote
SM1003_MG_k127_9117945	SM1003_MG_SM1003_MG_k127_9117945	SM1003_MG	29172	No	42	7	1	Medium-quality	Genome-fragment	55.03	AAI-based (medium-confidence)	1		11	0.9552	3	26.4584	Viruses;Duplodnaviria;Heunggongvirae;Uroviricota;Caudoviricetes	dsDNA	Prokaryote
SM1028_MG_k127_3714142	SM1028_MG_SM1028_MG_k127_3714142	SM1028_MG	29066	No	34	10	0	Medium-quality	Genome-fragment	66.23	AAI-based (high-confidence)	1		11	0.9732	3	33.1802	Viruses;Duplodnaviria;Heunggongvirae;Uroviricota;Caudoviricetes	dsDNA	Prokaryote
SM1004_MG_k127_5568669	SM1004_MG_SM1004_MG_k127_5568669	SM1004_MG	28819	No	47	3	1	Low-quality	Genome-fragment	32.69	HMM-based (lower-bound)	1		11	0.9479	5	15.9916	Viruses;Duplodnaviria;Heunggongvirae;Uroviricota;Caudoviricetes	dsDNA	Prokaryote
SM1003_MG_k127_2158949	SM1003_MG_SM1003_MG_k127_2158949	SM1003_MG	28783	No	49	8	0	Low-quality	Genome-fragment	44.15	AAI-based (medium-confidence)	1		11	0.9694	3	27.0778	Viruses;Duplodnaviria;Heunggongvirae;Uroviricota;Caudoviricetes	dsDNA	Prokaryote
SM1050_MG_k127_9040939	SM1050_MG_k127_9040939	SM1050_MG	28659	No	48	9	1	Low-quality	Genome-fragment	34.8	HMM-based (lower-bound)	1		11	0.9692	5	22.7618	Viruses;Duplodnaviria;Heunggongvirae;Uroviricota;Caudoviricetes	dsDNA	Prokaryote
SM1004_MG_k127_7293200	SM1004_MG_SM1004_MG_k127_7293200	SM1004_MG	28550	No	47	7	1	Medium-quality	Genome-fragment	68.46	AAI-based (medium-confidence)	1		11	0.9466	2	23.8431	Viruses;Duplodnaviria;Heunggongvirae;Uroviricota;Caudoviricetes	dsDNA	Prokaryote
SM1004_MG_k127_10909596	SM1004_MG_SM1004_MG_k127_10909596	SM1004_MG	28462	No	44	9	0	Medium-quality	Genome-fragment	68.4	AAI-based (medium-confidence)	1		11	0.9758	6	20.4119	Viruses;Duplodnaviria;Heunggongvirae;Uroviricota;Caudoviricetes	dsDNA	Prokaryote
SM1000_MG_k127_16728454	SM1000_MG_SM1000_MG_k127_16728454	SM1000_MG	28387	No	49	16	0	Low-quality	Genome-fragment	43.43	HMM-based (lower-bound)	1		11	0.957	2	28.0465	Viruses;Duplodnaviria;Heunggongvirae;Uroviricota;Caudoviricetes	dsDNA	Prokaryote
SM1030_MG_k127_6111547	SM1030_MG_SM1030_MG_k127_6111547	SM1030_MG	28335	No	36	3	0	Medium-quality	Genome-fragment	65.78	AAI-based (high-confidence)	1		11	0.9682	0	8.8018	Viruses;Duplodnaviria;Heunggongvirae;Uroviricota;Caudoviricetes	dsDNA	Prokaryote
SM1005_MG_k127_3497513	SM1005_MG_SM1005_MG_k127_3497513	SM1005_MG	28318	No	57	6	0	Medium-quality	Genome-fragment	51.26	AAI-based (high-confidence)	1		11	0.9742	2	22.0492	Viruses;Duplodnaviria;Heunggongvirae;Uroviricota;Caudoviricetes	dsDNA	Prokaryote
SM1000_MG_k127_5280931	SM1000_MG_SM1000_MG_k127_5280931	SM1000_MG	28216	No	33	2	0	Low-quality	Genome-fragment	38.94	HMM-based (lower-bound)	1		11	0.9387	3	16.5047	Viruses;Duplodnaviria;Heunggongvirae;Uroviricota;Caudoviricetes	dsDNA	Prokaryote
SM1026_MG_k127_10360079	SM1026_MG_SM1026_MG_k127_10360079	SM1026_MG	28160	No	32	14	0	Low-quality	Genome-fragment	48.25	AAI-based (medium-confidence)	1		11	0.982	15	37.6308	Viruses;Duplodnaviria;Heunggongvirae;Uroviricota;Caudoviricetes	dsDNA	Prokaryote
SM1028_MG_k127_5041396	SM1028_MG_SM1028_MG_k127_5041396,SM1002_MG_SM1002_MG_k127_14945068,SM1030_MG_SM1030_MG_k127_2738392	SM1028_MG	28075	No	52	5	2	Low-quality	Genome-fragment	28.48	AAI-based (medium-confidence)	1		11	0.9689	1	7.4495	Viruses;Duplodnaviria;Heunggongvirae;Uroviricota;Caudoviricetes	dsDNA	Prokaryote
SM1050_MG_k127_4881090	SM1050_MG_k127_4881090	SM1050_MG	28053	No	44	15	0	Low-quality	Genome-fragment	42.44	AAI-based (medium-confidence)	1		11	0.9621	7	36.081	Viruses;Duplodnaviria;Heunggongvirae;Uroviricota;Caudoviricetes	dsDNA	Prokaryote
SM1030_MG_k127_6777617	SM1030_MG_SM1030_MG_k127_6777617	SM1030_MG	28040	No	8	2	0	Low-quality	Genome-fragment	23.78	AAI-based (high-confidence)	1		11	0.9826	0	10.291	Viruses;Duplodnaviria;Heunggongvirae;Uroviricota;Caudoviricetes	dsDNA	Prokaryote
SM1005_MG_k127_7019818	SM1005_MG_SM1005_MG_k127_7019818	SM1005_MG	27975	No	37	10	0	Low-quality	Genome-fragment	45.14	AAI-based (medium-confidence)	1		11	0.9592	2	22.5447	Viruses;Duplodnaviria;Heunggongvirae;Uroviricota;Caudoviricetes	dsDNA	Prokaryote
SM1001_MG_k127_5766605	SM1001_MG_SM1001_MG_k127_5766605	SM1001_MG	27964	No	43	16	1	Medium-quality	Genome-fragment	57.7	AAI-based (medium-confidence)	1		11	0.9563	7	23.9542	Viruses;Duplodnaviria;Heunggongvirae;Uroviricota;Caudoviricetes	dsDNA	Prokaryote
SM1029_MG_k127_10298355	SM1029_MG_SM1029_MG_k127_10298355	SM1029_MG	27863	No	48	10	0	Medium-quality	Genome-fragment	77.87	AAI-based (high-confidence)	1		11	0.9386	5	26.3014	Viruses;Duplodnaviria;Heunggongvirae;Uroviricota;Caudoviricetes	dsDNA	Prokaryote
SM1002_MG_k127_7705675	SM1002_MG_SM1002_MG_k127_7705675	SM1002_MG	26945	No	29	7	0	Medium-quality	Genome-fragment	61.75	AAI-based (medium-confidence)	1		11	0.964	5	11.6483	Viruses;Duplodnaviria;Heunggongvirae;Uroviricota;Caudoviricetes	dsDNA	Prokaryote
SM1004_MG_k127_14899817	SM1004_MG_SM1004_MG_k127_14899817	SM1004_MG	26944	No	34	6	2	Low-quality	Genome-fragment	42.32	AAI-based (high-confidence)	1		11	0.9333	1	26.6512	Viruses;Duplodnaviria;Heunggongvirae;Uroviricota;Caudoviricetes	dsDNA	Prokaryote
SM1000_MG_k127_18000181	SM1000_MG_SM1000_MG_k127_18000181	SM1000_MG	26783	No	36	11	0	Low-quality	Genome-fragment	29.3	HMM-based (lower-bound)	1		11	0.9436	5	17.4375	Viruses;Duplodnaviria;Heunggongvirae;Uroviricota;Caudoviricetes	dsDNA	Prokaryote
SM1027_MG_k127_9817085	SM1027_MG_SM1027_MG_k127_9817085	SM1027_MG	26775	No	39	5	0	Medium-quality	Genome-fragment	56.8	AAI-based (medium-confidence)	1		11	0.9736	2	20.6896	Viruses;Duplodnaviria;Heunggongvirae;Uroviricota;Caudoviricetes	dsDNA	Prokaryote
SM1005_MG_k127_3071509	SM1005_MG_SM1005_MG_k127_3071509	SM1005_MG	26713	No	25	5	0	Low-quality	Genome-fragment	23.03	HMM-based (lower-bound)	1		11	0.8279	0	7.7063	Viruses;Duplodnaviria;Heunggongvirae	dsDNA	Unknown
SM1004_MG_k127_10680952	SM1004_MG_SM1004_MG_k127_10680952	SM1004_MG	26629	No	30	4	4	Low-quality	Genome-fragment	22.48	AAI-based (medium-confidence)	1		11	0.9727	0	18.8415	Viruses;Duplodnaviria;Heunggongvirae;Uroviricota;Caudoviricetes	dsDNA	Prokaryote
SM1026_MG_k127_7691161	SM1026_MG_SM1026_MG_k127_7691161	SM1026_MG	26532	No	56	7	0	Low-quality	Genome-fragment	27.78	HMM-based (lower-bound)	1		11	0.9219	0	19.7201	Viruses;Duplodnaviria;Heunggongvirae;Uroviricota;Caudoviricetes	dsDNA	Prokaryote
SM1005_MG_k127_4126742	SM1005_MG_SM1005_MG_k127_4126742	SM1005_MG	26511	No	47	6	1	Medium-quality	Genome-fragment	55.5	AAI-based (medium-confidence)	1		11	0.9574	1	12.7723	Viruses;Duplodnaviria;Heunggongvirae;Uroviricota;Caudoviricetes	dsDNA	Prokaryote
SM1001_MG_k127_7331484	SM1001_MG_SM1001_MG_k127_7331484	SM1001_MG	26274	No	36	3	0	Medium-quality	Genome-fragment	62.86	AAI-based (medium-confidence)	1		11	0.9665	4	22.9445	Viruses;Duplodnaviria;Heunggongvirae;Uroviricota;Caudoviricetes	dsDNA	Prokaryote
SM1027_MG_k127_6390302	SM1027_MG_SM1027_MG_k127_6390302	SM1027_MG	26226	No	25	5	0	Low-quality	Genome-fragment	43.33	AAI-based (medium-confidence)	1		11	0.9733	2	16.8383	Viruses;Duplodnaviria;Heunggongvirae;Uroviricota;Caudoviricetes	dsDNA	Prokaryote
SM1000_MG_k127_5301806	SM1000_MG_SM1000_MG_k127_5301806	SM1000_MG	26189	No	32	1	0	Medium-quality	Genome-fragment	53.61	AAI-based (medium-confidence)	1		11	0.965	2	10.15	Viruses;Duplodnaviria;Heunggongvirae;Uroviricota;Caudoviricetes	dsDNA	Prokaryote
SM1030_MG_k127_2923683	SM1030_MG_SM1030_MG_k127_2923683	SM1030_MG	26181	No	26	3	0	Low-quality	Genome-fragment	23.44	HMM-based (lower-bound)	1		11	0.975	0	10.9672	Viruses;Duplodnaviria;Heunggongvirae;Uroviricota;Caudoviricetes	dsDNA	Prokaryote
SM1050_MG_k127_3482445	SM1050_MG_k127_3482445	SM1050_MG	26158	No	46	5	0	Low-quality	Genome-fragment	20	HMM-based (lower-bound)	1		11	0.9612	2	14.8942	Viruses;Duplodnaviria;Heunggongvirae;Uroviricota;Caudoviricetes	dsDNA	Prokaryote
SM1004_MG_k127_1833145	SM1004_MG_SM1004_MG_k127_1833145	SM1004_MG	26136	No	39	4	1	Medium-quality	Genome-fragment	55.97	AAI-based (medium-confidence)	1		11	0.968	2	14.1815	Viruses;Duplodnaviria;Heunggongvirae;Uroviricota;Caudoviricetes	dsDNA	Prokaryote
SM1000_MG_k127_5488212	SM1000_MG_SM1000_MG_k127_5488212	SM1000_MG	26081	No	30	8	0	Medium-quality	Genome-fragment	64.14	AAI-based (medium-confidence)	1		11	0.9781	4	24.1665	Viruses;Duplodnaviria;Heunggongvirae;Uroviricota;Caudoviricetes	dsDNA	Prokaryote
SM1001_MG_k127_1056109	SM1001_MG_SM1001_MG_k127_1056109	SM1001_MG	25997	No	48	12	0	Medium-quality	Genome-fragment	51.7	AAI-based (medium-confidence)	1		11	0.9467	5	32.6613	Viruses;Duplodnaviria;Heunggongvirae;Uroviricota;Caudoviricetes	dsDNA	Prokaryote
SM1001_MG_k127_3399350	SM1001_MG_SM1001_MG_k127_3399350	SM1001_MG	25985	No	34	8	1	Medium-quality	Genome-fragment	62.81	AAI-based (medium-confidence)	1		11	0.9685	7	37.7797	Viruses;Duplodnaviria;Heunggongvirae;Uroviricota;Caudoviricetes	dsDNA	Prokaryote
SM1000_MG_k127_12828655	SM1000_MG_SM1000_MG_k127_12828655	SM1000_MG	25855	No	44	4	1	Low-quality	Genome-fragment	28.97	HMM-based (lower-bound)	1		11	0.897	4	8.3871	Viruses;Duplodnaviria;Heunggongvirae;Uroviricota;Caudoviricetes	dsDNA	Prokaryote
SM1050_MG_k127_8842533	SM1050_MG_k127_8842533	SM1050_MG	25835	No	37	3	0	Medium-quality	Genome-fragment	54.09	AAI-based (high-confidence)	1		11	0.9617	2	13.4948	Viruses;Duplodnaviria;Heunggongvirae;Uroviricota;Caudoviricetes	dsDNA	Prokaryote
SM1002_MG_k127_12191334	SM1002_MG_SM1002_MG_k127_12191334	SM1002_MG	25779	No	55	3	1	Low-quality	Genome-fragment	28.22	HMM-based (lower-bound)	1		11	0.9689	2	23.2068	Viruses;Duplodnaviria;Heunggongvirae;Uroviricota;Caudoviricetes	dsDNA	Prokaryote
SM1000_MG_k127_7001974	SM1000_MG_SM1000_MG_k127_7001974,SM1002_MG_SM1002_MG_k127_1725396_1_4100_19496,SM1027_MG_SM1027_MG_k127_10805371	SM1000_MG	25578	No	34	13	2	Medium-quality	Genome-fragment	72.6	AAI-based (medium-confidence)	1		11	0.9775	11	30.6032	Viruses;Duplodnaviria;Heunggongvirae;Uroviricota;Caudoviricetes	dsDNA	Prokaryote
SM1003_MG_k127_8382330	SM1003_MG_SM1003_MG_k127_8382330	SM1003_MG	25572	No	33	7	0	Low-quality	Genome-fragment	29.56	AAI-based (high-confidence)	1		11	0.9697	3	11.6156	Viruses;Duplodnaviria;Heunggongvirae;Uroviricota;Caudoviricetes	dsDNA	Prokaryote
SM1050_MG_k127_9437617	SM1050_MG_k127_9437617,SM1026_MG_SM1026_MG_k127_6420285	SM1050_MG	25359	No	56	4	0	Low-quality	Genome-fragment	25.77	HMM-based (lower-bound)	1		11	0.9689	3	17.5655	Viruses;Duplodnaviria;Heunggongvirae;Uroviricota;Caudoviricetes	dsDNA	Prokaryote
SM1027_MG_k127_19086082	SM1027_MG_SM1027_MG_k127_19086082	SM1027_MG	25216	No	41	4	0	Low-quality	Genome-fragment	43.28	AAI-based (medium-confidence)	1		11	0.9655	1	14.081	Viruses;Duplodnaviria;Heunggongvirae;Uroviricota;Caudoviricetes	dsDNA	Prokaryote
SM1004_MG_k127_5036918	SM1004_MG_SM1004_MG_k127_5036918	SM1004_MG	25193	No	40	5	1	Low-quality	Genome-fragment	30.78	AAI-based (medium-confidence)	1		11	0.951	1	10.8079	Viruses;Duplodnaviria;Heunggongvirae;Uroviricota;Caudoviricetes	dsDNA	Prokaryote
SM1030_MG_k127_11382690	SM1030_MG_SM1030_MG_k127_11382690	SM1030_MG	25174	No	43	1	0	Low-quality	Genome-fragment	7.55	HMM-based (lower-bound)	1		11	0.7088	0	1.4581	Viruses;Duplodnaviria;Heunggongvirae;Uroviricota;Caudoviricetes	dsDNA	Prokaryote
SM1002_MG_k127_10912871	SM1002_MG_SM1002_MG_k127_10912871,SM1003_MG_SM1003_MG_k127_5593289	SM1002_MG	25147	No	36	8	0	Medium-quality	Genome-fragment	57.05	AAI-based (medium-confidence)	1		11	0.9756	2	13.5138	Viruses;Duplodnaviria;Heunggongvirae;Uroviricota;Caudoviricetes	dsDNA	Prokaryote
SM1026_MG_k127_2418214	SM1026_MG_SM1026_MG_k127_2418214	SM1026_MG	25059	No	30	2	0	Low-quality	Genome-fragment	48.48	AAI-based (medium-confidence)	1		11	0.9749	1	8.1205	Viruses;Duplodnaviria;Heunggongvirae;Uroviricota;Caudoviricetes	dsDNA	Prokaryote
SM1026_MG_k127_6944275	SM1026_MG_SM1026_MG_k127_6944275	SM1026_MG	24937	No	47	5	1	Low-quality	Genome-fragment	49.11	AAI-based (high-confidence)	1		11	0.954	0	20.844	Viruses;Duplodnaviria;Heunggongvirae;Uroviricota;Caudoviricetes	dsDNA	Prokaryote
SM1029_MG_k127_10379801	SM1029_MG_SM1029_MG_k127_10379801	SM1029_MG	24933	No	21	6	0	Low-quality	Genome-fragment	41.29	AAI-based (medium-confidence)	1		11	0.9807	1	20.4393	Viruses;Duplodnaviria;Heunggongvirae;Uroviricota;Caudoviricetes	dsDNA	Prokaryote
SM1002_MG_k127_4099084	SM1002_MG_SM1002_MG_k127_4099084	SM1002_MG	24925	No	54	3	1	Low-quality	Genome-fragment	37.71	HMM-based (lower-bound)	1		11	0.9036	0	12.3529	Viruses;Duplodnaviria;Heunggongvirae;Uroviricota;Caudoviricetes	dsDNA	Prokaryote
SM1050_MG_k127_3841575	SM1050_MG_k127_3841575	SM1050_MG	24873	No	33	5	0	Low-quality	Genome-fragment	48.01	AAI-based (medium-confidence)	1		11	0.9707	0	14.0136	Viruses;Duplodnaviria;Heunggongvirae;Uroviricota;Caudoviricetes	dsDNA	Prokaryote
SM1030_MG_k127_5108559_19267_44046	SM1030_MG_SM1030_MG_k127_5108559_19267_44046	SM1030_MG	24780	Yes	25	7	0	Medium-quality	Genome-fragment	65.08	AAI-based (medium-confidence)	1	19267-44046	11	0.8984	4	19.87	Viruses;Duplodnaviria;Heunggongvirae;Uroviricota;Caudoviricetes	dsDNA	Prokaryote
SM1026_MG_k127_1036111	SM1026_MG_SM1026_MG_k127_1036111	SM1026_MG	24748	No	25	4	0	Low-quality	Genome-fragment	28.1	HMM-based (lower-bound)	1		11	0.9062	0	8.722	Viruses;Duplodnaviria;Heunggongvirae;Uroviricota;Caudoviricetes	dsDNA	Prokaryote
SM1004_MG_k127_9251869	SM1004_MG_SM1004_MG_k127_9251869	SM1004_MG	24694	No	30	8	1	Low-quality	Genome-fragment	28.63	HMM-based (lower-bound)	1		11	0.9628	0	18.1473	Viruses;Duplodnaviria;Heunggongvirae;Uroviricota;Caudoviricetes	dsDNA	Prokaryote
SM1004_MG_k127_2146676	SM1004_MG_SM1004_MG_k127_2146676	SM1004_MG	24666	No	37	10	0	Medium-quality	Genome-fragment	61.62	AAI-based (medium-confidence)	1		11	0.98	3	30.8552	Viruses;Duplodnaviria;Heunggongvirae;Uroviricota;Caudoviricetes	dsDNA	Prokaryote
SM1001_MG_k127_1212720	SM1001_MG_SM1001_MG_k127_1212720	SM1001_MG	24656	No	36	5	0	Low-quality	Genome-fragment	27.91	AAI-based (medium-confidence)	1		11	0.9451	2	8.8742	Viruses;Duplodnaviria;Heunggongvirae;Uroviricota;Caudoviricetes	dsDNA	Prokaryote
SM1003_MG_k127_4692020	SM1003_MG_SM1003_MG_k127_4692020	SM1003_MG	24643	No	39	6	0	Low-quality	Genome-fragment	30.71	AAI-based (medium-confidence)	1		11	0.9662	1	9.3717	Viruses;Duplodnaviria;Heunggongvirae;Uroviricota;Caudoviricetes	dsDNA	Prokaryote
SM1026_MG_k127_11862978	SM1026_MG_SM1026_MG_k127_11862978	SM1026_MG	24576	No	32	3	0	Low-quality	Genome-fragment	22.31	HMM-based (lower-bound)	1		11	0.941	2	7.1029	Viruses;Duplodnaviria;Heunggongvirae;Uroviricota;Caudoviricetes	dsDNA	Prokaryote
SM1005_MG_k127_5020132	SM1005_MG_SM1005_MG_k127_5020132	SM1005_MG	24495	No	36	10	2	Low-quality	Genome-fragment	43.07	HMM-based (lower-bound)	1		11	0.9722	5	30.7577	Viruses;Duplodnaviria;Heunggongvirae;Uroviricota;Caudoviricetes	dsDNA	Prokaryote
SM1026_MG_k127_4141432	SM1026_MG_SM1026_MG_k127_4141432	SM1026_MG	24393	No	30	2	0	Low-quality	Genome-fragment	41.42	AAI-based (medium-confidence)	1		11	0.9788	4	15.7979	Viruses;Duplodnaviria;Heunggongvirae;Uroviricota;Caudoviricetes	dsDNA	Prokaryote
SM1004_MG_k127_13937822	SM1004_MG_SM1004_MG_k127_13937822	SM1004_MG	24382	No	36	11	0	Medium-quality	Genome-fragment	56.8	AAI-based (medium-confidence)	1		11	0.9782	5	30.8715	Viruses;Duplodnaviria;Heunggongvirae;Uroviricota;Caudoviricetes	dsDNA	Prokaryote
SM1030_MG_k127_2519604	SM1030_MG_SM1030_MG_k127_2519604	SM1030_MG	24366	No	18	1	1	Low-quality	Genome-fragment	1.23	HMM-based (lower-bound)	1		11	0.7956	0	1.3094	Viruses;Varidnaviria;Bamfordvirae;Nucleocytoviricota;Megaviricetes	dsDNA	Eukaryote
SM1000_MG_k127_15132448	SM1000_MG_SM1000_MG_k127_15132448	SM1000_MG	24332	No	39	14	0	Medium-quality	Genome-fragment	57.18	AAI-based (medium-confidence)	1		11	0.9727	11	30.3834	Viruses;Duplodnaviria;Heunggongvirae;Uroviricota;Caudoviricetes	dsDNA	Prokaryote
SM1005_MG_k127_6596229	SM1005_MG_SM1005_MG_k127_6596229,SM1004_MG_SM1004_MG_k127_9843796	SM1005_MG	24301	No	35	2	0	Low-quality	Genome-fragment	27.33	HMM-based (lower-bound)	1		11	0.9736	0	6.8611	Viruses;Duplodnaviria;Heunggongvirae;Uroviricota;Caudoviricetes	dsDNA	Prokaryote
SM1002_MG_k127_11399689	SM1002_MG_SM1002_MG_k127_11399689	SM1002_MG	24229	No	48	9	1	Low-quality	Genome-fragment	24.88	HMM-based (lower-bound)	1		11	0.9141	0	16.8991	Viruses;Duplodnaviria;Heunggongvirae;Uroviricota;Caudoviricetes	dsDNA	Prokaryote
SM1029_MG_k127_8098044	SM1029_MG_SM1029_MG_k127_8098044	SM1029_MG	24212	No	33	3	0	Low-quality	Genome-fragment	33.94	AAI-based (medium-confidence)	1		11	0.9542	1	3.4507	Viruses;Duplodnaviria;Heunggongvirae;Uroviricota;Caudoviricetes	dsDNA	Prokaryote
SM1002_MG_k127_16762390	SM1002_MG_SM1002_MG_k127_16762390,SM1000_MG_SM1000_MG_k127_14838780	SM1002_MG	24168	No	29	21	0	Low-quality	Genome-fragment	40.95	AAI-based (medium-confidence)	1		11	0.9598	7	38.426	Viruses;Duplodnaviria;Heunggongvirae;Uroviricota;Caudoviricetes	dsDNA	Prokaryote
SM1027_MG_k127_14815533	SM1027_MG_SM1027_MG_k127_14815533	SM1027_MG	24069	No	24	4	1	Low-quality	Genome-fragment	48.97	AAI-based (medium-confidence)	1		11	0.9772	1	13.2439	Viruses;Duplodnaviria;Heunggongvirae;Uroviricota;Caudoviricetes	dsDNA	Prokaryote
SM1003_MG_k127_4457320	SM1003_MG_SM1003_MG_k127_4457320	SM1003_MG	24068	No	49	4	2	Low-quality	Genome-fragment	19.1	HMM-based (lower-bound)	1		11	0.9523	0	9.659	Viruses;Duplodnaviria;Heunggongvirae;Uroviricota;Caudoviricetes	dsDNA	Prokaryote
SM1050_MG_k127_10471968	SM1050_MG_k127_10471968,SM1004_MG_SM1004_MG_k127_15975924,SM1027_MG_SM1027_MG_k127_24163	SM1050_MG	24000	No	45	5	0	Low-quality	Genome-fragment	31.28	HMM-based (lower-bound)	1		11	0.9562	0	17.5092	Viruses;Duplodnaviria;Heunggongvirae;Uroviricota;Caudoviricetes	dsDNA	Prokaryote
SM1027_MG_k127_1652106	SM1027_MG_SM1027_MG_k127_1652106	SM1027_MG	23872	No	34	4	0	Low-quality	Genome-fragment	23.85	HMM-based (lower-bound)	1		11	0.9577	3	10.8868	Viruses;Duplodnaviria;Heunggongvirae;Uroviricota;Caudoviricetes	dsDNA	Prokaryote
SM1004_MG_k127_4246175	SM1004_MG_SM1004_MG_k127_4246175	SM1004_MG	23851	No	33	6	1	Medium-quality	Genome-fragment	56.88	AAI-based (medium-confidence)	1		11	0.9798	4	17.5475	Viruses;Duplodnaviria;Heunggongvirae;Uroviricota;Caudoviricetes	dsDNA	Prokaryote
SM1004_MG_k127_7928379	SM1004_MG_SM1004_MG_k127_7928379	SM1004_MG	23845	No	30	8	0	Medium-quality	Genome-fragment	61.85	AAI-based (medium-confidence)	1		11	0.9585	7	22.902	Viruses;Duplodnaviria;Heunggongvirae;Uroviricota;Caudoviricetes	dsDNA	Prokaryote
SM1050_MG_k127_7878114	SM1050_MG_k127_7878114	SM1050_MG	23779	No	35	3	1	Medium-quality	Genome-fragment	55.24	AAI-based (medium-confidence)	1		11	0.9593	3	15.9089	Viruses;Duplodnaviria;Heunggongvirae;Uroviricota;Caudoviricetes	dsDNA	Prokaryote
SM1029_MG_k127_2107847	SM1029_MG_SM1029_MG_k127_2107847	SM1029_MG	23646	No	50	8	1	Low-quality	Genome-fragment	30.39	HMM-based (lower-bound)	1		11	0.9626	2	18.2372	Viruses;Duplodnaviria;Heunggongvirae;Uroviricota;Caudoviricetes	dsDNA	Prokaryote
SM1004_MG_k127_593877	SM1004_MG_SM1004_MG_k127_593877	SM1004_MG	23630	No	42	12	1	Low-quality	Genome-fragment	32.7	HMM-based (lower-bound)	1.01		11	0.9648	8	26.2008	Viruses;Duplodnaviria;Heunggongvirae;Uroviricota;Caudoviricetes	dsDNA	Prokaryote
SM1003_MG_k127_4187862	SM1003_MG_SM1003_MG_k127_4187862	SM1003_MG	23605	No	31	5	0	Low-quality	Genome-fragment	44.53	AAI-based (medium-confidence)	1		11	0.9763	5	12.6907	Viruses;Duplodnaviria;Heunggongvirae;Uroviricota;Caudoviricetes	dsDNA	Prokaryote
SM1001_MG_k127_2174059	SM1001_MG_SM1001_MG_k127_2174059	SM1001_MG	23598	No	56	12	0	Low-quality	Genome-fragment	27.19	HMM-based (lower-bound)	1		11	0.9397	0	22.0582	Viruses;Duplodnaviria;Heunggongvirae;Uroviricota;Caudoviricetes	dsDNA	Prokaryote
SM1002_MG_k127_11736770	SM1002_MG_SM1002_MG_k127_11736770	SM1002_MG	23426	No	33	1	0	Low-quality	Genome-fragment	20.84	HMM-based (lower-bound)	1		11	0.9446	2	9.9047	Viruses;Duplodnaviria;Heunggongvirae;Uroviricota;Caudoviricetes;Demerecviridae	dsDNA	Prokaryote
SM1030_MG_k127_8192880	SM1030_MG_SM1030_MG_k127_8192880	SM1030_MG	23268	No	31	5	2	Low-quality	Genome-fragment	24.18	AAI-based (medium-confidence)	1		11	0.9731	2	9.0769	Viruses;Duplodnaviria;Heunggongvirae;Uroviricota;Caudoviricetes	dsDNA	Prokaryote
SM1026_MG_k127_11365698	SM1026_MG_SM1026_MG_k127_11365698	SM1026_MG	23258	No	38	4	1	Low-quality	Genome-fragment	34.23	HMM-based (lower-bound)	1		11	0.9627	2	11.3179	Viruses;Duplodnaviria;Heunggongvirae;Uroviricota;Caudoviricetes	dsDNA	Prokaryote
SM1030_MG_k127_1170347	SM1030_MG_SM1030_MG_k127_1170347	SM1030_MG	23251	No	24	2	1	Low-quality	Genome-fragment	5.41	AAI-based (high-confidence)	1		11	0.9796	0	17.3223	Viruses;Duplodnaviria;Heunggongvirae;Uroviricota;Caudoviricetes	dsDNA	Prokaryote
SM1002_MG_k127_7264909	SM1002_MG_SM1002_MG_k127_7264909,SM1027_MG_SM1027_MG_k127_21991829,SM1030_MG_SM1030_MG_k127_1645252	SM1002_MG	23093	No	41	7	0	Low-quality	Genome-fragment	48.9	AAI-based (high-confidence)	1		11	0.9718	3	24.4869	Viruses;Duplodnaviria;Heunggongvirae;Uroviricota;Caudoviricetes	dsDNA	Prokaryote
SM1027_MG_k127_17059691	SM1027_MG_SM1027_MG_k127_17059691	SM1027_MG	23063	No	45	10	1	Low-quality	Genome-fragment	33.29	AAI-based (medium-confidence)	1		11	0.9617	4	27.5215	Viruses;Duplodnaviria;Heunggongvirae;Uroviricota;Caudoviricetes	dsDNA	Prokaryote
SM1029_MG_k127_3724140	SM1029_MG_SM1029_MG_k127_3724140	SM1029_MG	23055	No	30	6	0	Low-quality	Genome-fragment	26.44	AAI-based (high-confidence)	1		11	0.9804	2	28.4046	Viruses;Duplodnaviria;Heunggongvirae;Uroviricota;Caudoviricetes	dsDNA	Prokaryote
SM1000_MG_k127_18221559	SM1000_MG_SM1000_MG_k127_18221559	SM1000_MG	23039	No	30	6	0	Medium-quality	Genome-fragment	50.06	AAI-based (high-confidence)	1		11	0.9735	7	21.1539	Viruses;Duplodnaviria;Heunggongvirae;Uroviricota;Caudoviricetes	dsDNA	Prokaryote
SM1001_MG_k127_10686647	SM1001_MG_SM1001_MG_k127_10686647	SM1001_MG	22993	No	41	6	0	Low-quality	Genome-fragment	36.41	AAI-based (high-confidence)	1		11	0.9337	5	9.6143	Viruses;Duplodnaviria;Heunggongvirae;Uroviricota;Caudoviricetes	dsDNA	Prokaryote
SM1004_MG_k127_10841695	SM1004_MG_SM1004_MG_k127_10841695	SM1004_MG	22938	No	36	3	2	Low-quality	Genome-fragment	27.7	HMM-based (lower-bound)	1		11	0.9564	4	15.2789	Viruses;Duplodnaviria;Heunggongvirae;Uroviricota;Caudoviricetes	dsDNA	Prokaryote
SM1027_MG_k127_8600888	SM1027_MG_SM1027_MG_k127_8600888	SM1027_MG	22906	No	49	7	0	Low-quality	Genome-fragment	16.86	HMM-based (lower-bound)	1		11	0.9647	0	19.0057	Viruses;Duplodnaviria;Heunggongvirae;Uroviricota;Caudoviricetes	dsDNA	Prokaryote
SM1004_MG_k127_14868217_1_3039_25859	SM1004_MG_SM1004_MG_k127_14868217_1_3039_25859	SM1004_MG	22821	Yes	28	5	1	Low-quality	Genome-fragment	19.27	AAI-based (medium-confidence)	1	3039-25859	11	0.9747	4	19.1521	Viruses;Duplodnaviria;Heunggongvirae;Uroviricota;Caudoviricetes	dsDNA	Prokaryote
SM1027_MG_k127_287296	SM1027_MG_SM1027_MG_k127_287296	SM1027_MG	22712	No	28	10	1	Medium-quality	Genome-fragment	55.49	AAI-based (medium-confidence)	1		11	0.9803	5	25.5072	Viruses;Duplodnaviria;Heunggongvirae;Uroviricota;Caudoviricetes	dsDNA	Prokaryote
SM1027_MG_k127_1444096	SM1027_MG_SM1027_MG_k127_1444096	SM1027_MG	22682	No	39	4	1	Low-quality	Genome-fragment	48.97	AAI-based (medium-confidence)	1		11	0.9079	2	15.277	Viruses;Duplodnaviria;Heunggongvirae;Uroviricota;Caudoviricetes	dsDNA	Prokaryote
SM1004_MG_k127_4365807	SM1004_MG_SM1004_MG_k127_4365807	SM1004_MG	22647	No	29	2	1	Low-quality	Genome-fragment	17.57	AAI-based (medium-confidence)	1		11	0.9459	2	10.1434	Viruses;Duplodnaviria;Heunggongvirae;Uroviricota;Caudoviricetes	dsDNA	Prokaryote
SM1004_MG_k127_2738170	SM1004_MG_SM1004_MG_k127_2738170	SM1004_MG	22573	No	38	5	1	Medium-quality	Genome-fragment	55.68	AAI-based (medium-confidence)	1		11	0.9795	0	23.5388	Viruses;Duplodnaviria;Heunggongvirae;Uroviricota;Caudoviricetes	dsDNA	Prokaryote
SM1030_MG_k127_240106	SM1030_MG_SM1030_MG_k127_240106	SM1030_MG	22473	No	54	4	2	Low-quality	Genome-fragment	12.51	HMM-based (lower-bound)	1		11	0.9626	0	3.8825	Viruses;Duplodnaviria;Heunggongvirae;Uroviricota;Caudoviricetes	dsDNA	Prokaryote
SM1002_MG_k127_14653421	SM1002_MG_SM1002_MG_k127_14653421,SM1003_MG_SM1003_MG_k127_1057937,SM1027_MG_SM1027_MG_k127_8419372	SM1002_MG	22469	No	13	2	0	Low-quality	Genome-fragment	11.7	HMM-based (lower-bound)	1		11	0.9157	2	6.0519	Viruses;Duplodnaviria;Heunggongvirae;Uroviricota;Caudoviricetes	dsDNA	Prokaryote
SM1002_MG_k127_1077423	SM1002_MG_SM1002_MG_k127_1077423,SM1003_MG_SM1003_MG_k127_3881701	SM1002_MG	22391	No	32	15	0	Medium-quality	Genome-fragment	54.16	AAI-based (medium-confidence)	1		11	0.9601	6	18.5379	Viruses;Duplodnaviria;Heunggongvirae;Uroviricota;Caudoviricetes	dsDNA	Prokaryote
SM1030_MG_k127_4537872	SM1030_MG_SM1030_MG_k127_4537872	SM1030_MG	22175	No	26	3	1	Low-quality	Genome-fragment	21.89	HMM-based (lower-bound)	1		11	0.9663	3	6.0954	Viruses;Duplodnaviria;Heunggongvirae;Uroviricota;Caudoviricetes	dsDNA	Prokaryote
SM1000_MG_k127_9395350	SM1000_MG_SM1000_MG_k127_9395350	SM1000_MG	22117	No	38	8	0	Medium-quality	Genome-fragment	57.55	AAI-based (high-confidence)	1		11	0.9705	4	22.6202	Viruses;Duplodnaviria;Heunggongvirae;Uroviricota;Caudoviricetes	dsDNA	Prokaryote
SM1030_MG_k127_2138173	SM1030_MG_SM1030_MG_k127_2138173	SM1030_MG	22112	No	35	2	0	Low-quality	Genome-fragment	33.04	HMM-based (lower-bound)	1		11	0.9683	0	7.6971	Viruses;Duplodnaviria;Heunggongvirae;Uroviricota;Caudoviricetes	dsDNA	Prokaryote
SM1027_MG_k127_10226354	SM1027_MG_SM1027_MG_k127_10226354	SM1027_MG	21967	No	48	8	1	Low-quality	Genome-fragment	27.52	HMM-based (lower-bound)	1		11	0.9656	1	29.6815	Viruses;Duplodnaviria;Heunggongvirae;Uroviricota;Caudoviricetes	dsDNA	Prokaryote
SM1001_MG_k127_529320	SM1001_MG_SM1001_MG_k127_529320	SM1001_MG	21935	No	45	14	0	Low-quality	Genome-fragment	47.32	AAI-based (high-confidence)	1		11	0.961	7	41.2685	Viruses;Duplodnaviria;Heunggongvirae;Uroviricota;Caudoviricetes	dsDNA	Prokaryote
SM1027_MG_k127_15551349	SM1027_MG_SM1027_MG_k127_15551349	SM1027_MG	21903	No	20	7	0	Low-quality	Genome-fragment	44.65	AAI-based (medium-confidence)	1		11	0.9819	4	29.0029	Viruses;Duplodnaviria;Heunggongvirae;Uroviricota;Caudoviricetes	dsDNA	Prokaryote
SM1002_MG_k127_10223687	SM1002_MG_SM1002_MG_k127_10223687	SM1002_MG	21854	No	34	10	0	Low-quality	Genome-fragment	37.81	AAI-based (high-confidence)	1		11	0.9722	1	22.0993	Viruses;Duplodnaviria;Heunggongvirae;Uroviricota;Caudoviricetes	dsDNA	Prokaryote
SM1002_MG_k127_12189734	SM1002_MG_SM1002_MG_k127_12189734	SM1002_MG	21823	No	42	2	1	Low-quality	Genome-fragment	13.19	HMM-based (lower-bound)	1		11	0.9705	0	12.9282	Viruses;Duplodnaviria;Heunggongvirae;Uroviricota;Caudoviricetes	dsDNA	Prokaryote
SM1003_MG_k127_930496	SM1003_MG_SM1003_MG_k127_930496	SM1003_MG	21772	No	27	9	0	Low-quality	Genome-fragment	25.17	AAI-based (high-confidence)	1		11	0.9758	2	14.3073	Viruses;Duplodnaviria;Heunggongvirae;Uroviricota;Caudoviricetes	dsDNA	Prokaryote
SM1000_MG_k127_7904536	SM1000_MG_SM1000_MG_k127_7904536	SM1000_MG	21766	No	33	7	0	Low-quality	Genome-fragment	36.94	AAI-based (medium-confidence)	1		11	0.9707	5	19.2746	Viruses;Duplodnaviria;Heunggongvirae;Uroviricota;Caudoviricetes	dsDNA	Prokaryote
SM1002_MG_k127_2463557	SM1002_MG_SM1002_MG_k127_2463557	SM1002_MG	21763	No	19	4	0	Low-quality	Genome-fragment	47.35	AAI-based (medium-confidence)	1		11	0.9776	1	10.745	Viruses;Duplodnaviria;Heunggongvirae;Uroviricota;Caudoviricetes	dsDNA	Prokaryote
SM1005_MG_k127_2432361	SM1005_MG_SM1005_MG_k127_2432361	SM1005_MG	21688	No	30	3	0	Low-quality	Genome-fragment	27.03	AAI-based (medium-confidence)	1		11	0.9786	3	21.1621	Viruses;Duplodnaviria;Heunggongvirae;Uroviricota;Caudoviricetes	dsDNA	Prokaryote
SM1027_MG_k127_10061954	SM1027_MG_SM1027_MG_k127_10061954	SM1027_MG	21568	No	41	6	0	Medium-quality	Genome-fragment	50.02	AAI-based (medium-confidence)	1		11	0.9763	4	26.7841	Viruses;Duplodnaviria;Heunggongvirae;Uroviricota;Caudoviricetes	dsDNA	Prokaryote
SM1001_MG_k127_8069741	SM1001_MG_SM1001_MG_k127_8069741	SM1001_MG	21541	No	26	2	1	Low-quality	Genome-fragment	48.98	AAI-based (medium-confidence)	1		11	0.9664	3	10.2097	Viruses;Duplodnaviria;Heunggongvirae;Uroviricota;Caudoviricetes	dsDNA	Prokaryote
SM1002_MG_k127_14717357	SM1002_MG_SM1002_MG_k127_14717357,SM1028_MG_SM1028_MG_k127_9158771	SM1002_MG	21509	No	37	7	0	Low-quality	Genome-fragment	29.01	HMM-based (lower-bound)	1		11	0.9692	4	21.7325	Viruses;Duplodnaviria;Heunggongvirae;Uroviricota;Caudoviricetes	dsDNA	Prokaryote
SM1030_MG_k127_8332811	SM1030_MG_SM1030_MG_k127_8332811	SM1030_MG	21483	No	43	6	2	Low-quality	Genome-fragment	21.92	HMM-based (lower-bound)	1		11	0.9694	3	14.4743	Viruses;Duplodnaviria;Heunggongvirae;Uroviricota;Caudoviricetes	dsDNA	Prokaryote
SM1030_MG_k127_4392160	SM1030_MG_SM1030_MG_k127_4392160	SM1030_MG	21467	No	52	3	0	Low-quality	Genome-fragment	14.04	AAI-based (medium-confidence)	1		11	0.9746	0	14.7584	Viruses;Duplodnaviria;Heunggongvirae;Uroviricota;Caudoviricetes	dsDNA	Prokaryote
SM1030_MG_k127_8078399	SM1030_MG_SM1030_MG_k127_8078399	SM1030_MG	21387	No	34	7	4	Low-quality	Genome-fragment	4.78	AAI-based (high-confidence)	1		11	0.9721	0	13.6098	Viruses;Duplodnaviria;Heunggongvirae;Uroviricota;Caudoviricetes	dsDNA	Prokaryote
SM1000_MG_k127_11016000	SM1000_MG_SM1000_MG_k127_11016000	SM1000_MG	21303	No	29	15	0	Low-quality	Genome-fragment	42.66	AAI-based (medium-confidence)	1		11	0.9601	7	28.5037	Viruses;Duplodnaviria;Heunggongvirae;Uroviricota;Caudoviricetes	dsDNA	Prokaryote
SM1002_MG_k127_16453405	SM1002_MG_SM1002_MG_k127_16453405	SM1002_MG	21249	No	28	10	0	Low-quality	Genome-fragment	35.52	AAI-based (medium-confidence)	1		11	0.9744	2	15.9769	Viruses;Duplodnaviria;Heunggongvirae;Uroviricota;Caudoviricetes	dsDNA	Prokaryote
SM1002_MG_k127_13352187	SM1002_MG_SM1002_MG_k127_13352187	SM1002_MG	21216	No	42	4	2	Low-quality	Genome-fragment	16.84	HMM-based (lower-bound)	1		11	0.9647	0	11.6463	Viruses;Duplodnaviria;Heunggongvirae;Uroviricota;Caudoviricetes	dsDNA	Prokaryote
SM1002_MG_k127_2485539	SM1002_MG_SM1002_MG_k127_2485539	SM1002_MG	21200	No	37	12	0	Low-quality	Genome-fragment	49.32	AAI-based (medium-confidence)	1		11	0.9776	5	32.4338	Viruses;Duplodnaviria;Heunggongvirae;Uroviricota;Caudoviricetes	dsDNA	Prokaryote
SM1030_MG_k127_4933458	SM1030_MG_SM1030_MG_k127_4933458	SM1030_MG	21189	No	37	2	1	Low-quality	Genome-fragment	10.72	HMM-based (lower-bound)	1		11	0.9604	1	10.9641	Viruses;Duplodnaviria;Heunggongvirae;Uroviricota;Caudoviricetes	dsDNA	Prokaryote
SM1000_MG_k127_18221471	SM1000_MG_SM1000_MG_k127_18221471	SM1000_MG	21184	No	36	6	0	Low-quality	Genome-fragment	28.64	HMM-based (lower-bound)	1.01		11	0.8639	4	12.6788	Viruses;Duplodnaviria;Heunggongvirae;Uroviricota;Caudoviricetes	dsDNA	Prokaryote
SM1027_MG_k127_1147476	SM1027_MG_SM1027_MG_k127_1147476	SM1027_MG	21173	No	31	6	1	Low-quality	Genome-fragment	32.93	AAI-based (medium-confidence)	1		11	0.962	3	16.9447	Viruses;Duplodnaviria;Heunggongvirae;Uroviricota;Caudoviricetes	dsDNA	Prokaryote
SM1027_MG_k127_1738301	SM1027_MG_SM1027_MG_k127_1738301	SM1027_MG	21127	No	33	11	0	Low-quality	Genome-fragment	32.25	HMM-based (lower-bound)	1		11	0.9636	4	16.5264	Viruses;Duplodnaviria;Heunggongvirae;Uroviricota;Caudoviricetes	dsDNA	Prokaryote
SM1001_MG_k127_8499553	SM1001_MG_SM1001_MG_k127_8499553	SM1001_MG	21054	No	32	11	0	Low-quality	Genome-fragment	31.48	AAI-based (high-confidence)	1		11	0.9731	3	21.6986	Viruses;Duplodnaviria;Heunggongvirae;Uroviricota;Caudoviricetes	dsDNA	Prokaryote
SM1004_MG_k127_5088528	SM1004_MG_SM1004_MG_k127_5088528	SM1004_MG	20921	No	32	8	1	Low-quality	Genome-fragment	18.85	HMM-based (lower-bound)	1		11	0.9543	1	13.7618	Viruses;Duplodnaviria;Heunggongvirae;Uroviricota;Caudoviricetes	dsDNA	Prokaryote
SM1027_MG_k127_7498004	SM1027_MG_SM1027_MG_k127_7498004	SM1027_MG	20873	No	37	4	0	Low-quality	Genome-fragment	40.71	AAI-based (medium-confidence)	1		11	0.9208	3	8.8546	Viruses;Duplodnaviria;Heunggongvirae;Uroviricota;Caudoviricetes	dsDNA	Prokaryote
SM1004_MG_k127_3099387	SM1004_MG_SM1004_MG_k127_3099387	SM1004_MG	20796	No	35	2	0	Low-quality	Genome-fragment	36.21	HMM-based (lower-bound)	1		11	0.9334	0	2.1377	Viruses;Varidnaviria;Bamfordvirae;Preplasmiviricota;Tectiliviricetes;Autolykiviridae	dsDNA	Prokaryote
SM1004_MG_k127_1517723	SM1004_MG_SM1004_MG_k127_1517723	SM1004_MG	20767	No	33	1	0	Low-quality	Genome-fragment	29.11	AAI-based (medium-confidence)	1		11	0.9193	2	3.0583	Viruses;Duplodnaviria;Heunggongvirae;Uroviricota;Caudoviricetes	dsDNA	Prokaryote
SM1027_MG_k127_2535892	SM1027_MG_SM1027_MG_k127_2535892	SM1027_MG	20745	No	29	6	2	Medium-quality	Genome-fragment	54.29	AAI-based (medium-confidence)	1		11	0.9624	2	18.9334	Viruses;Duplodnaviria;Heunggongvirae;Uroviricota;Caudoviricetes	dsDNA	Prokaryote
SM1003_MG_k127_6987764	SM1003_MG_SM1003_MG_k127_6987764	SM1003_MG	20719	No	23	4	3	Low-quality	Genome-fragment	28.55	AAI-based (medium-confidence)	1		11	0.9638	1	19.3063	Viruses;Duplodnaviria;Heunggongvirae;Uroviricota;Caudoviricetes	dsDNA	Prokaryote
SM1004_MG_k127_8918992	SM1004_MG_SM1004_MG_k127_8918992	SM1004_MG	20700	No	25	8	0	Low-quality	Genome-fragment	15.51	HMM-based (lower-bound)	1		11	0.9762	2	15.7651	Viruses;Duplodnaviria;Heunggongvirae;Uroviricota;Caudoviricetes	dsDNA	Prokaryote
SM1026_MG_k127_5146972	SM1026_MG_SM1026_MG_k127_5146972	SM1026_MG	20673	No	36	10	0	Low-quality	Genome-fragment	35.07	AAI-based (high-confidence)	1		11	0.9666	4	21.219	Viruses;Duplodnaviria;Heunggongvirae;Uroviricota;Caudoviricetes	dsDNA	Prokaryote
SM1026_MG_k127_6786780	SM1026_MG_SM1026_MG_k127_6786780	SM1026_MG	20663	No	29	4	0	Low-quality	Genome-fragment	35.05	AAI-based (high-confidence)	1		11	0.952	2	8.7531	Viruses;Duplodnaviria;Heunggongvirae;Uroviricota;Caudoviricetes	dsDNA	Prokaryote
SM1005_MG_k127_1328775	SM1005_MG_SM1005_MG_k127_1328775	SM1005_MG	20650	No	45	11	0	Low-quality	Genome-fragment	46.27	AAI-based (medium-confidence)	1		11	0.9766	3	30.5362	Viruses;Duplodnaviria;Heunggongvirae;Uroviricota;Caudoviricetes	dsDNA	Prokaryote
SM1027_MG_k127_11740317	SM1027_MG_SM1027_MG_k127_11740317	SM1027_MG	20642	No	29	19	0	Low-quality	Genome-fragment	49.1	AAI-based (medium-confidence)	1		11	0.9632	9	39.6724	Viruses;Duplodnaviria;Heunggongvirae;Uroviricota;Caudoviricetes	dsDNA	Prokaryote
SM1004_MG_k127_14952523	SM1004_MG_SM1004_MG_k127_14952523,SM1029_MG_SM1029_MG_k127_11705612	SM1004_MG	20553	No	20	7	0	Low-quality	Genome-fragment	35.27	AAI-based (medium-confidence)	1		11	0.9745	3	12.9906	Viruses;Duplodnaviria;Heunggongvirae;Uroviricota;Caudoviricetes	dsDNA	Prokaryote
SM1003_MG_k127_7497257	SM1003_MG_SM1003_MG_k127_7497257	SM1003_MG	20502	No	31	2	0	Low-quality	Genome-fragment	32.23	AAI-based (medium-confidence)	1		11	0.9709	1	7.8047	Viruses;Duplodnaviria;Heunggongvirae;Uroviricota;Caudoviricetes	dsDNA	Prokaryote
SM1050_MG_k127_5691032	SM1050_MG_k127_5691032	SM1050_MG	20490	No	18	5	0	Low-quality	Genome-fragment	26.62	HMM-based (lower-bound)	1		11	0.9795	1	16.5771	Viruses;Duplodnaviria;Heunggongvirae;Uroviricota;Caudoviricetes	dsDNA	Prokaryote
SM1000_MG_k127_11729585	SM1000_MG_SM1000_MG_k127_11729585	SM1000_MG	20480	No	35	3	1	Medium-quality	Genome-fragment	51.82	AAI-based (high-confidence)	1		11	0.9012	2	13.1923	Viruses;Duplodnaviria;Heunggongvirae;Uroviricota;Caudoviricetes	dsDNA	Prokaryote
SM1050_MG_k127_61510	SM1050_MG_k127_61510	SM1050_MG	20473	No	21	11	0	Low-quality	Genome-fragment	32.39	AAI-based (medium-confidence)	1		11	0.9713	3	18.8385	Viruses;Duplodnaviria;Heunggongvirae;Uroviricota;Caudoviricetes	dsDNA	Prokaryote
SM1050_MG_k127_5402909	SM1050_MG_k127_5402909	SM1050_MG	20444	No	32	2	1	Low-quality	Genome-fragment	35.97	AAI-based (medium-confidence)	1		11	0.9784	0	21.2615	Viruses;Duplodnaviria;Heunggongvirae;Uroviricota;Caudoviricetes	dsDNA	Prokaryote
SM1050_MG_k127_6598918	SM1050_MG_k127_6598918	SM1050_MG	20413	No	33	3	0	Low-quality	Genome-fragment	43.3	AAI-based (medium-confidence)	1		11	0.9747	0	14.1563	Viruses;Duplodnaviria;Heunggongvirae;Uroviricota;Caudoviricetes	dsDNA	Prokaryote
SM1003_MG_k127_9654427	SM1003_MG_SM1003_MG_k127_9654427	SM1003_MG	20391	No	41	4	0	Low-quality	Genome-fragment	23.16	HMM-based (lower-bound)	1		11	0.9699	0	5.2562	Viruses;Duplodnaviria;Heunggongvirae;Uroviricota;Caudoviricetes	dsDNA	Prokaryote
SM1027_MG_k127_1791173	SM1027_MG_SM1027_MG_k127_1791173	SM1027_MG	20337	No	56	7	0	Low-quality	Genome-fragment	26.18	HMM-based (lower-bound)	1		11	0.9745	1	21.2038	Viruses;Duplodnaviria;Heunggongvirae;Uroviricota;Caudoviricetes	dsDNA	Prokaryote
SM1030_MG_k127_3459796	SM1030_MG_SM1030_MG_k127_3459796	SM1030_MG	20313	No	27	2	1	Low-quality	Genome-fragment	4.74	AAI-based (high-confidence)	1		11	0.9365	1	9.1776	Viruses;Duplodnaviria;Heunggongvirae;Uroviricota;Caudoviricetes	dsDNA	Prokaryote
SM1004_MG_k127_6103529_31293_51541	SM1004_MG_SM1004_MG_k127_6103529_31293_51541	SM1004_MG	20249	Yes	28	12	0	Low-quality	Genome-fragment	37.68	AAI-based (medium-confidence)	1	31293-51541	11	0.8102	8	23.742	Viruses;Duplodnaviria;Heunggongvirae;Uroviricota;Caudoviricetes	dsDNA	Prokaryote
SM1004_MG_k127_6561932	SM1004_MG_SM1004_MG_k127_6561932	SM1004_MG	20236	No	27	6	0	Low-quality	Genome-fragment	31.92	AAI-based (high-confidence)	1		11	0.9472	1	9.5372	Viruses;Duplodnaviria;Heunggongvirae;Uroviricota;Caudoviricetes	dsDNA	Prokaryote
SM1030_MG_k127_3891078	SM1030_MG_SM1030_MG_k127_3891078	SM1030_MG	20160	No	35	7	1	Low-quality	Genome-fragment	11.98	HMM-based (lower-bound)	1		11	0.9687	0	15.9078	Viruses;Duplodnaviria;Heunggongvirae;Uroviricota;Caudoviricetes	dsDNA	Prokaryote
SM1000_MG_k127_6516035	SM1000_MG_SM1000_MG_k127_6516035	SM1000_MG	20048	No	45	3	2	Low-quality	Genome-fragment	25.04	HMM-based (lower-bound)	1		11	0.9777	2	8.148	Viruses;Duplodnaviria;Heunggongvirae;Uroviricota;Caudoviricetes	dsDNA	Prokaryote
SM1002_MG_k127_5059144	SM1002_MG_SM1002_MG_k127_5059144	SM1002_MG	19876	No	45	5	0	Low-quality	Genome-fragment	16.51	HMM-based (lower-bound)	1		11	0.9294	1	15.842	Viruses;Duplodnaviria;Heunggongvirae;Uroviricota;Caudoviricetes	dsDNA	Prokaryote
SM1030_MG_k127_4684598	SM1030_MG_SM1030_MG_k127_4684598	SM1030_MG	19872	No	32	3	0	Medium-quality	Genome-fragment	53.26	AAI-based (high-confidence)	1		11	0.914	3	19.0348	Viruses;Duplodnaviria;Heunggongvirae;Uroviricota;Caudoviricetes	dsDNA	Prokaryote
SM1002_MG_k127_8232746	SM1002_MG_SM1002_MG_k127_8232746,SM1027_MG_SM1027_MG_k127_4528420	SM1002_MG	19767	No	37	6	1	Low-quality	Genome-fragment	21.95	HMM-based (lower-bound)	1		11	0.9632	1	15.6082	Viruses;Duplodnaviria;Heunggongvirae;Uroviricota;Caudoviricetes	dsDNA	Prokaryote
SM1000_MG_k127_632584	SM1000_MG_SM1000_MG_k127_632584	SM1000_MG	19754	No	32	5	0	Low-quality	Genome-fragment	20.93	AAI-based (medium-confidence)	1		11	0.9234	0	12.7642	Viruses;Duplodnaviria;Heunggongvirae;Uroviricota;Caudoviricetes	dsDNA	Prokaryote
SM1002_MG_k127_11157209	SM1002_MG_SM1002_MG_k127_11157209	SM1002_MG	19601	No	34	1	0	Low-quality	Genome-fragment	17.27	HMM-based (lower-bound)	1		11	0.9703	2	9.9922	Viruses;Duplodnaviria;Heunggongvirae;Uroviricota;Caudoviricetes	dsDNA	Prokaryote
SM1003_MG_k127_2757600	SM1003_MG_SM1003_MG_k127_2757600	SM1003_MG	19595	No	32	1	0	Low-quality	Genome-fragment	10.63	HMM-based (lower-bound)	1		11	0.8223	2	7.3138	Viruses;Duplodnaviria;Heunggongvirae;Uroviricota;Caudoviricetes	dsDNA	Prokaryote
SM1026_MG_k127_2022050	SM1026_MG_SM1026_MG_k127_2022050	SM1026_MG	19550	No	32	11	0	Low-quality	Genome-fragment	33.13	AAI-based (high-confidence)	1		11	0.9637	2	20.6909	Viruses;Duplodnaviria;Heunggongvirae;Uroviricota;Caudoviricetes	dsDNA	Prokaryote
SM1002_MG_k127_691787	SM1002_MG_SM1002_MG_k127_691787	SM1002_MG	19544	No	24	9	0	High-quality	High-quality	98.02	AAI-based (medium-confidence)	1		11	0.9812	4	14.0626	Viruses;Duplodnaviria;Heunggongvirae;Uroviricota;Caudoviricetes	dsDNA	Prokaryote
SM1002_MG_k127_4864700	SM1002_MG_SM1002_MG_k127_4864700,SM1028_MG_SM1028_MG_k127_357850_3129_12531	SM1002_MG	19460	No	45	4	0	Low-quality	Genome-fragment	16.07	HMM-based (lower-bound)	1		11	0.964	0	12.6617	Viruses;Duplodnaviria;Heunggongvirae;Uroviricota;Caudoviricetes	dsDNA	Prokaryote
SM1002_MG_k127_12214903	SM1002_MG_SM1002_MG_k127_12214903	SM1002_MG	19416	No	34	9	0	Low-quality	Genome-fragment	35.32	AAI-based (medium-confidence)	1		11	0.9568	0	18.026	Viruses;Duplodnaviria;Heunggongvirae;Uroviricota;Caudoviricetes	dsDNA	Prokaryote
SM1002_MG_k127_15896333	SM1002_MG_SM1002_MG_k127_15896333	SM1002_MG	19411	No	27	16	0	Low-quality	Genome-fragment	32.36	AAI-based (medium-confidence)	1		11	0.9695	1	28.5566	Viruses;Duplodnaviria;Heunggongvirae;Uroviricota;Caudoviricetes	dsDNA	Prokaryote
SM1000_MG_k127_18221702	SM1000_MG_SM1000_MG_k127_18221702,SM1026_MG_SM1026_MG_k127_12189073	SM1000_MG	19393	No	23	6	0	Low-quality	Genome-fragment	26.59	HMM-based (lower-bound)	1.01		11	0.9719	5	17.4607	Viruses;Duplodnaviria;Heunggongvirae;Uroviricota;Caudoviricetes	dsDNA	Prokaryote
SM1005_MG_k127_1487050	SM1005_MG_SM1005_MG_k127_1487050	SM1005_MG	19386	No	26	7	0	Low-quality	Genome-fragment	18.56	AAI-based (medium-confidence)	1		11	0.9699	1	12.5121	Viruses;Duplodnaviria;Heunggongvirae;Uroviricota;Caudoviricetes	dsDNA	Prokaryote
SM1003_MG_k127_7783637	SM1003_MG_SM1003_MG_k127_7783637	SM1003_MG	19370	No	25	12	0	Low-quality	Genome-fragment	42.42	AAI-based (medium-confidence)	1		11	0.9798	11	23.1167	Viruses;Duplodnaviria;Heunggongvirae;Uroviricota;Caudoviricetes	dsDNA	Prokaryote
SM1004_MG_k127_8604097	SM1004_MG_SM1004_MG_k127_8604097	SM1004_MG	19365	No	43	1	0	Low-quality	Genome-fragment	38.32	HMM-based (lower-bound)	1		11	0.9692	0	12.5457	Viruses;Duplodnaviria;Heunggongvirae;Uroviricota;Caudoviricetes	dsDNA	Prokaryote
SM1030_MG_k127_1589695_3878_23236	SM1030_MG_SM1030_MG_k127_1589695_3878_23236	SM1030_MG	19359	Yes	28	2	2	Low-quality	Genome-fragment	4.33	AAI-based (high-confidence)	1	3878-23236	11	0.9741	0	14.7539	Viruses;Duplodnaviria;Heunggongvirae;Uroviricota;Caudoviricetes	dsDNA	Prokaryote
SM1001_MG_k127_10140545	SM1001_MG_SM1001_MG_k127_10140545,SM1028_MG_SM1028_MG_k127_5194922	SM1001_MG	19334	No	30	10	0	Low-quality	Genome-fragment	33.84	AAI-based (medium-confidence)	1		11	0.9627	3	13.7648	Viruses;Duplodnaviria;Heunggongvirae;Uroviricota;Caudoviricetes	dsDNA	Prokaryote
SM1002_MG_k127_839354	SM1002_MG_SM1002_MG_k127_839354	SM1002_MG	19252	No	44	2	0	Low-quality	Genome-fragment	28.82	AAI-based (medium-confidence)	1		11	0.9519	2	11.7028	Viruses;Duplodnaviria;Heunggongvirae;Uroviricota;Caudoviricetes	dsDNA	Prokaryote
SM1030_MG_k127_7596983	SM1030_MG_SM1030_MG_k127_7596983	SM1030_MG	19236	No	23	1	0	Low-quality	Genome-fragment	17.08	HMM-based (lower-bound)	1		11	0.9581	0	4.0342	Viruses;Duplodnaviria;Heunggongvirae;Uroviricota;Caudoviricetes	dsDNA	Prokaryote
SM1050_MG_k127_5928798	SM1050_MG_k127_5928798	SM1050_MG	19217	No	29	9	1	Low-quality	Genome-fragment	42.07	AAI-based (medium-confidence)	1		11	0.9771	5	19.2196	Viruses;Duplodnaviria;Heunggongvirae;Uroviricota;Caudoviricetes	dsDNA	Prokaryote
SM1001_MG_k127_7898938	SM1001_MG_SM1001_MG_k127_7898938	SM1001_MG	19201	No	39	1	0	High-quality	High-quality	100	AAI-based (medium-confidence)	1		11	0.9622	0	4.2498	Viruses;Duplodnaviria;Heunggongvirae;Uroviricota;Caudoviricetes	dsDNA	Prokaryote
SM1028_MG_k127_9652126	SM1028_MG_SM1028_MG_k127_9652126	SM1028_MG	19200	No	28	4	2	Low-quality	Genome-fragment	43.75	AAI-based (high-confidence)	1.01		11	0.966	2	15.9764	Viruses;Duplodnaviria;Heunggongvirae;Uroviricota;Caudoviricetes	dsDNA	Prokaryote
SM1030_MG_k127_6705162	SM1030_MG_SM1030_MG_k127_6705162,SM1028_MG_SM1028_MG_k127_885059	SM1030_MG	19198	No	32	2	0	Low-quality	Genome-fragment	37.8	AAI-based (medium-confidence)	1		11	0.9715	1	6.9947	Viruses;Duplodnaviria;Heunggongvirae;Uroviricota;Caudoviricetes	dsDNA	Prokaryote
SM1002_MG_k127_11625441	SM1002_MG_SM1002_MG_k127_11625441,SM1028_MG_SM1028_MG_k127_3583938	SM1002_MG	19112	No	17	3	0	Low-quality	Genome-fragment	48.24	AAI-based (medium-confidence)	1		11	0.9797	3	18.8646	Viruses;Duplodnaviria;Heunggongvirae;Uroviricota;Caudoviricetes	dsDNA	Prokaryote
SM1002_MG_k127_6703413	SM1002_MG_SM1002_MG_k127_6703413	SM1002_MG	19104	No	30	5	0	Low-quality	Genome-fragment	45.51	AAI-based (medium-confidence)	1		11	0.9684	2	17.9704	Viruses;Duplodnaviria;Heunggongvirae;Uroviricota;Caudoviricetes	dsDNA	Prokaryote
SM1005_MG_k127_6497633	SM1005_MG_SM1005_MG_k127_6497633	SM1005_MG	19090	No	13	1	0	Low-quality	Genome-fragment	9.04	AAI-based (high-confidence)	1		11	0.9767	0	13.4187	Viruses;Duplodnaviria;Heunggongvirae;Uroviricota;Caudoviricetes	dsDNA	Prokaryote
SM1004_MG_k127_12204902	SM1004_MG_SM1004_MG_k127_12204902	SM1004_MG	19078	No	36	10	0	Low-quality	Genome-fragment	36.73	AAI-based (medium-confidence)	1		11	0.9783	2	16.8044	Viruses;Duplodnaviria;Heunggongvirae;Uroviricota;Caudoviricetes	dsDNA	Prokaryote
SM1030_MG_k127_7023809	SM1030_MG_SM1030_MG_k127_7023809	SM1030_MG	19004	No	21	2	0	Low-quality	Genome-fragment	30.65	AAI-based (medium-confidence)	1		11	0.9769	3	8.2431	Viruses;Duplodnaviria;Heunggongvirae;Uroviricota;Caudoviricetes	dsDNA	Prokaryote
SM1026_MG_k127_7879716	SM1026_MG_SM1026_MG_k127_7879716	SM1026_MG	18991	No	30	10	0	Low-quality	Genome-fragment	32.39	AAI-based (high-confidence)	1		11	0.9315	3	20.589	Viruses;Duplodnaviria;Heunggongvirae;Uroviricota;Caudoviricetes	dsDNA	Prokaryote
SM1027_MG_k127_12484353	SM1027_MG_SM1027_MG_k127_12484353	SM1027_MG	18979	No	27	9	1	High-quality	High-quality	97.46	AAI-based (medium-confidence)	1		11	0.9649	4	19.1701	Viruses;Duplodnaviria;Heunggongvirae;Uroviricota;Caudoviricetes	dsDNA	Prokaryote
SM1030_MG_k127_11366406	SM1030_MG_SM1030_MG_k127_11366406	SM1030_MG	18953	No	33	1	0	Low-quality	Genome-fragment	26.04	AAI-based (medium-confidence)	1		11	0.9157	1	12.3814	Viruses;Duplodnaviria;Heunggongvirae;Uroviricota;Caudoviricetes	dsDNA	Prokaryote
SM1005_MG_k127_488831	SM1005_MG_SM1005_MG_k127_488831	SM1005_MG	18898	No	29	2	1	Low-quality	Genome-fragment	40.7	AAI-based (medium-confidence)	1		11	0.9747	1	14.0005	Viruses;Duplodnaviria;Heunggongvirae;Uroviricota;Caudoviricetes	dsDNA	Prokaryote
SM1030_MG_k127_6875172	SM1030_MG_SM1030_MG_k127_6875172	SM1030_MG	18867	No	32	5	0	Low-quality	Genome-fragment	15.82	HMM-based (lower-bound)	1		11	0.9766	3	10.5788	Viruses;Duplodnaviria;Heunggongvirae;Uroviricota;Caudoviricetes	dsDNA	Prokaryote
SM1030_MG_k127_8009875	SM1030_MG_SM1030_MG_k127_8009875	SM1030_MG	18824	No	35	7	4	Low-quality	Genome-fragment	17.68	HMM-based (lower-bound)	1		11	0.9521	2	12.1111	Viruses;Duplodnaviria;Heunggongvirae;Uroviricota;Caudoviricetes	dsDNA	Prokaryote
SM1004_MG_k127_16234526	SM1004_MG_SM1004_MG_k127_16234526	SM1004_MG	18762	No	26	5	0	Complete	High-quality	100	DTR (high-confidence)	1.01		11	0.9613	5	20.0856	Viruses;Duplodnaviria;Heunggongvirae;Uroviricota;Caudoviricetes	dsDNA	Prokaryote
SM1029_MG_k127_12212025_12158_30903	SM1029_MG_SM1029_MG_k127_12212025_12158_30903	SM1029_MG	18746	Yes	32	10	0	Low-quality	Genome-fragment	22.31	HMM-based (lower-bound)	1	12158-30903	11	0.9437	2	13.2134	Viruses;Duplodnaviria;Heunggongvirae;Uroviricota;Caudoviricetes	dsDNA	Prokaryote
SM1000_MG_k127_7409017	SM1000_MG_SM1000_MG_k127_7409017	SM1000_MG	18743	No	23	5	0	Low-quality	Genome-fragment	34.83	AAI-based (medium-confidence)	1		11	0.9777	1	13.2849	Viruses;Duplodnaviria;Heunggongvirae;Uroviricota;Caudoviricetes	dsDNA	Prokaryote
SM1030_MG_k127_6348207	SM1030_MG_SM1030_MG_k127_6348207	SM1030_MG	18710	No	26	2	2	Low-quality	Genome-fragment	14.95	AAI-based (medium-confidence)	1		11	0.9569	2	13.9514	Viruses;Duplodnaviria;Heunggongvirae;Uroviricota;Caudoviricetes	dsDNA	Prokaryote
SM1027_MG_k127_12502113	SM1027_MG_SM1027_MG_k127_12502113	SM1027_MG	18612	No	49	1	0	Low-quality	Genome-fragment	9.13	HMM-based (lower-bound)	1		11	0.9448	0	7.8589	Viruses;Duplodnaviria;Heunggongvirae;Uroviricota;Caudoviricetes	dsDNA	Prokaryote
SM1030_MG_k127_5218884	SM1030_MG_SM1030_MG_k127_5218884	SM1030_MG	18572	No	30	5	0	Low-quality	Genome-fragment	44.57	AAI-based (medium-confidence)	1		11	0.9235	1	14.222	Viruses;Duplodnaviria;Heunggongvirae;Uroviricota;Caudoviricetes	dsDNA	Prokaryote
SM1004_MG_k127_150842	SM1004_MG_SM1004_MG_k127_150842	SM1004_MG	18550	No	24	2	0	Low-quality	Genome-fragment	29.79	AAI-based (medium-confidence)	1		11	0.9795	2	14.7474	Viruses;Duplodnaviria;Heunggongvirae;Uroviricota;Caudoviricetes	dsDNA	Prokaryote
SM1002_MG_k127_10806679	SM1002_MG_SM1002_MG_k127_10806679	SM1002_MG	18506	No	24	17	0	Low-quality	Genome-fragment	39.96	AAI-based (medium-confidence)	1		11	0.9283	13	30.1529	Viruses;Duplodnaviria;Heunggongvirae;Uroviricota;Caudoviricetes	dsDNA	Prokaryote
SM1030_MG_k127_8817856	SM1030_MG_SM1030_MG_k127_8817856	SM1030_MG	18490	No	44	5	0	Low-quality	Genome-fragment	13.91	HMM-based (lower-bound)	1		11	0.9678	1	16.6771	Viruses;Duplodnaviria;Heunggongvirae;Uroviricota;Caudoviricetes	dsDNA	Prokaryote
SM1050_MG_k127_7232044	SM1050_MG_k127_7232044	SM1050_MG	18486	No	29	3	0	Low-quality	Genome-fragment	30.22	AAI-based (medium-confidence)	1		11	0.981	0	16.6181	Viruses;Duplodnaviria;Heunggongvirae;Uroviricota;Caudoviricetes	dsDNA	Prokaryote
SM1003_MG_k127_5896005	SM1003_MG_SM1003_MG_k127_5896005	SM1003_MG	18477	No	33	2	0	Low-quality	Genome-fragment	11.84	HMM-based (lower-bound)	1		11	0.9519	1	6.749	Viruses;Duplodnaviria;Heunggongvirae;Uroviricota;Caudoviricetes	dsDNA	Prokaryote
SM1002_MG_k127_8082582	SM1002_MG_SM1002_MG_k127_8082582	SM1002_MG	18470	No	32	2	0	Low-quality	Genome-fragment	22.67	HMM-based (lower-bound)	1		11	0.8885	0	4.8583	Viruses;Duplodnaviria;Heunggongvirae;Uroviricota;Caudoviricetes	dsDNA	Prokaryote
SM1004_MG_k127_1874521	SM1004_MG_SM1004_MG_k127_1874521	SM1004_MG	18454	No	14	1	1	Low-quality	Genome-fragment	15.41	AAI-based (medium-confidence)	1		11	0.9794	1	6.214	Viruses;Duplodnaviria;Heunggongvirae;Uroviricota;Caudoviricetes	dsDNA	Prokaryote
SM1002_MG_k127_3139672	SM1002_MG_SM1002_MG_k127_3139672	SM1002_MG	18410	No	40	2	2	Low-quality	Genome-fragment	14.5	HMM-based (lower-bound)	1		11	0.9346	0	12.8686	Viruses;Duplodnaviria;Heunggongvirae;Uroviricota;Caudoviricetes	dsDNA	Prokaryote
SM1003_MG_k127_1033388	SM1003_MG_SM1003_MG_k127_1033388	SM1003_MG	18364	No	38	5	1	Low-quality	Genome-fragment	14.24	AAI-based (medium-confidence)	1		11	0.9532	0	13.4421	Viruses;Duplodnaviria;Heunggongvirae;Uroviricota;Caudoviricetes	dsDNA	Prokaryote
SM1026_MG_k127_9634158	SM1026_MG_SM1026_MG_k127_9634158	SM1026_MG	18320	No	11	1	0	Low-quality	Genome-fragment	12.59	AAI-based (high-confidence)	1		11	0.9461	0	6.5383	Viruses;Duplodnaviria;Heunggongvirae;Uroviricota;Caudoviricetes	dsDNA	Prokaryote
SM1003_MG_k127_36306	SM1003_MG_SM1003_MG_k127_36306	SM1003_MG	18312	No	12	2	1	Low-quality	Genome-fragment	25.91	HMM-based (lower-bound)	1		11	0.8582	1	3.0437	Viruses;Duplodnaviria;Heunggongvirae;Uroviricota;Caudoviricetes	dsDNA	Prokaryote
SM1030_MG_k127_9752500	SM1030_MG_SM1030_MG_k127_9752500	SM1030_MG	18282	No	40	3	0	Low-quality	Genome-fragment	14.18	AAI-based (medium-confidence)	1		11	0.9656	0	6.4229	Viruses;Duplodnaviria;Heunggongvirae;Uroviricota;Caudoviricetes	dsDNA	Prokaryote
SM1004_MG_k127_8826559	SM1004_MG_SM1004_MG_k127_8826559	SM1004_MG	18275	No	28	3	2	Low-quality	Genome-fragment	20.76	AAI-based (medium-confidence)	1		11	0.8931	0	5.3504	Viruses;Duplodnaviria;Heunggongvirae;Uroviricota;Caudoviricetes	dsDNA	Prokaryote
SM1002_MG_k127_9307553	SM1002_MG_SM1002_MG_k127_9307553	SM1002_MG	18238	No	37	2	0	Low-quality	Genome-fragment	24.54	HMM-based (lower-bound)	1		11	0.9727	0	13.106	Viruses;Duplodnaviria;Heunggongvirae;Uroviricota;Caudoviricetes	dsDNA	Prokaryote
SM1003_MG_k127_2776123	SM1003_MG_SM1003_MG_k127_2776123	SM1003_MG	18201	No	20	3	2	Low-quality	Genome-fragment	26	AAI-based (medium-confidence)	1		11	0.9722	4	11.5866	Viruses;Duplodnaviria;Heunggongvirae;Uroviricota;Caudoviricetes	dsDNA	Prokaryote
SM1002_MG_k127_2953210	SM1002_MG_SM1002_MG_k127_2953210	SM1002_MG	18176	No	36	7	0	Low-quality	Genome-fragment	16.35	HMM-based (lower-bound)	1		11	0.9562	2	15.9464	Viruses;Duplodnaviria;Heunggongvirae;Uroviricota;Caudoviricetes	dsDNA	Prokaryote
SM1004_MG_k127_11593979	SM1004_MG_SM1004_MG_k127_11593979	SM1004_MG	18173	No	34	5	1	Low-quality	Genome-fragment	44.43	AAI-based (medium-confidence)	1		11	0.9611	2	12.239	Viruses;Duplodnaviria;Heunggongvirae;Uroviricota;Caudoviricetes	dsDNA	Prokaryote
SM1027_MG_k127_4269633	SM1027_MG_SM1027_MG_k127_4269633	SM1027_MG	18163	No	33	4	0	Low-quality	Genome-fragment	40.09	AAI-based (medium-confidence)	1		11	0.9462	2	12.936	Viruses;Duplodnaviria;Heunggongvirae;Uroviricota;Caudoviricetes	dsDNA	Prokaryote
SM1027_MG_k127_12855101	SM1027_MG_SM1027_MG_k127_12855101	SM1027_MG	18153	No	19	3	0	Low-quality	Genome-fragment	43.12	AAI-based (medium-confidence)	1		11	0.9787	0	13.7875	Viruses;Duplodnaviria;Heunggongvirae;Uroviricota;Caudoviricetes	dsDNA	Prokaryote
SM1005_MG_k127_4090100_56678_74815	SM1005_MG_SM1005_MG_k127_4090100_56678_74815	SM1005_MG	18138	Yes	40	7	1	Low-quality	Genome-fragment	15.43	HMM-based (lower-bound)	1.01	56678-74815	11	0.9626	0	14.8639	Viruses;Duplodnaviria;Heunggongvirae;Uroviricota;Caudoviricetes	dsDNA	Prokaryote
SM1029_MG_k127_8526998	SM1029_MG_SM1029_MG_k127_8526998	SM1029_MG	18126	No	25	7	0	Low-quality	Genome-fragment	24.43	HMM-based (lower-bound)	1		11	0.88	1	11.7876	Viruses;Duplodnaviria;Heunggongvirae;Uroviricota;Caudoviricetes	dsDNA	Prokaryote
SM1000_MG_k127_6862605	SM1000_MG_SM1000_MG_k127_6862605,SM1027_MG_SM1027_MG_k127_20342606	SM1000_MG	18114	No	23	4	0	Medium-quality	Genome-fragment	54.89	AAI-based (medium-confidence)	1.01		11	0.9802	3	15.4157	Viruses;Duplodnaviria;Heunggongvirae;Uroviricota;Caudoviricetes	dsDNA	Prokaryote
SM1030_MG_k127_3158130	SM1030_MG_SM1030_MG_k127_3158130	SM1030_MG	18079	No	27	3	1	Low-quality	Genome-fragment	14.12	HMM-based (lower-bound)	1		11	0.9766	2	14.0859	Viruses;Duplodnaviria;Heunggongvirae;Uroviricota;Caudoviricetes	dsDNA	Prokaryote
SM1001_MG_k127_10751654	SM1001_MG_SM1001_MG_k127_10751654,SM1027_MG_SM1027_MG_k127_6239382	SM1001_MG	18044	No	26	7	0	Low-quality	Genome-fragment	25.15	HMM-based (lower-bound)	1		11	0.9694	5	10.744	Viruses;Duplodnaviria;Heunggongvirae;Uroviricota;Caudoviricetes	dsDNA	Prokaryote
SM1005_MG_k127_5016636	SM1005_MG_SM1005_MG_k127_5016636	SM1005_MG	18031	No	24	1	1	Low-quality	Genome-fragment	21.41	HMM-based (lower-bound)	1		11	0.974	2	14.5338	Viruses;Duplodnaviria;Heunggongvirae;Uroviricota;Caudoviricetes	dsDNA	Prokaryote
SM1001_MG_k127_11395238	SM1001_MG_SM1001_MG_k127_11395238	SM1001_MG	18024	No	24	6	0	Low-quality	Genome-fragment	46.91	AAI-based (medium-confidence)	1		11	0.963	7	15.9174	Viruses;Duplodnaviria;Heunggongvirae;Uroviricota;Caudoviricetes	dsDNA	Prokaryote
SM1050_MG_k127_2763270	SM1050_MG_k127_2763270	SM1050_MG	17971	No	26	3	1	Low-quality	Genome-fragment	38.02	AAI-based (high-confidence)	1		11	0.9766	4	14.5312	Viruses;Duplodnaviria;Heunggongvirae;Uroviricota;Caudoviricetes	dsDNA	Prokaryote
SM1004_MG_k127_12656965	SM1004_MG_SM1004_MG_k127_12656965	SM1004_MG	17965	No	37	3	0	Low-quality	Genome-fragment	36.72	AAI-based (medium-confidence)	1		11	0.9542	3	19.5747	Viruses;Duplodnaviria;Heunggongvirae;Uroviricota;Caudoviricetes	dsDNA	Prokaryote
SM1030_MG_k127_5630870	SM1030_MG_SM1030_MG_k127_5630870,SM1050_MG_k127_3256657	SM1030_MG	17810	No	22	2	0	Low-quality	Genome-fragment	49.95	AAI-based (medium-confidence)	1		11	0.9717	3	14.8204	Viruses;Duplodnaviria;Heunggongvirae;Uroviricota;Caudoviricetes	dsDNA	Prokaryote
SM1004_MG_k127_2876721	SM1004_MG_SM1004_MG_k127_2876721	SM1004_MG	17809	No	22	6	0	Low-quality	Genome-fragment	9.27	HMM-based (lower-bound)	1		11	0.9777	0	9.6321	Viruses;Duplodnaviria;Heunggongvirae;Uroviricota;Caudoviricetes	dsDNA	Prokaryote
SM1001_MG_k127_10987826	SM1001_MG_SM1001_MG_k127_10987826	SM1001_MG	17770	No	39	1	0	Low-quality	Genome-fragment	8.72	HMM-based (lower-bound)	1		11	0.9242	0	10.4369	Viruses;Duplodnaviria;Heunggongvirae;Uroviricota;Caudoviricetes	dsDNA	Prokaryote
SM1030_MG_k127_561366	SM1030_MG_SM1030_MG_k127_561366	SM1030_MG	17762	No	29	3	0	Low-quality	Genome-fragment	28.75	AAI-based (medium-confidence)	1		11	0.9734	1	11.7185	Viruses;Duplodnaviria;Heunggongvirae;Uroviricota;Caudoviricetes	dsDNA	Prokaryote
SM1026_MG_k127_4771426	SM1026_MG_SM1026_MG_k127_4771426	SM1026_MG	17760	No	39	4	0	Low-quality	Genome-fragment	28.45	HMM-based (lower-bound)	1		11	0.9554	3	16.3016	Viruses;Duplodnaviria;Heunggongvirae;Uroviricota;Caudoviricetes	dsDNA	Prokaryote
SM1004_MG_k127_10562740	SM1004_MG_SM1004_MG_k127_10562740	SM1004_MG	17736	No	27	4	1	Low-quality	Genome-fragment	37.58	AAI-based (high-confidence)	1		11	0.9756	3	14.5284	Viruses;Duplodnaviria;Heunggongvirae;Uroviricota;Caudoviricetes	dsDNA	Prokaryote
SM1003_MG_k127_9293375	SM1003_MG_SM1003_MG_k127_9293375	SM1003_MG	17699	No	20	14	1	Low-quality	Genome-fragment	10.95	AAI-based (medium-confidence)	1		11	0.9674	2	25.2845	Viruses;Duplodnaviria;Heunggongvirae;Uroviricota;Caudoviricetes	dsDNA	Prokaryote
SM1030_MG_k127_9614846	SM1030_MG_SM1030_MG_k127_9614846	SM1030_MG	17676	No	16	1	1	Low-quality	Genome-fragment	4.13	AAI-based (medium-confidence)	1		11	0.9609	2	10.2982	Viruses;Duplodnaviria;Heunggongvirae;Uroviricota;Caudoviricetes	dsDNA	Prokaryote
SM1050_MG_k127_3936094	SM1050_MG_k127_3936094	SM1050_MG	17660	No	22	2	0	Low-quality	Genome-fragment	41.02	AAI-based (high-confidence)	1		11	0.9762	3	17.9483	Viruses;Duplodnaviria;Heunggongvirae;Uroviricota;Caudoviricetes	dsDNA	Prokaryote
SM1030_MG_k127_7712342	SM1030_MG_SM1030_MG_k127_7712342	SM1030_MG	17646	No	20	2	1	Low-quality	Genome-fragment	23.55	HMM-based (lower-bound)	1		11	0.8973	2	9.7611	Viruses;Duplodnaviria;Heunggongvirae;Uroviricota;Caudoviricetes	dsDNA	Prokaryote
SM1027_MG_k127_13533850	SM1027_MG_SM1027_MG_k127_13533850	SM1027_MG	17616	No	24	4	0	Low-quality	Genome-fragment	18.27	HMM-based (lower-bound)	1		11	0.9595	0	10.5609	Viruses;Duplodnaviria;Heunggongvirae;Uroviricota;Caudoviricetes	dsDNA	Prokaryote
SM1029_MG_k127_5188824	SM1029_MG_SM1029_MG_k127_5188824	SM1029_MG	17573	No	35	3	1	Low-quality	Genome-fragment	25.26	AAI-based (medium-confidence)	1		11	0.9666	1	9.183	Viruses;Duplodnaviria;Heunggongvirae;Uroviricota;Caudoviricetes	dsDNA	Prokaryote
SM1004_MG_k127_875001	SM1004_MG_SM1004_MG_k127_875001	SM1004_MG	17507	No	22	4	0	Low-quality	Genome-fragment	41.85	AAI-based (medium-confidence)	1		11	0.9778	3	16.5371	Viruses;Duplodnaviria;Heunggongvirae;Uroviricota;Caudoviricetes	dsDNA	Prokaryote
SM1004_MG_k127_15463990	SM1004_MG_SM1004_MG_k127_15463990	SM1004_MG	17475	No	25	1	1	Low-quality	Genome-fragment	27.99	AAI-based (medium-confidence)	1		11	0.9428	1	8.55	Viruses;Duplodnaviria;Heunggongvirae;Uroviricota;Caudoviricetes	dsDNA	Prokaryote
SM1000_MG_k127_6042874	SM1000_MG_SM1000_MG_k127_6042874	SM1000_MG	17408	No	23	4	0	High-quality	High-quality	92.34	AAI-based (medium-confidence)	1		11	0.9743	6	16.3507	Viruses;Duplodnaviria;Heunggongvirae;Uroviricota;Caudoviricetes	dsDNA	Prokaryote
SM1004_MG_k127_13787681	SM1004_MG_SM1004_MG_k127_13787681	SM1004_MG	17404	No	36	7	1	Low-quality	Genome-fragment	35.67	AAI-based (medium-confidence)	1		11	0.9751	5	15.4446	Viruses;Duplodnaviria;Heunggongvirae;Uroviricota;Caudoviricetes	dsDNA	Prokaryote
SM1050_MG_k127_11417923	SM1050_MG_k127_11417923	SM1050_MG	17397	No	26	6	0	Complete	High-quality	100	DTR (high-confidence)	1.01		11	0.9723	4	19.1873	Viruses;Duplodnaviria;Heunggongvirae;Uroviricota;Caudoviricetes	dsDNA	Prokaryote
SM1027_MG_k127_8307181	SM1027_MG_SM1027_MG_k127_8307181	SM1027_MG	17385	No	19	10	0	Low-quality	Genome-fragment	46.03	AAI-based (medium-confidence)	1		11	0.9824	5	25.4431	Viruses;Duplodnaviria;Heunggongvirae;Uroviricota;Caudoviricetes	dsDNA	Prokaryote
SM1004_MG_k127_5310108	SM1004_MG_SM1004_MG_k127_5310108	SM1004_MG	17303	No	51	6	1	Low-quality	Genome-fragment	10.02	HMM-based (lower-bound)	1		11	0.9749	1	24.7065	Viruses;Duplodnaviria;Heunggongvirae;Uroviricota;Caudoviricetes	dsDNA	Prokaryote
SM1003_MG_k127_8983158	SM1003_MG_SM1003_MG_k127_8983158	SM1003_MG	17280	No	32	1	0	Low-quality	Genome-fragment	26.67	HMM-based (lower-bound)	1		11	0.9461	0	11.6461	Viruses;Duplodnaviria;Heunggongvirae;Uroviricota;Caudoviricetes	dsDNA	Prokaryote
SM1030_MG_k127_10996694	SM1030_MG_SM1030_MG_k127_10996694	SM1030_MG	17260	No	15	3	0	Low-quality	Genome-fragment	13.79	AAI-based (medium-confidence)	1		11	0.9658	2	7.6992	Viruses;Duplodnaviria;Heunggongvirae;Uroviricota;Caudoviricetes	dsDNA	Prokaryote
SM1028_MG_k127_2541808	SM1028_MG_SM1028_MG_k127_2541808	SM1028_MG	17231	No	36	1	0	Low-quality	Genome-fragment	9.35	HMM-based (lower-bound)	1		11	0.942	0	4.3377	Viruses;Duplodnaviria;Heunggongvirae;Uroviricota;Caudoviricetes	dsDNA	Prokaryote
SM1004_MG_k127_14980454	SM1004_MG_SM1004_MG_k127_14980454	SM1004_MG	17176	No	22	18	0	Low-quality	Genome-fragment	18.04	AAI-based (high-confidence)	1		11	0.9835	4	32.6993	Viruses;Duplodnaviria;Heunggongvirae;Uroviricota;Caudoviricetes	dsDNA	Prokaryote
SM1001_MG_k127_11928522	SM1001_MG_SM1001_MG_k127_11928522	SM1001_MG	17164	No	35	3	3	Low-quality	Genome-fragment	32.47	AAI-based (medium-confidence)	1		11	0.9436	0	14.0605	Viruses;Duplodnaviria;Heunggongvirae;Uroviricota;Caudoviricetes	dsDNA	Prokaryote
SM1026_MG_k127_7595582	SM1026_MG_SM1026_MG_k127_7595582	SM1026_MG	17076	No	39	8	1	Low-quality	Genome-fragment	17.62	HMM-based (lower-bound)	1		11	0.9722	3	14.596	Viruses;Duplodnaviria;Heunggongvirae;Uroviricota;Caudoviricetes	dsDNA	Prokaryote
SM1000_MG_k127_5393742	SM1000_MG_SM1000_MG_k127_5393742	SM1000_MG	17042	No	39	3	0	Low-quality	Genome-fragment	35.91	AAI-based (high-confidence)	1		11	0.9698	2	12.3626	Viruses;Duplodnaviria;Heunggongvirae;Uroviricota;Caudoviricetes	dsDNA	Prokaryote
SM1002_MG_k127_7934155	SM1002_MG_SM1002_MG_k127_7934155	SM1002_MG	17036	No	39	3	1	Low-quality	Genome-fragment	19.1	HMM-based (lower-bound)	1		11	0.9398	0	16.8605	Viruses;Duplodnaviria;Heunggongvirae;Uroviricota;Caudoviricetes	dsDNA	Prokaryote
SM1030_MG_k127_8057655	SM1030_MG_SM1030_MG_k127_8057655	SM1030_MG	17028	No	24	5	0	High-quality	High-quality	99.28	AAI-based (medium-confidence)	1		11	0.9748	5	14.6125	Viruses;Duplodnaviria;Heunggongvirae;Uroviricota;Caudoviricetes	dsDNA	Prokaryote
SM1002_MG_k127_4329790	SM1002_MG_SM1002_MG_k127_4329790	SM1002_MG	17011	No	31	2	1	Low-quality	Genome-fragment	16.47	AAI-based (medium-confidence)	1		11	0.9429	1	12.6557	Viruses;Duplodnaviria;Heunggongvirae;Uroviricota;Caudoviricetes	dsDNA	Prokaryote
SM1001_MG_k127_4708330	SM1001_MG_SM1001_MG_k127_4708330	SM1001_MG	16988	No	11	1	0	Low-quality	Genome-fragment	31.96	AAI-based (high-confidence)	1		11	0.9455	0	5.0825	Viruses;Duplodnaviria;Heunggongvirae;Uroviricota;Caudoviricetes	dsDNA	Prokaryote
SM1030_MG_k127_7739099	SM1030_MG_SM1030_MG_k127_7739099	SM1030_MG	16975	No	26	2	0	Low-quality	Genome-fragment	10.51	AAI-based (medium-confidence)	1		11	0.9791	0	17.6567	Viruses;Duplodnaviria;Heunggongvirae;Uroviricota;Caudoviricetes	dsDNA	Prokaryote
SM1027_MG_k127_20420719	SM1027_MG_SM1027_MG_k127_20420719	SM1027_MG	16959	No	19	3	0	Low-quality	Genome-fragment	37.85	AAI-based (high-confidence)	1		11	0.972	0	4.1233	Viruses;Duplodnaviria;Heunggongvirae;Uroviricota;Caudoviricetes	dsDNA	Prokaryote
SM1050_MG_k127_11180417	SM1050_MG_k127_11180417	SM1050_MG	16957	No	39	11	0	Low-quality	Genome-fragment	43.81	AAI-based (medium-confidence)	1		11	0.9663	1	23.1565	Viruses;Duplodnaviria;Heunggongvirae;Uroviricota;Caudoviricetes	dsDNA	Prokaryote
SM1004_MG_k127_928376	SM1004_MG_SM1004_MG_k127_928376	SM1004_MG	16923	No	23	5	0	Low-quality	Genome-fragment	20.25	AAI-based (medium-confidence)	1		11	0.9706	2	19.4621	Viruses;Duplodnaviria;Heunggongvirae;Uroviricota;Caudoviricetes	dsDNA	Prokaryote
SM1004_MG_k127_5752860	SM1004_MG_SM1004_MG_k127_5752860	SM1004_MG	16894	No	27	1	0	Low-quality	Genome-fragment	40.2	HMM-based (lower-bound)	1		11	0.8903	0	3.4366	Viruses;Duplodnaviria;Heunggongvirae;Uroviricota;Caudoviricetes	dsDNA	Prokaryote
SM1029_MG_k127_12921155	SM1029_MG_SM1029_MG_k127_12921155	SM1029_MG	16865	No	35	7	0	Low-quality	Genome-fragment	36.95	AAI-based (medium-confidence)	1		11	0.9666	0	16.4057	Viruses;Duplodnaviria;Heunggongvirae;Uroviricota;Caudoviricetes	dsDNA	Prokaryote
SM1029_MG_k127_6407930	SM1029_MG_SM1029_MG_k127_6407930	SM1029_MG	16861	No	25	2	0	Low-quality	Genome-fragment	30.94	HMM-based (lower-bound)	1		11	0.7081	2	5.973	Viruses;Duplodnaviria;Heunggongvirae;Uroviricota;Caudoviricetes	dsDNA	Prokaryote
SM1030_MG_k127_9374939	SM1030_MG_SM1030_MG_k127_9374939	SM1030_MG	16832	No	21	20	0	Low-quality	Genome-fragment	34.79	AAI-based (medium-confidence)	1		11	0.9833	4	33.0381	Viruses;Duplodnaviria;Heunggongvirae;Uroviricota;Caudoviricetes	dsDNA	Prokaryote
SM1026_MG_k127_647937	SM1026_MG_SM1026_MG_k127_647937	SM1026_MG	16792	No	34	1	0	Low-quality	Genome-fragment	39.95	HMM-based (lower-bound)	1		11	0.935	0	1.7183	Viruses;Varidnaviria;Bamfordvirae;Preplasmiviricota;Tectiliviricetes;Autolykiviridae	dsDNA	Prokaryote
SM1030_MG_k127_7734462	SM1030_MG_SM1030_MG_k127_7734462	SM1030_MG	16756	No	36	3	1	Low-quality	Genome-fragment	13.16	HMM-based (lower-bound)	1		11	0.9524	3	13.3055	Viruses;Duplodnaviria;Heunggongvirae;Uroviricota;Caudoviricetes	dsDNA	Prokaryote
SM1004_MG_k127_10172311	SM1004_MG_SM1004_MG_k127_10172311	SM1004_MG	16734	No	22	10	1	Low-quality	Genome-fragment	36.67	AAI-based (medium-confidence)	1		11	0.9769	8	21.7184	Viruses;Duplodnaviria;Heunggongvirae;Uroviricota;Caudoviricetes	dsDNA	Prokaryote
SM1000_MG_k127_14621262	SM1000_MG_SM1000_MG_k127_14621262	SM1000_MG	16730	No	27	16	0	Low-quality	Genome-fragment	28.07	AAI-based (medium-confidence)	1		11	0.9456	1	27.1822	Viruses;Duplodnaviria;Heunggongvirae;Uroviricota;Caudoviricetes	dsDNA	Prokaryote
SM1004_MG_k127_2115376	SM1004_MG_SM1004_MG_k127_2115376	SM1004_MG	16728	No	30	1	0	Low-quality	Genome-fragment	5.72	HMM-based (lower-bound)	1		11	0.9713	0	13.6127	Viruses;Duplodnaviria;Heunggongvirae;Uroviricota;Caudoviricetes	dsDNA	Prokaryote
SM1030_MG_k127_5673266	SM1030_MG_SM1030_MG_k127_5673266,SM1027_MG_SM1027_MG_k127_14358841	SM1030_MG	16709	No	21	5	0	Low-quality	Genome-fragment	19.34	HMM-based (lower-bound)	1		11	0.9519	4	8.7511	Viruses;Duplodnaviria;Heunggongvirae;Uroviricota;Caudoviricetes	dsDNA	Prokaryote
SM1050_MG_k127_7183127	SM1050_MG_k127_7183127	SM1050_MG	16709	No	31	3	1	Low-quality	Genome-fragment	16.77	HMM-based (lower-bound)	1		11	0.9668	0	7.6404	Viruses;Duplodnaviria;Heunggongvirae;Uroviricota;Caudoviricetes	dsDNA	Prokaryote
SM1002_MG_k127_3541976	SM1002_MG_SM1002_MG_k127_3541976	SM1002_MG	16693	No	31	3	0	Low-quality	Genome-fragment	30.41	AAI-based (medium-confidence)	1		11	0.929	5	9.985	Viruses;Duplodnaviria;Heunggongvirae;Uroviricota;Caudoviricetes	dsDNA	Prokaryote
SM1002_MG_k127_13269802	SM1002_MG_SM1002_MG_k127_13269802	SM1002_MG	16651	No	20	1	0	Low-quality	Genome-fragment	35.58	AAI-based (medium-confidence)	1		11	0.9792	3	16.9094	Viruses;Duplodnaviria;Heunggongvirae;Uroviricota;Caudoviricetes	dsDNA	Prokaryote
SM1001_MG_k127_12868260	SM1001_MG_SM1001_MG_k127_12868260	SM1001_MG	16649	No	28	8	0	Low-quality	Genome-fragment	21.45	HMM-based (lower-bound)	1		11	0.9581	3	11.1132	Viruses;Duplodnaviria;Heunggongvirae;Uroviricota;Caudoviricetes	dsDNA	Prokaryote
SM1001_MG_k127_3980810	SM1001_MG_SM1001_MG_k127_3980810,SM1028_MG_SM1028_MG_k127_2306215,SM1027_MG_SM1027_MG_k127_12968874	SM1001_MG	16616	No	40	4	0	Low-quality	Genome-fragment	32.71	AAI-based (medium-confidence)	1		11	0.9205	0	7.0619	Viruses;Duplodnaviria;Heunggongvirae;Uroviricota;Caudoviricetes	dsDNA	Prokaryote
SM1030_MG_k127_6687882	SM1030_MG_SM1030_MG_k127_6687882	SM1030_MG	16553	No	12	3	1	Low-quality	Genome-fragment	49.52	AAI-based (medium-confidence)	1		11	0.9751	3	7.665	Viruses;Duplodnaviria;Heunggongvirae;Uroviricota;Caudoviricetes	dsDNA	Prokaryote
SM1004_MG_k127_16221290	SM1004_MG_SM1004_MG_k127_16221290	SM1004_MG	16540	No	26	8	0	Low-quality	Genome-fragment	44.34	AAI-based (high-confidence)	1		11	0.9663	4	26.1376	Viruses;Duplodnaviria;Heunggongvirae;Uroviricota;Caudoviricetes	dsDNA	Prokaryote
SM1005_MG_k127_906967	SM1005_MG_SM1005_MG_k127_906967	SM1005_MG	16527	No	36	4	0	Low-quality	Genome-fragment	5.48	HMM-based (lower-bound)	1		11	0.9685	0	5.5547	Viruses;Duplodnaviria;Heunggongvirae;Uroviricota;Caudoviricetes	dsDNA	Prokaryote
SM1002_MG_k127_16696962	SM1002_MG_SM1002_MG_k127_16696962	SM1002_MG	16499	No	9	2	0	Low-quality	Genome-fragment	8.83	HMM-based (lower-bound)	1		11	0.9586	0	4.4605	Viruses;Duplodnaviria;Heunggongvirae;Uroviricota;Caudoviricetes	dsDNA	Prokaryote
SM1002_MG_k127_16696057	SM1002_MG_SM1002_MG_k127_16696057	SM1002_MG	16498	No	9	2	0	Low-quality	Genome-fragment	8.83	HMM-based (lower-bound)	1		11	0.9376	0	4.6047	Viruses;Duplodnaviria;Heunggongvirae;Uroviricota;Caudoviricetes;Crassvirales	dsDNA	Prokaryote
SM1030_MG_k127_7746194	SM1030_MG_SM1030_MG_k127_7746194	SM1030_MG	16479	No	36	4	0	Low-quality	Genome-fragment	8.52	HMM-based (lower-bound)	1		11	0.9685	0	7.458	Viruses;Duplodnaviria;Heunggongvirae;Uroviricota;Caudoviricetes	dsDNA	Prokaryote
SM1000_MG_k127_16724025	SM1000_MG_SM1000_MG_k127_16724025	SM1000_MG	16471	No	21	10	0	Low-quality	Genome-fragment	32.4	AAI-based (high-confidence)	1		11	0.9703	3	17.4381	Viruses;Duplodnaviria;Heunggongvirae;Uroviricota;Caudoviricetes	dsDNA	Prokaryote
SM1003_MG_k127_5276855	SM1003_MG_SM1003_MG_k127_5276855	SM1003_MG	16421	No	13	2	0	Low-quality	Genome-fragment	30.74	AAI-based (medium-confidence)	1		11	0.7268	0	1.0061	Viruses;Duplodnaviria;Heunggongvirae;Uroviricota;Caudoviricetes	dsDNA	Prokaryote
SM1026_MG_k127_6140743	SM1026_MG_SM1026_MG_k127_6140743	SM1026_MG	16396	No	40	4	0	Low-quality	Genome-fragment	27.25	AAI-based (medium-confidence)	1		11	0.9242	0	5.8579	Viruses;Duplodnaviria;Heunggongvirae;Uroviricota;Caudoviricetes	dsDNA	Prokaryote
SM1030_MG_k127_7419135	SM1030_MG_SM1030_MG_k127_7419135	SM1030_MG	16396	No	34	3	0	Low-quality	Genome-fragment	7.21	HMM-based (lower-bound)	1		11	0.9724	0	7.7707	Viruses;Duplodnaviria;Heunggongvirae;Uroviricota;Caudoviricetes	dsDNA	Prokaryote
SM1004_MG_k127_3718662	SM1004_MG_SM1004_MG_k127_3718662	SM1004_MG	16390	No	21	7	0	Low-quality	Genome-fragment	32.1	AAI-based (medium-confidence)	1		11	0.8621	1	3.497	Viruses;Duplodnaviria;Heunggongvirae;Uroviricota;Caudoviricetes	dsDNA	Prokaryote
SM1005_MG_k127_2047451	SM1005_MG_SM1005_MG_k127_2047451	SM1005_MG	16336	No	28	3	1	Low-quality	Genome-fragment	17.15	HMM-based (lower-bound)	1		11	0.906	0	5.2684	Viruses;Duplodnaviria;Heunggongvirae;Uroviricota;Caudoviricetes	dsDNA	Prokaryote
SM1027_MG_k127_22096905	SM1027_MG_SM1027_MG_k127_22096905	SM1027_MG	16290	No	21	1	1	Low-quality	Genome-fragment	26.54	AAI-based (medium-confidence)	1		11	0.8945	0	4.5646	Viruses;Duplodnaviria;Heunggongvirae;Uroviricota;Caudoviricetes	dsDNA	Prokaryote
SM1005_MG_k127_503270	SM1005_MG_SM1005_MG_k127_503270	SM1005_MG	16240	No	19	4	0	Low-quality	Genome-fragment	15.82	HMM-based (lower-bound)	1		11	0.9766	0	7.1002	Viruses;Duplodnaviria;Heunggongvirae;Uroviricota;Caudoviricetes	dsDNA	Prokaryote
SM1001_MG_k127_13970869	SM1001_MG_SM1001_MG_k127_13970869	SM1001_MG	16228	No	31	10	0	Medium-quality	Genome-fragment	70.38	AAI-based (medium-confidence)	1.01		11	0.9744	10	25.6294	Viruses;Duplodnaviria;Heunggongvirae;Uroviricota;Caudoviricetes	dsDNA	Prokaryote
SM1004_MG_k127_522287	SM1004_MG_SM1004_MG_k127_522287	SM1004_MG	16152	No	28	3	0	Low-quality	Genome-fragment	10.17	HMM-based (lower-bound)	1		11	0.9522	0	12.2999	Viruses;Duplodnaviria;Heunggongvirae;Uroviricota;Caudoviricetes	dsDNA	Prokaryote
SM1030_MG_k127_7518697	SM1030_MG_SM1030_MG_k127_7518697	SM1030_MG	16122	No	41	1	1	Low-quality	Genome-fragment	10.28	HMM-based (lower-bound)	1		11	0.9696	0	11.695	Viruses;Duplodnaviria;Heunggongvirae;Uroviricota;Caudoviricetes	dsDNA	Prokaryote
SM1027_MG_k127_8359511	SM1027_MG_SM1027_MG_k127_8359511	SM1027_MG	16109	No	36	5	0	Low-quality	Genome-fragment	40.59	AAI-based (medium-confidence)	1		11	0.9727	2	14.5647	Viruses;Duplodnaviria;Heunggongvirae;Uroviricota;Caudoviricetes	dsDNA	Prokaryote
SM1029_MG_k127_15432744	SM1029_MG_SM1029_MG_k127_15432744	SM1029_MG	16063	No	27	10	0	Complete	High-quality	100	DTR (high-confidence)	1.01		11	0.9657	5	16.2733	Viruses;Duplodnaviria;Heunggongvirae;Uroviricota;Caudoviricetes	dsDNA	Prokaryote
SM1030_MG_k127_111340	SM1030_MG_SM1030_MG_k127_111340	SM1030_MG	16037	No	24	8	3	Low-quality	Genome-fragment	27.3	AAI-based (high-confidence)	1		11	0.9702	8	19.3566	Viruses;Duplodnaviria;Heunggongvirae;Uroviricota;Caudoviricetes	dsDNA	Prokaryote
SM1000_MG_k127_11851309	SM1000_MG_SM1000_MG_k127_11851309	SM1000_MG	16031	No	22	10	0	Low-quality	Genome-fragment	36.32	AAI-based (medium-confidence)	1		11	0.979	5	22.0111	Viruses;Duplodnaviria;Heunggongvirae;Uroviricota;Caudoviricetes	dsDNA	Prokaryote
SM1029_MG_k127_1244554	SM1029_MG_SM1029_MG_k127_1244554	SM1029_MG	15998	No	13	2	0	Low-quality	Genome-fragment	25.86	AAI-based (medium-confidence)	1		11	0.9816	0	14.9144	Viruses;Duplodnaviria;Heunggongvirae;Uroviricota;Caudoviricetes	dsDNA	Prokaryote
SM1002_MG_k127_3226594	SM1002_MG_SM1002_MG_k127_3226594	SM1002_MG	15944	No	21	6	0	Low-quality	Genome-fragment	31.85	AAI-based (medium-confidence)	1		11	0.9659	4	16.8673	Viruses;Duplodnaviria;Heunggongvirae;Uroviricota;Caudoviricetes	dsDNA	Prokaryote
SM1027_MG_k127_11729170	SM1027_MG_SM1027_MG_k127_11729170	SM1027_MG	15931	No	29	4	0	Low-quality	Genome-fragment	19.06	HMM-based (lower-bound)	1		11	0.8026	1	11.1452	Viruses;Duplodnaviria;Heunggongvirae;Uroviricota;Caudoviricetes	dsDNA	Prokaryote
SM1003_MG_k127_2586919	SM1003_MG_SM1003_MG_k127_2586919	SM1003_MG	15902	No	16	2	0	Low-quality	Genome-fragment	36.62	AAI-based (medium-confidence)	1		11	0.9744	0	6.2832	Viruses;Duplodnaviria;Heunggongvirae;Uroviricota;Caudoviricetes	dsDNA	Prokaryote
SM1004_MG_k127_6861618	SM1004_MG_SM1004_MG_k127_6861618	SM1004_MG	15878	No	31	3	1	Low-quality	Genome-fragment	12.67	HMM-based (lower-bound)	1		11	0.936	0	9.2459	Viruses;Duplodnaviria;Heunggongvirae;Uroviricota;Caudoviricetes	dsDNA	Prokaryote
SM1002_MG_k127_7394804	SM1002_MG_SM1002_MG_k127_7394804	SM1002_MG	15861	No	37	3	1	Low-quality	Genome-fragment	15.42	HMM-based (lower-bound)	1		11	0.9559	0	9.1777	Viruses;Duplodnaviria;Heunggongvirae;Uroviricota;Caudoviricetes	dsDNA	Prokaryote
SM1027_MG_k127_15745830	SM1027_MG_SM1027_MG_k127_15745830	SM1027_MG	15845	No	21	6	4	Low-quality	Genome-fragment	25.43	AAI-based (medium-confidence)	1		11	0.9792	3	17.0065	Viruses;Duplodnaviria;Heunggongvirae;Uroviricota;Caudoviricetes	dsDNA	Prokaryote
SM1028_MG_k127_592744	SM1028_MG_SM1028_MG_k127_592744	SM1028_MG	15833	No	28	4	0	Low-quality	Genome-fragment	45.11	AAI-based (medium-confidence)	1		11	0.9685	2	9.264	Viruses;Duplodnaviria;Heunggongvirae;Uroviricota;Caudoviricetes	dsDNA	Prokaryote
SM1000_MG_k127_18221539	SM1000_MG_SM1000_MG_k127_18221539	SM1000_MG	15790	No	28	4	1	Low-quality	Genome-fragment	23.11	HMM-based (lower-bound)	1.01		11	0.9407	3	12.5696	Viruses;Duplodnaviria;Heunggongvirae;Uroviricota;Caudoviricetes	dsDNA	Prokaryote
SM1029_MG_k127_8831829	SM1029_MG_SM1029_MG_k127_8831829,SM1004_MG_SM1004_MG_k127_5160461	SM1029_MG	15769	No	15	1	0	Low-quality	Genome-fragment	34.25	AAI-based (high-confidence)	1		11	0.97	2	7.6618	Viruses;Duplodnaviria;Heunggongvirae;Uroviricota;Caudoviricetes	dsDNA	Prokaryote
SM1026_MG_k127_7513252	SM1026_MG_SM1026_MG_k127_7513252	SM1026_MG	15764	No	14	2	0	Low-quality	Genome-fragment	29.33	AAI-based (medium-confidence)	1		11	0.9791	1	9.3353	Viruses;Duplodnaviria;Heunggongvirae;Uroviricota;Caudoviricetes	dsDNA	Prokaryote
SM1029_MG_k127_11159448	SM1029_MG_SM1029_MG_k127_11159448	SM1029_MG	15748	No	24	4	1	Low-quality	Genome-fragment	26.27	AAI-based (medium-confidence)	1		11	0.961	0	19.2487	Viruses;Duplodnaviria;Heunggongvirae;Uroviricota;Caudoviricetes	dsDNA	Prokaryote
SM1027_MG_k127_10676144	SM1027_MG_SM1027_MG_k127_10676144	SM1027_MG	15735	No	19	7	1	Low-quality	Genome-fragment	35.72	AAI-based (medium-confidence)	1		11	0.9263	6	16.2543	Viruses;Duplodnaviria;Heunggongvirae;Uroviricota;Caudoviricetes	dsDNA	Prokaryote
SM1001_MG_k127_7840729	SM1001_MG_SM1001_MG_k127_7840729	SM1001_MG	15718	No	32	2	1	Low-quality	Genome-fragment	7.94	HMM-based (lower-bound)	1		11	0.931	0	5.1471	Viruses;Duplodnaviria;Heunggongvirae;Uroviricota;Caudoviricetes	dsDNA	Prokaryote
SM1027_MG_k127_4388617	SM1027_MG_SM1027_MG_k127_4388617	SM1027_MG	15710	No	22	5	0	Low-quality	Genome-fragment	18.69	HMM-based (lower-bound)	1		11	0.9645	7	18.8807	Viruses;Duplodnaviria;Heunggongvirae;Uroviricota;Caudoviricetes	dsDNA	Prokaryote
SM1002_MG_k127_9488388	SM1002_MG_SM1002_MG_k127_9488388	SM1002_MG	15670	No	23	5	0	Low-quality	Genome-fragment	27.91	HMM-based (lower-bound)	1		11	0.9756	2	11.2449	Viruses;Duplodnaviria;Heunggongvirae;Uroviricota;Caudoviricetes	dsDNA	Prokaryote
SM1002_MG_k127_15352464	SM1002_MG_SM1002_MG_k127_15352464	SM1002_MG	15662	No	21	6	0	Low-quality	Genome-fragment	14.2	HMM-based (lower-bound)	1		11	0.9676	4	13.2661	Viruses;Duplodnaviria;Heunggongvirae;Uroviricota;Caudoviricetes	dsDNA	Prokaryote
SM1027_MG_k127_11179961	SM1027_MG_SM1027_MG_k127_11179961,SM1001_MG_SM1001_MG_k127_2937529,SM1002_MG_SM1002_MG_k127_2455600	SM1027_MG	15661	No	38	5	0	Low-quality	Genome-fragment	7.1	HMM-based (lower-bound)	1		11	0.9692	0	16.8724	Viruses;Duplodnaviria;Heunggongvirae;Uroviricota;Caudoviricetes	dsDNA	Prokaryote
SM1002_MG_k127_16594914	SM1002_MG_SM1002_MG_k127_16594914	SM1002_MG	15636	No	21	2	0	Low-quality	Genome-fragment	49.27	AAI-based (medium-confidence)	1		11	0.981	3	14.1708	Viruses;Duplodnaviria;Heunggongvirae;Uroviricota;Caudoviricetes	dsDNA	Prokaryote
SM1030_MG_k127_7698614	SM1030_MG_SM1030_MG_k127_7698614	SM1030_MG	15636	No	34	3	0	Low-quality	Genome-fragment	9.49	HMM-based (lower-bound)	1		11	0.9757	0	9.3425	Viruses;Duplodnaviria;Heunggongvirae;Uroviricota;Caudoviricetes	dsDNA	Prokaryote
SM1000_MG_k127_8847930	SM1000_MG_SM1000_MG_k127_8847930	SM1000_MG	15615	No	19	1	0	Low-quality	Genome-fragment	27.69	HMM-based (lower-bound)	1		11	0.9421	3	5.1748	Viruses;Duplodnaviria;Heunggongvirae;Uroviricota;Caudoviricetes	dsDNA	Prokaryote
SM1000_MG_k127_1048393	SM1000_MG_SM1000_MG_k127_1048393	SM1000_MG	15614	No	21	5	1	Low-quality	Genome-fragment	22.72	AAI-based (medium-confidence)	1		11	0.9751	1	19.6196	Viruses;Duplodnaviria;Heunggongvirae;Uroviricota;Caudoviricetes	dsDNA	Prokaryote
SM1030_MG_k127_326365	SM1030_MG_SM1030_MG_k127_326365	SM1030_MG	15608	No	20	7	0	Low-quality	Genome-fragment	38.07	AAI-based (high-confidence)	1.01		11	0.977	5	22.8083	Viruses;Duplodnaviria;Heunggongvirae;Uroviricota;Caudoviricetes	dsDNA	Prokaryote
SM1003_MG_k127_5143203	SM1003_MG_SM1003_MG_k127_5143203	SM1003_MG	15591	No	13	5	0	Low-quality	Genome-fragment	3.23	AAI-based (medium-confidence)	1.01		11	0.9798	0	5.1548	Viruses;Duplodnaviria;Heunggongvirae;Uroviricota;Caudoviricetes	dsDNA	Prokaryote
SM1028_MG_k127_6676587	SM1028_MG_SM1028_MG_k127_6676587,SM1001_MG_SM1001_MG_k127_8477977	SM1028_MG	15560	No	27	8	0	Low-quality	Genome-fragment	27.26	AAI-based (medium-confidence)	1		11	0.9528	1	11.1126	Viruses;Duplodnaviria;Heunggongvirae;Uroviricota;Caudoviricetes	dsDNA	Prokaryote
SM1005_MG_k127_2152999	SM1005_MG_SM1005_MG_k127_2152999	SM1005_MG	15551	No	26	3	0	Low-quality	Genome-fragment	34.24	AAI-based (medium-confidence)	1		11	0.9516	0	12.3888	Viruses;Duplodnaviria;Heunggongvirae;Uroviricota;Caudoviricetes	dsDNA	Prokaryote
SM1030_MG_k127_9855468	SM1030_MG_SM1030_MG_k127_9855468	SM1030_MG	15551	No	18	4	1	Low-quality	Genome-fragment	4.17	AAI-based (medium-confidence)	1		11	0.9374	1	9.1733	Viruses;Duplodnaviria;Heunggongvirae;Uroviricota;Caudoviricetes	dsDNA	Prokaryote
SM1027_MG_k127_4869241	SM1027_MG_SM1027_MG_k127_4869241	SM1027_MG	15533	No	17	2	0	Low-quality	Genome-fragment	13.73	HMM-based (lower-bound)	1		11	0.9653	0	3.4315	Viruses;Duplodnaviria;Heunggongvirae;Uroviricota;Caudoviricetes	dsDNA	Prokaryote
SM1001_MG_k127_4971678	SM1001_MG_SM1001_MG_k127_4971678	SM1001_MG	15512	No	26	2	1	Low-quality	Genome-fragment	26.79	AAI-based (medium-confidence)	1		11	0.9373	1	5.3969	Viruses;Duplodnaviria;Heunggongvirae;Uroviricota;Caudoviricetes	dsDNA	Prokaryote
SM1004_MG_k127_5678327	SM1004_MG_SM1004_MG_k127_5678327	SM1004_MG	15490	No	31	3	0	Low-quality	Genome-fragment	22.95	HMM-based (lower-bound)	1		11	0.9485	0	6.4844	Viruses;Duplodnaviria;Heunggongvirae;Uroviricota;Caudoviricetes	dsDNA	Prokaryote
SM1000_MG_k127_8218302	SM1000_MG_SM1000_MG_k127_8218302	SM1000_MG	15468	No	18	3	0	High-quality	High-quality	100	AAI-based (medium-confidence)	1.01		11	0.9562	3	11.0217	Viruses;Duplodnaviria;Heunggongvirae;Uroviricota;Caudoviricetes	dsDNA	Prokaryote
SM1000_MG_k127_7437003	SM1000_MG_SM1000_MG_k127_7437003	SM1000_MG	15462	No	35	3	1	Low-quality	Genome-fragment	24.23	HMM-based (lower-bound)	1		11	0.9347	0	6.0017	Viruses;Duplodnaviria;Heunggongvirae;Uroviricota;Caudoviricetes	dsDNA	Prokaryote
SM1003_MG_k127_9663090	SM1003_MG_SM1003_MG_k127_9663090,SM1030_MG_SM1030_MG_k127_3726717	SM1003_MG	15462	No	31	7	0	Low-quality	Genome-fragment	36.44	AAI-based (medium-confidence)	1		11	0.9459	1	17.592	Viruses;Duplodnaviria;Heunggongvirae;Uroviricota;Caudoviricetes	dsDNA	Prokaryote
SM1030_MG_k127_8046426	SM1030_MG_SM1030_MG_k127_8046426,SM1004_MG_SM1004_MG_k127_11596945	SM1030_MG	15391	No	34	8	0	Low-quality	Genome-fragment	24.36	AAI-based (medium-confidence)	1.02		11	0.9701	2	21.2437	Viruses;Duplodnaviria;Heunggongvirae;Uroviricota;Caudoviricetes	dsDNA	Prokaryote
SM1028_MG_k127_6052933	SM1028_MG_SM1028_MG_k127_6052933	SM1028_MG	15330	No	17	7	0	Low-quality	Genome-fragment	32.56	AAI-based (medium-confidence)	1		11	0.8369	3	7.6976	Viruses;Duplodnaviria;Heunggongvirae;Uroviricota;Caudoviricetes	dsDNA	Prokaryote
SM1030_MG_k127_9300219	SM1030_MG_SM1030_MG_k127_9300219	SM1030_MG	15309	No	15	8	0	Low-quality	Genome-fragment	37.65	AAI-based (high-confidence)	1		11	0.9655	4	21.0878	Viruses;Duplodnaviria;Heunggongvirae;Uroviricota;Caudoviricetes	dsDNA	Prokaryote
SM1027_MG_k127_1631248	SM1027_MG_SM1027_MG_k127_1631248	SM1027_MG	15243	No	30	8	0	Low-quality	Genome-fragment	39.07	AAI-based (medium-confidence)	1		11	0.954	9	18.7215	Viruses;Duplodnaviria;Heunggongvirae;Uroviricota;Caudoviricetes	dsDNA	Prokaryote
SM1001_MG_k127_5626313	SM1001_MG_SM1001_MG_k127_5626313	SM1001_MG	15231	No	24	9	0	Low-quality	Genome-fragment	20.56	HMM-based (lower-bound)	1		11	0.9455	4	21.2177	Viruses;Duplodnaviria;Heunggongvirae;Uroviricota;Caudoviricetes	dsDNA	Prokaryote
SM1004_MG_k127_3603137	SM1004_MG_SM1004_MG_k127_3603137	SM1004_MG	15228	No	33	3	0	Low-quality	Genome-fragment	20.58	AAI-based (high-confidence)	1		11	0.9424	2	4.5603	Viruses;Duplodnaviria;Heunggongvirae;Uroviricota;Caudoviricetes	dsDNA	Prokaryote
SM1026_MG_k127_5438439	SM1026_MG_SM1026_MG_k127_5438439	SM1026_MG	15199	No	15	6	0	Low-quality	Genome-fragment	25.76	AAI-based (high-confidence)	1		11	0.9354	1	11.8834	Viruses;Duplodnaviria;Heunggongvirae;Uroviricota;Caudoviricetes	dsDNA	Prokaryote
SM1030_MG_k127_9837621	SM1030_MG_SM1030_MG_k127_9837621	SM1030_MG	15157	No	17	2	0	Low-quality	Genome-fragment	21.23	HMM-based (lower-bound)	1		11	0.8693	1	3.3635	Viruses;Duplodnaviria;Heunggongvirae;Uroviricota;Caudoviricetes	dsDNA	Prokaryote
SM1030_MG_k127_2902118	SM1030_MG_SM1030_MG_k127_2902118	SM1030_MG	15135	No	19	3	2	Low-quality	Genome-fragment	21.29	AAI-based (medium-confidence)	1		11	0.9143	2	9.3562	Viruses;Duplodnaviria;Heunggongvirae;Uroviricota;Caudoviricetes	dsDNA	Prokaryote
SM1027_MG_k127_20743869	SM1027_MG_SM1027_MG_k127_20743869	SM1027_MG	15084	No	32	5	0	Low-quality	Genome-fragment	17.01	HMM-based (lower-bound)	1		11	0.9269	0	11.9632	Viruses;Duplodnaviria;Heunggongvirae;Uroviricota;Caudoviricetes	dsDNA	Prokaryote
SM1004_MG_k127_10070913	SM1004_MG_SM1004_MG_k127_10070913	SM1004_MG	15081	No	18	3	0	Low-quality	Genome-fragment	28.11	AAI-based (medium-confidence)	1		11	0.9748	1	12.7631	Viruses;Duplodnaviria;Heunggongvirae;Uroviricota;Caudoviricetes	dsDNA	Prokaryote
SM1030_MG_k127_11347124	SM1030_MG_SM1030_MG_k127_11347124	SM1030_MG	15074	No	19	2	2	Low-quality	Genome-fragment	19.56	AAI-based (medium-confidence)	1		11	0.8445	2	8.7809	Viruses;Duplodnaviria;Heunggongvirae;Uroviricota;Caudoviricetes	dsDNA	Prokaryote
SM1002_MG_k127_13688580	SM1002_MG_SM1002_MG_k127_13688580	SM1002_MG	15003	No	19	8	0	Low-quality	Genome-fragment	19.95	AAI-based (medium-confidence)	1		11	0.981	3	21.6017	Viruses;Duplodnaviria;Heunggongvirae;Uroviricota;Caudoviricetes	dsDNA	Prokaryote
SM1028_MG_k127_2883087	SM1028_MG_SM1028_MG_k127_2883087	SM1028_MG	14967	No	14	1	0	Low-quality	Genome-fragment	34.56	HMM-based (lower-bound)	1		11	0.9467	0	6.3461	Viruses;Duplodnaviria;Heunggongvirae;Uroviricota;Caudoviricetes	dsDNA	Prokaryote
SM1027_MG_k127_4494106	SM1027_MG_SM1027_MG_k127_4494106	SM1027_MG	14956	No	32	2	0	Low-quality	Genome-fragment	30.41	AAI-based (medium-confidence)	1		11	0.9721	0	6.012	Viruses;Duplodnaviria;Heunggongvirae;Uroviricota;Caudoviricetes	dsDNA	Prokaryote
SM1002_MG_k127_4279387	SM1002_MG_SM1002_MG_k127_4279387	SM1002_MG	14948	No	36	4	1	Low-quality	Genome-fragment	21.44	HMM-based (lower-bound)	1		11	0.8903	0	5.9998	Viruses;Duplodnaviria;Heunggongvirae;Uroviricota;Caudoviricetes	dsDNA	Prokaryote
SM1026_MG_k127_587675	SM1026_MG_SM1026_MG_k127_587675	SM1026_MG	14916	No	20	2	0	Low-quality	Genome-fragment	25.3	AAI-based (high-confidence)	1		11	0.9426	1	8.9881	Viruses;Duplodnaviria;Heunggongvirae;Uroviricota;Caudoviricetes	dsDNA	Prokaryote
SM1030_MG_k127_9521961	SM1030_MG_SM1030_MG_k127_9521961	SM1030_MG	14913	No	27	4	1	Low-quality	Genome-fragment	24.19	AAI-based (medium-confidence)	1		11	0.9768	1	9.2746	Viruses;Duplodnaviria;Heunggongvirae;Uroviricota;Caudoviricetes	dsDNA	Prokaryote
SM1030_MG_k127_5031661	SM1030_MG_SM1030_MG_k127_5031661	SM1030_MG	14835	No	12	3	0	Low-quality	Genome-fragment	20.34	AAI-based (medium-confidence)	1		11	0.8876	0	4.9943	Viruses;Duplodnaviria;Heunggongvirae;Uroviricota;Caudoviricetes	dsDNA	Prokaryote
SM1000_MG_k127_1265767	SM1000_MG_SM1000_MG_k127_1265767	SM1000_MG	14784	No	19	2	0	Low-quality	Genome-fragment	21.91	HMM-based (lower-bound)	1		11	0.9066	2	15.1179	Viruses;Duplodnaviria;Heunggongvirae;Uroviricota;Caudoviricetes	dsDNA	Prokaryote
SM1004_MG_k127_1667026	SM1004_MG_SM1004_MG_k127_1667026	SM1004_MG	14777	No	23	2	0	Low-quality	Genome-fragment	15.69	HMM-based (lower-bound)	1		11	0.8911	1	4.2128	Viruses;Duplodnaviria;Heunggongvirae;Uroviricota;Caudoviricetes	dsDNA	Prokaryote
SM1030_MG_k127_6036522	SM1030_MG_SM1030_MG_k127_6036522	SM1030_MG	14759	No	21	1	1	Low-quality	Genome-fragment	3.4	AAI-based (high-confidence)	1		11	0.9084	1	6.4311	Viruses;Duplodnaviria;Heunggongvirae;Uroviricota;Caudoviricetes	dsDNA	Prokaryote
SM1026_MG_k127_2159743	SM1026_MG_SM1026_MG_k127_2159743	SM1026_MG	14728	No	30	5	0	Low-quality	Genome-fragment	8.37	HMM-based (lower-bound)	1		11	0.9418	1	8.8979	Viruses;Duplodnaviria;Heunggongvirae;Uroviricota;Caudoviricetes	dsDNA	Prokaryote
SM1000_MG_k127_6146188	SM1000_MG_SM1000_MG_k127_6146188	SM1000_MG	14721	No	30	4	0	Low-quality	Genome-fragment	15.6	AAI-based (medium-confidence)	1		11	0.8883	3	15.4476	Viruses;Duplodnaviria;Heunggongvirae;Uroviricota;Caudoviricetes	dsDNA	Prokaryote
SM1002_MG_k127_1125225	SM1002_MG_SM1002_MG_k127_1125225	SM1002_MG	14614	No	15	1	0	Low-quality	Genome-fragment	6.59	HMM-based (lower-bound)	1		11	0.9686	0	8.5748	Viruses;Duplodnaviria;Heunggongvirae;Uroviricota;Caudoviricetes	dsDNA	Prokaryote
SM1005_MG_k127_2948204	SM1005_MG_SM1005_MG_k127_2948204	SM1005_MG	14608	No	38	4	1	Low-quality	Genome-fragment	7.31	HMM-based (lower-bound)	1		11	0.9241	0	15.4345	Viruses;Duplodnaviria;Heunggongvirae;Uroviricota;Caudoviricetes	dsDNA	Prokaryote
SM1030_MG_k127_2599505	SM1030_MG_SM1030_MG_k127_2599505	SM1030_MG	14595	No	17	5	0	Low-quality	Genome-fragment	35.16	AAI-based (medium-confidence)	1		11	0.9799	3	15.6191	Viruses;Duplodnaviria;Heunggongvirae;Uroviricota;Caudoviricetes	dsDNA	Prokaryote
SM1003_MG_k127_1919049	SM1003_MG_SM1003_MG_k127_1919049	SM1003_MG	14552	No	24	6	1	Low-quality	Genome-fragment	18.44	HMM-based (lower-bound)	1		11	0.9607	4	12.5796	Viruses;Duplodnaviria;Heunggongvirae;Uroviricota;Caudoviricetes	dsDNA	Prokaryote
SM1001_MG_k127_6064567	SM1001_MG_SM1001_MG_k127_6064567	SM1001_MG	14548	No	23	5	0	Low-quality	Genome-fragment	21.48	HMM-based (lower-bound)	1.01		11	0.9313	0	8.9427	Viruses;Duplodnaviria;Heunggongvirae;Uroviricota;Caudoviricetes	dsDNA	Prokaryote
SM1003_MG_k127_6150703	SM1003_MG_SM1003_MG_k127_6150703	SM1003_MG	14527	No	27	2	0	Low-quality	Genome-fragment	21.36	AAI-based (medium-confidence)	1		11	0.9069	1	5.0858	Viruses;Duplodnaviria;Heunggongvirae;Uroviricota;Caudoviricetes	dsDNA	Prokaryote
SM1002_MG_k127_15682647	SM1002_MG_SM1002_MG_k127_15682647	SM1002_MG	14525	No	31	2	0	Low-quality	Genome-fragment	24.96	AAI-based (high-confidence)	1		11	0.9516	2	11.2364	Viruses;Duplodnaviria;Heunggongvirae;Uroviricota;Caudoviricetes	dsDNA	Prokaryote
SM1050_MG_k127_4174857	SM1050_MG_k127_4174857	SM1050_MG	14499	No	20	11	0	Low-quality	Genome-fragment	27.16	AAI-based (high-confidence)	1		11	0.9813	10	25.3465	Viruses;Duplodnaviria;Heunggongvirae;Uroviricota;Caudoviricetes	dsDNA	Prokaryote
SM1000_MG_k127_13669922	SM1000_MG_SM1000_MG_k127_13669922	SM1000_MG	14486	No	20	7	0	Low-quality	Genome-fragment	25.45	AAI-based (medium-confidence)	1		11	0.9783	0	15.1109	Viruses;Duplodnaviria;Heunggongvirae;Uroviricota;Caudoviricetes	dsDNA	Prokaryote
SM1000_MG_k127_15877288	SM1000_MG_SM1000_MG_k127_15877288	SM1000_MG	14476	No	20	4	1	Low-quality	Genome-fragment	12.82	HMM-based (lower-bound)	1		11	0.968	3	16.0675	Viruses;Duplodnaviria;Heunggongvirae;Uroviricota;Caudoviricetes	dsDNA	Prokaryote
SM1026_MG_k127_10042263	SM1026_MG_SM1026_MG_k127_10042263	SM1026_MG	14456	No	13	1	0	Low-quality	Genome-fragment	13.21	HMM-based (lower-bound)	1		11	0.9384	0	4.5267	Viruses;Duplodnaviria;Heunggongvirae;Uroviricota;Caudoviricetes	dsDNA	Prokaryote
SM1005_MG_k127_8238192	SM1005_MG_SM1005_MG_k127_8238192	SM1005_MG	14444	No	29	3	0	Low-quality	Genome-fragment	31.37	AAI-based (high-confidence)	1		11	0.9809	1	12.5813	Viruses;Duplodnaviria;Heunggongvirae;Uroviricota;Caudoviricetes	dsDNA	Prokaryote
SM1027_MG_k127_18737799	SM1027_MG_SM1027_MG_k127_18737799	SM1027_MG	14433	No	18	1	0	Low-quality	Genome-fragment	34.9	AAI-based (high-confidence)	1		11	0.9789	2	11.9839	Viruses;Duplodnaviria;Heunggongvirae;Uroviricota;Caudoviricetes	dsDNA	Prokaryote
SM1050_MG_k127_9127075	SM1050_MG_k127_9127075	SM1050_MG	14424	No	23	2	0	Low-quality	Genome-fragment	30.2	AAI-based (high-confidence)	1		11	0.9723	1	11.2674	Viruses;Duplodnaviria;Heunggongvirae;Uroviricota;Caudoviricetes	dsDNA	Prokaryote
SM1028_MG_k127_8353530	SM1028_MG_SM1028_MG_k127_8353530	SM1028_MG	14405	No	15	2	0	Low-quality	Genome-fragment	19.93	HMM-based (lower-bound)	1		11	0.9593	1	6.8295	Viruses;Duplodnaviria;Heunggongvirae;Uroviricota;Caudoviricetes	dsDNA	Prokaryote
SM1000_MG_k127_17073878	SM1000_MG_SM1000_MG_k127_17073878	SM1000_MG	14397	No	16	9	0	Low-quality	Genome-fragment	38.59	AAI-based (high-confidence)	1		11	0.983	4	21.2729	Viruses;Duplodnaviria;Heunggongvirae;Uroviricota;Caudoviricetes	dsDNA	Prokaryote
SM1002_MG_k127_14604968	SM1002_MG_SM1002_MG_k127_14604968	SM1002_MG	14397	No	22	5	0	Low-quality	Genome-fragment	13.12	HMM-based (lower-bound)	1		11	0.9794	2	14.9009	Viruses;Duplodnaviria;Heunggongvirae;Uroviricota;Caudoviricetes	dsDNA	Prokaryote
SM1001_MG_k127_12510282	SM1001_MG_SM1001_MG_k127_12510282	SM1001_MG	14372	No	35	2	1	Low-quality	Genome-fragment	6.89	HMM-based (lower-bound)	1		11	0.9086	0	7.2368	Viruses;Duplodnaviria;Heunggongvirae;Uroviricota;Caudoviricetes	dsDNA	Prokaryote
SM1030_MG_k127_7211692	SM1030_MG_SM1030_MG_k127_7211692	SM1030_MG	14357	No	21	5	0	Low-quality	Genome-fragment	24.67	AAI-based (medium-confidence)	1		11	0.9794	4	12.082	Viruses;Duplodnaviria;Heunggongvirae;Uroviricota;Caudoviricetes	dsDNA	Prokaryote
SM1004_MG_k127_6216253	SM1004_MG_SM1004_MG_k127_6216253	SM1004_MG	14334	No	15	3	0	Low-quality	Genome-fragment	11.12	AAI-based (high-confidence)	1		11	0.9621	1	6.5714	Viruses;Duplodnaviria;Heunggongvirae;Uroviricota;Caudoviricetes	dsDNA	Prokaryote
SM1050_MG_k127_10218563	SM1050_MG_k127_10218563	SM1050_MG	14270	No	34	4	0	Low-quality	Genome-fragment	38.08	AAI-based (high-confidence)	1		11	0.9776	3	15.6016	Viruses;Duplodnaviria;Heunggongvirae;Uroviricota;Caudoviricetes	dsDNA	Prokaryote
SM1030_MG_k127_5927401	SM1030_MG_SM1030_MG_k127_5927401	SM1030_MG	14265	No	28	2	0	Low-quality	Genome-fragment	9.92	HMM-based (lower-bound)	1		11	0.9382	1	4.8911	Viruses;Duplodnaviria;Heunggongvirae;Uroviricota;Caudoviricetes	dsDNA	Prokaryote
SM1000_MG_k127_6963055_2_14254	SM1000_MG_SM1000_MG_k127_6963055_2_14254	SM1000_MG	14253	Yes	30	1	0	Low-quality	Genome-fragment	21.24	HMM-based (lower-bound)	1	2-14254	11	0.9514	0	7.5571	Viruses;Duplodnaviria;Heunggongvirae;Uroviricota;Caudoviricetes	dsDNA	Prokaryote
SM1030_MG_k127_1989124	SM1030_MG_SM1030_MG_k127_1989124	SM1030_MG	14253	No	31	3	1	Low-quality	Genome-fragment	19.79	HMM-based (lower-bound)	1		11	0.9705	0	7.7862	Viruses;Duplodnaviria;Heunggongvirae;Uroviricota;Caudoviricetes	dsDNA	Prokaryote
SM1030_MG_k127_3990948	SM1030_MG_SM1030_MG_k127_3990948	SM1030_MG	14239	No	33	2	0	Low-quality	Genome-fragment	24.78	AAI-based (medium-confidence)	1		11	0.9671	2	7.7931	Viruses;Duplodnaviria;Heunggongvirae;Uroviricota;Caudoviricetes	dsDNA	Prokaryote
SM1003_MG_k127_5346633	SM1003_MG_SM1003_MG_k127_5346633	SM1003_MG	14182	No	22	1	0	Low-quality	Genome-fragment	32.89	AAI-based (high-confidence)	1		11	0.8614	0	4.984	Viruses;Duplodnaviria;Heunggongvirae;Uroviricota;Caudoviricetes	dsDNA	Prokaryote
SM1002_MG_k127_16176694	SM1002_MG_SM1002_MG_k127_16176694	SM1002_MG	14180	No	30	3	0	Low-quality	Genome-fragment	19.66	HMM-based (lower-bound)	1		11	0.9771	3	8.9355	Viruses;Duplodnaviria;Heunggongvirae;Uroviricota;Caudoviricetes	dsDNA	Prokaryote
SM1050_MG_k127_10268037	SM1050_MG_k127_10268037	SM1050_MG	14175	No	19	2	0	Low-quality	Genome-fragment	20.02	HMM-based (lower-bound)	1		11	0.9632	3	9.2936	Viruses;Duplodnaviria;Heunggongvirae;Uroviricota;Caudoviricetes	dsDNA	Prokaryote
SM1030_MG_k127_1076258	SM1030_MG_SM1030_MG_k127_1076258	SM1030_MG	14169	No	27	1	0	Low-quality	Genome-fragment	15.77	HMM-based (lower-bound)	1		11	0.8373	1	5.1085	Viruses;Duplodnaviria;Heunggongvirae;Uroviricota;Caudoviricetes	dsDNA	Prokaryote
SM1004_MG_k127_11583734	SM1004_MG_SM1004_MG_k127_11583734	SM1004_MG	14167	No	21	2	1	Low-quality	Genome-fragment	17.36	HMM-based (lower-bound)	1		11	0.9088	0	5.6091	Viruses;Duplodnaviria;Heunggongvirae;Uroviricota;Caudoviricetes	dsDNA	Prokaryote
SM1004_MG_k127_5195112	SM1004_MG_SM1004_MG_k127_5195112	SM1004_MG	14163	No	18	5	0	Low-quality	Genome-fragment	32.87	AAI-based (medium-confidence)	1		11	0.9474	2	8.9732	Viruses;Duplodnaviria;Heunggongvirae;Uroviricota;Caudoviricetes	dsDNA	Prokaryote
SM1002_MG_k127_8865217	SM1002_MG_SM1002_MG_k127_8865217	SM1002_MG	14159	No	21	6	0	Low-quality	Genome-fragment	39.37	AAI-based (medium-confidence)	1		11	0.9631	4	14.3118	Viruses;Duplodnaviria;Heunggongvirae;Uroviricota;Caudoviricetes	dsDNA	Prokaryote
SM1003_MG_k127_3021302	SM1003_MG_SM1003_MG_k127_3021302	SM1003_MG	14137	No	30	2	0	Low-quality	Genome-fragment	26.04	HMM-based (lower-bound)	1		11	0.9366	0	4.7922	Viruses;Duplodnaviria;Heunggongvirae;Uroviricota;Caudoviricetes	dsDNA	Prokaryote
SM1004_MG_k127_7034034	SM1004_MG_SM1004_MG_k127_7034034	SM1004_MG	14127	No	7	1	0	Low-quality	Genome-fragment	20.11	HMM-based (lower-bound)	1		11	0.9355	1	6.4156	Viruses;Duplodnaviria;Heunggongvirae;Uroviricota;Caudoviricetes	dsDNA	Prokaryote
SM1026_MG_k127_3390170	SM1026_MG_SM1026_MG_k127_3390170	SM1026_MG	14122	No	17	7	0	Low-quality	Genome-fragment	37.34	AAI-based (high-confidence)	1		11	0.9705	4	16.167	Viruses;Duplodnaviria;Heunggongvirae;Uroviricota;Caudoviricetes	dsDNA	Prokaryote
SM1004_MG_k127_9196061	SM1004_MG_SM1004_MG_k127_9196061	SM1004_MG	14118	No	26	2	1	Low-quality	Genome-fragment	15.41	HMM-based (lower-bound)	1.01		11	0.9267	1	5.6455	Viruses;Duplodnaviria;Heunggongvirae;Uroviricota;Caudoviricetes	dsDNA	Prokaryote
SM1030_MG_k127_7361549	SM1030_MG_SM1030_MG_k127_7361549	SM1030_MG	14102	No	13	1	1	Low-quality	Genome-fragment	3.29	AAI-based (medium-confidence)	1		11	0.9433	2	9.4124	Viruses;Duplodnaviria;Heunggongvirae;Uroviricota;Caudoviricetes	dsDNA	Prokaryote
SM1003_MG_k127_8371956	SM1003_MG_SM1003_MG_k127_8371956	SM1003_MG	14082	No	32	6	0	Low-quality	Genome-fragment	16.61	HMM-based (lower-bound)	1		11	0.9768	4	23.3932	Viruses;Duplodnaviria;Heunggongvirae;Uroviricota;Caudoviricetes	dsDNA	Prokaryote
SM1026_MG_k127_6930493	SM1026_MG_SM1026_MG_k127_6930493	SM1026_MG	14071	No	29	1	1	Low-quality	Genome-fragment	7.48	HMM-based (lower-bound)	1		11	0.9761	3	8.4544	Viruses;Duplodnaviria;Heunggongvirae;Uroviricota;Caudoviricetes	dsDNA	Prokaryote
SM1030_MG_k127_6142250	SM1030_MG_SM1030_MG_k127_6142250	SM1030_MG	14058	No	24	3	1	Low-quality	Genome-fragment	10.88	HMM-based (lower-bound)	1		11	0.8935	2	7.0383	Viruses;Duplodnaviria;Heunggongvirae;Uroviricota;Caudoviricetes	dsDNA	Prokaryote
SM1004_MG_k127_20854	SM1004_MG_SM1004_MG_k127_20854	SM1004_MG	14052	No	18	3	1	Medium-quality	Genome-fragment	73.46	AAI-based (medium-confidence)	1		11	0.9743	6	16.7951	Viruses;Duplodnaviria;Heunggongvirae;Uroviricota;Caudoviricetes	dsDNA	Prokaryote
SM1002_MG_k127_1364280	SM1002_MG_SM1002_MG_k127_1364280	SM1002_MG	14037	No	27	3	1	Low-quality	Genome-fragment	23.79	AAI-based (high-confidence)	1		11	0.9558	1	11.492	Viruses;Duplodnaviria;Heunggongvirae;Uroviricota;Caudoviricetes	dsDNA	Prokaryote
SM1003_MG_k127_4239165_1_1_14002	SM1003_MG_SM1003_MG_k127_4239165_1_1_14002	SM1003_MG	14002	Yes	35	4	0	Low-quality	Genome-fragment	16.18	AAI-based (high-confidence)	1	1-14002	11	0.9749	1	6.8731	Viruses;Duplodnaviria;Heunggongvirae;Uroviricota;Caudoviricetes	dsDNA	Prokaryote
SM1030_MG_k127_2568032	SM1030_MG_SM1030_MG_k127_2568032	SM1030_MG	13997	No	31	5	0	Low-quality	Genome-fragment	33.33	AAI-based (medium-confidence)	1		11	0.9706	6	16.3911	Viruses;Duplodnaviria;Heunggongvirae;Uroviricota;Caudoviricetes	dsDNA	Prokaryote
SM1001_MG_k127_7931633	SM1001_MG_SM1001_MG_k127_7931633	SM1001_MG	13983	No	19	7	0	Low-quality	Genome-fragment	15.64	HMM-based (lower-bound)	1		11	0.9677	4	9.0442	Viruses;Duplodnaviria;Heunggongvirae;Uroviricota;Caudoviricetes	dsDNA	Prokaryote
SM1027_MG_k127_23127418	SM1027_MG_SM1027_MG_k127_23127418	SM1027_MG	13957	No	26	3	1	Low-quality	Genome-fragment	11.51	HMM-based (lower-bound)	1.01		11	0.7837	0	3.9289	Viruses;Duplodnaviria;Heunggongvirae;Uroviricota;Caudoviricetes	dsDNA	Prokaryote
SM1002_MG_k127_10764225	SM1002_MG_SM1002_MG_k127_10764225	SM1002_MG	13948	No	27	5	0	Low-quality	Genome-fragment	24.31	AAI-based (medium-confidence)	1		11	0.9416	2	8.367	Viruses;Duplodnaviria;Heunggongvirae;Uroviricota;Caudoviricetes	dsDNA	Prokaryote
SM1001_MG_k127_8197381	SM1001_MG_SM1001_MG_k127_8197381	SM1001_MG	13947	No	21	4	0	Medium-quality	Genome-fragment	81.61	AAI-based (medium-confidence)	1		11	0.9728	4	19.3516	Viruses;Duplodnaviria;Heunggongvirae;Uroviricota;Caudoviricetes	dsDNA	Prokaryote
SM1029_MG_k127_2273753	SM1029_MG_SM1029_MG_k127_2273753	SM1029_MG	13887	No	17	5	0	Low-quality	Genome-fragment	28.65	AAI-based (high-confidence)	1		11	0.9826	3	21.1268	Viruses;Duplodnaviria;Heunggongvirae;Uroviricota;Caudoviricetes	dsDNA	Prokaryote
SM1001_MG_k127_3221635_75_13936	SM1001_MG_SM1001_MG_k127_3221635_75_13936	SM1001_MG	13862	Yes	15	5	0	Low-quality	Genome-fragment	26.65	HMM-based (lower-bound)	1	75-13936	11	0.9776	3	9.2745	Viruses;Duplodnaviria;Heunggongvirae;Uroviricota;Caudoviricetes	dsDNA	Prokaryote
SM1001_MG_k127_8617423	SM1001_MG_SM1001_MG_k127_8617423	SM1001_MG	13861	No	22	5	0	Low-quality	Genome-fragment	27.73	AAI-based (medium-confidence)	1		11	0.98	5	22.6057	Viruses;Duplodnaviria;Heunggongvirae;Uroviricota;Caudoviricetes	dsDNA	Prokaryote
SM1030_MG_k127_9853491	SM1030_MG_SM1030_MG_k127_9853491	SM1030_MG	13836	No	21	4	0	Low-quality	Genome-fragment	26.92	AAI-based (medium-confidence)	1		11	0.8229	3	20.7223	Viruses;Duplodnaviria;Heunggongvirae;Uroviricota;Caudoviricetes	dsDNA	Prokaryote
SM1002_MG_k127_9022999	SM1002_MG_SM1002_MG_k127_9022999	SM1002_MG	13832	No	28	1	1	Low-quality	Genome-fragment	3.68	HMM-based (lower-bound)	1		11	0.9722	0	7.6568	Viruses;Duplodnaviria;Heunggongvirae;Uroviricota;Caudoviricetes	dsDNA	Prokaryote
SM1000_MG_k127_6783934	SM1000_MG_SM1000_MG_k127_6783934	SM1000_MG	13819	No	18	5	0	Low-quality	Genome-fragment	32.04	AAI-based (medium-confidence)	1		11	0.978	0	16.6027	Viruses;Duplodnaviria;Heunggongvirae;Uroviricota;Caudoviricetes	dsDNA	Prokaryote
SM1030_MG_k127_6508298	SM1030_MG_SM1030_MG_k127_6508298	SM1030_MG	13816	No	28	3	0	Low-quality	Genome-fragment	7.51	HMM-based (lower-bound)	1		11	0.981	1	11.117	Viruses;Duplodnaviria;Heunggongvirae;Uroviricota;Caudoviricetes	dsDNA	Prokaryote
SM1004_MG_k127_10036225	SM1004_MG_SM1004_MG_k127_10036225	SM1004_MG	13815	No	22	2	1	Low-quality	Genome-fragment	8.77	HMM-based (lower-bound)	1		11	0.959	0	11.1311	Viruses;Duplodnaviria;Heunggongvirae;Uroviricota;Caudoviricetes	dsDNA	Prokaryote
SM1004_MG_k127_14447340	SM1004_MG_SM1004_MG_k127_14447340	SM1004_MG	13796	No	14	1	0	Low-quality	Genome-fragment	11.52	AAI-based (medium-confidence)	1		11	0.9705	0	3.4609	Viruses;Duplodnaviria;Heunggongvirae;Uroviricota;Caudoviricetes	dsDNA	Prokaryote
SM1004_MG_k127_12646644	SM1004_MG_SM1004_MG_k127_12646644	SM1004_MG	13793	No	17	5	0	Low-quality	Genome-fragment	23.18	AAI-based (medium-confidence)	1		11	0.9799	4	14.9723	Viruses;Duplodnaviria;Heunggongvirae;Uroviricota;Caudoviricetes	dsDNA	Prokaryote
SM1000_MG_k127_10779997	SM1000_MG_SM1000_MG_k127_10779997	SM1000_MG	13787	No	26	5	0	Low-quality	Genome-fragment	11.99	HMM-based (lower-bound)	1		11	0.7487	0	5.5053	Viruses;Duplodnaviria;Heunggongvirae;Uroviricota;Caudoviricetes	dsDNA	Prokaryote
SM1000_MG_k127_606687	SM1000_MG_SM1000_MG_k127_606687	SM1000_MG	13764	No	24	6	1	Low-quality	Genome-fragment	19.37	HMM-based (lower-bound)	1		11	0.8877	1	9.0392	Viruses;Duplodnaviria;Heunggongvirae;Uroviricota;Caudoviricetes	dsDNA	Prokaryote
SM1004_MG_k127_11671821	SM1004_MG_SM1004_MG_k127_11671821	SM1004_MG	13759	No	30	2	0	Low-quality	Genome-fragment	8.33	HMM-based (lower-bound)	1		11	0.9557	0	15.1256	Viruses;Duplodnaviria;Heunggongvirae;Uroviricota;Caudoviricetes	dsDNA	Prokaryote
SM1000_MG_k127_5811318	SM1000_MG_SM1000_MG_k127_5811318	SM1000_MG	13754	No	16	7	0	Low-quality	Genome-fragment	34.53	AAI-based (medium-confidence)	1		11	0.9802	5	15.694	Viruses;Duplodnaviria;Heunggongvirae;Uroviricota;Caudoviricetes	dsDNA	Prokaryote
SM1004_MG_k127_472134	SM1004_MG_SM1004_MG_k127_472134	SM1004_MG	13752	No	16	4	0	Low-quality	Genome-fragment	19.07	HMM-based (lower-bound)	1		11	0.9385	0	10.8831	Viruses;Duplodnaviria;Heunggongvirae;Uroviricota;Caudoviricetes	dsDNA	Prokaryote
SM1050_MG_k127_8189559	SM1050_MG_k127_8189559	SM1050_MG	13745	No	26	3	0	Low-quality	Genome-fragment	11.15	HMM-based (lower-bound)	1		11	0.9084	0	9.2977	Viruses;Duplodnaviria;Heunggongvirae;Uroviricota;Caudoviricetes	dsDNA	Prokaryote
SM1000_MG_k127_11793895	SM1000_MG_SM1000_MG_k127_11793895	SM1000_MG	13744	No	24	2	1	Low-quality	Genome-fragment	20.19	HMM-based (lower-bound)	1		11	0.8737	0	1.7183	Viruses;Duplodnaviria;Heunggongvirae;Uroviricota;Caudoviricetes	dsDNA	Prokaryote
SM1030_MG_k127_10879948	SM1030_MG_SM1030_MG_k127_10879948	SM1030_MG	13727	No	15	3	0	Low-quality	Genome-fragment	3.18	AAI-based (high-confidence)	1		11	0.9781	2	6.4579	Viruses;Duplodnaviria;Heunggongvirae;Uroviricota;Caudoviricetes	dsDNA	Prokaryote
SM1050_MG_k127_5413611	SM1050_MG_k127_5413611	SM1050_MG	13720	No	11	2	0	Low-quality	Genome-fragment	26.8	HMM-based (lower-bound)	1		11	0.9771	0	7.662	Viruses;Duplodnaviria;Heunggongvirae;Uroviricota;Caudoviricetes	dsDNA	Prokaryote
SM1000_MG_k127_7054211	SM1000_MG_SM1000_MG_k127_7054211	SM1000_MG	13680	No	15	5	0	Medium-quality	Genome-fragment	62.26	AAI-based (high-confidence)	1		11	0.9752	5	13.4645	Viruses;Duplodnaviria;Heunggongvirae;Uroviricota;Caudoviricetes	dsDNA	Prokaryote
SM1002_MG_k127_2028051	SM1002_MG_SM1002_MG_k127_2028051	SM1002_MG	13656	No	16	5	1	Low-quality	Genome-fragment	29.8	AAI-based (high-confidence)	1		11	0.9737	5	12.8129	Viruses;Duplodnaviria;Heunggongvirae;Uroviricota;Caudoviricetes	dsDNA	Prokaryote
SM1030_MG_k127_10529790	SM1030_MG_SM1030_MG_k127_10529790	SM1030_MG	13652	No	22	2	0	Low-quality	Genome-fragment	9.13	AAI-based (medium-confidence)	1		11	0.91	1	10.0676	Viruses;Duplodnaviria;Heunggongvirae;Uroviricota;Caudoviricetes	dsDNA	Prokaryote
SM1004_MG_k127_12030011	SM1004_MG_SM1004_MG_k127_12030011	SM1004_MG	13651	No	24	3	0	Low-quality	Genome-fragment	7.31	HMM-based (lower-bound)	1		11	0.9665	1	10.7937	Viruses;Duplodnaviria;Heunggongvirae;Uroviricota;Caudoviricetes	dsDNA	Prokaryote
SM1005_MG_k127_3704389	SM1005_MG_SM1005_MG_k127_3704389	SM1005_MG	13610	No	9	1	0	Low-quality	Genome-fragment	29.61	AAI-based (medium-confidence)	1		11	0.9698	1	5.0228	Viruses;Duplodnaviria;Heunggongvirae;Uroviricota;Caudoviricetes	dsDNA	Prokaryote
SM1004_MG_k127_13164400_8219_26533	SM1004_MG_SM1004_MG_k127_13164400_8219_26533	SM1004_MG	13609	Yes	27	3	0	Low-quality	Genome-fragment	23.45	AAI-based (medium-confidence)	1	8219-26533	11	0.9059	3	12.6982	Viruses;Duplodnaviria;Heunggongvirae;Uroviricota;Caudoviricetes	dsDNA	Prokaryote
SM1029_MG_k127_2867985	SM1029_MG_SM1029_MG_k127_2867985	SM1029_MG	13588	No	25	2	0	Low-quality	Genome-fragment	15.98	AAI-based (high-confidence)	1		11	0.94	1	9.2404	Viruses;Duplodnaviria;Heunggongvirae;Uroviricota;Caudoviricetes	dsDNA	Prokaryote
SM1000_MG_k127_4067289	SM1000_MG_SM1000_MG_k127_4067289	SM1000_MG	13588	No	14	4	0	Low-quality	Genome-fragment	10.7	AAI-based (medium-confidence)	1		11	0.9714	0	8.3685	Viruses;Duplodnaviria;Heunggongvirae;Uroviricota;Caudoviricetes	dsDNA	Prokaryote
SM1002_MG_k127_6929535	SM1002_MG_SM1002_MG_k127_6929535	SM1002_MG	13584	No	16	2	0	Low-quality	Genome-fragment	19.27	HMM-based (lower-bound)	1		11	0.8154	2	3.2007	Viruses;Duplodnaviria;Heunggongvirae;Uroviricota;Caudoviricetes	dsDNA	Prokaryote
SM1004_MG_k127_6341118	SM1004_MG_SM1004_MG_k127_6341118	SM1004_MG	13569	No	17	6	1	Low-quality	Genome-fragment	22.47	AAI-based (medium-confidence)	1		11	0.9814	6	19.7183	Viruses;Duplodnaviria;Heunggongvirae;Uroviricota;Caudoviricetes	dsDNA	Prokaryote
SM1002_MG_k127_10136411	SM1002_MG_SM1002_MG_k127_10136411	SM1002_MG	13567	No	14	8	0	Low-quality	Genome-fragment	11.12	AAI-based (medium-confidence)	1		11	0.9396	2	15.7	Viruses;Duplodnaviria;Heunggongvirae;Uroviricota;Caudoviricetes	dsDNA	Prokaryote
SM1030_MG_k127_2785045	SM1030_MG_SM1030_MG_k127_2785045	SM1030_MG	13564	No	35	1	0	Low-quality	Genome-fragment	19.18	AAI-based (medium-confidence)	1		11	0.9778	0	5.1322	Viruses;Duplodnaviria;Heunggongvirae;Uroviricota;Caudoviricetes	dsDNA	Prokaryote
SM1030_MG_k127_7676626	SM1030_MG_SM1030_MG_k127_7676626	SM1030_MG	13559	No	19	3	1	Low-quality	Genome-fragment	18.3	HMM-based (lower-bound)	1		11	0.9444	1	9.8587	Viruses;Duplodnaviria;Heunggongvirae;Uroviricota;Caudoviricetes	dsDNA	Prokaryote
SM1003_MG_k127_636876	SM1003_MG_SM1003_MG_k127_636876	SM1003_MG	13502	No	28	1	0	Low-quality	Genome-fragment	8.24	HMM-based (lower-bound)	1		11	0.9437	0	6.5051	Viruses;Duplodnaviria;Heunggongvirae;Uroviricota;Caudoviricetes	dsDNA	Prokaryote
SM1003_MG_k127_3380127	SM1003_MG_SM1003_MG_k127_3380127	SM1003_MG	13460	No	16	6	0	Low-quality	Genome-fragment	22.64	AAI-based (medium-confidence)	1		11	0.9722	3	13.0338	Viruses;Duplodnaviria;Heunggongvirae;Uroviricota;Caudoviricetes	dsDNA	Prokaryote
SM1001_MG_k127_10011140	SM1001_MG_SM1001_MG_k127_10011140	SM1001_MG	13454	No	32	4	0	Low-quality	Genome-fragment	14.96	HMM-based (lower-bound)	1		11	0.9681	1	8.6766	Viruses;Duplodnaviria;Heunggongvirae;Uroviricota;Caudoviricetes	dsDNA	Prokaryote
SM1002_MG_k127_12216921	SM1002_MG_SM1002_MG_k127_12216921	SM1002_MG	13452	No	17	3	0	Low-quality	Genome-fragment	32.19	AAI-based (medium-confidence)	1		11	0.9757	3	12.6789	Viruses;Duplodnaviria;Heunggongvirae;Uroviricota;Caudoviricetes	dsDNA	Prokaryote
SM1001_MG_k127_5973705	SM1001_MG_SM1001_MG_k127_5973705	SM1001_MG	13448	No	20	5	0	Low-quality	Genome-fragment	21.12	AAI-based (high-confidence)	1		11	0.957	1	6.8809	Viruses;Duplodnaviria;Heunggongvirae;Uroviricota;Caudoviricetes	dsDNA	Prokaryote
SM1002_MG_k127_13801330	SM1002_MG_SM1002_MG_k127_13801330	SM1002_MG	13439	No	16	2	2	Low-quality	Genome-fragment	17.75	AAI-based (medium-confidence)	1		11	0.9679	0	6.4752	Viruses;Duplodnaviria;Heunggongvirae;Uroviricota;Caudoviricetes	dsDNA	Prokaryote
SM1030_MG_k127_5418400	SM1030_MG_SM1030_MG_k127_5418400	SM1030_MG	13436	No	23	2	1	Low-quality	Genome-fragment	20.21	AAI-based (medium-confidence)	1		11	0.9705	2	8.3291	Viruses;Duplodnaviria;Heunggongvirae;Uroviricota;Caudoviricetes	dsDNA	Prokaryote
SM1000_MG_k127_4161305	SM1000_MG_SM1000_MG_k127_4161305	SM1000_MG	13433	No	19	6	0	Low-quality	Genome-fragment	28.98	AAI-based (high-confidence)	1		11	0.9817	4	16.3705	Viruses;Duplodnaviria;Heunggongvirae;Uroviricota;Caudoviricetes	dsDNA	Prokaryote
SM1001_MG_k127_4707881	SM1001_MG_SM1001_MG_k127_4707881	SM1001_MG	13422	No	32	4	0	Low-quality	Genome-fragment	21.64	HMM-based (lower-bound)	1		11	0.9776	1	11.4178	Viruses;Duplodnaviria;Heunggongvirae;Uroviricota;Caudoviricetes	dsDNA	Prokaryote
SM1002_MG_k127_16112878	SM1002_MG_SM1002_MG_k127_16112878	SM1002_MG	13411	No	18	10	0	Low-quality	Genome-fragment	36.82	AAI-based (medium-confidence)	1		11	0.9788	4	18.3856	Viruses;Duplodnaviria;Heunggongvirae;Uroviricota;Caudoviricetes	dsDNA	Prokaryote
SM1003_MG_k127_3262961	SM1003_MG_SM1003_MG_k127_3262961	SM1003_MG	13363	No	28	5	1	Low-quality	Genome-fragment	15.71	HMM-based (lower-bound)	1		11	0.9805	2	17.7751	Viruses;Duplodnaviria;Heunggongvirae;Uroviricota;Caudoviricetes	dsDNA	Prokaryote
SM1005_MG_k127_3952618	SM1005_MG_SM1005_MG_k127_3952618	SM1005_MG	13356	No	17	7	0	Low-quality	Genome-fragment	17.16	AAI-based (medium-confidence)	1		11	0.9509	2	15.9034	Viruses;Duplodnaviria;Heunggongvirae;Uroviricota;Caudoviricetes	dsDNA	Prokaryote
SM1002_MG_k127_5461974	SM1002_MG_SM1002_MG_k127_5461974	SM1002_MG	13355	No	29	2	1	Low-quality	Genome-fragment	11.36	HMM-based (lower-bound)	1		11	0.9423	0	6.5414	Viruses;Duplodnaviria;Heunggongvirae;Uroviricota;Caudoviricetes	dsDNA	Prokaryote
SM1004_MG_k127_4987002	SM1004_MG_SM1004_MG_k127_4987002	SM1004_MG	13340	No	17	3	0	Low-quality	Genome-fragment	15.93	HMM-based (lower-bound)	1		11	0.9455	2	4.4472	Viruses;Duplodnaviria;Heunggongvirae;Uroviricota;Caudoviricetes	dsDNA	Prokaryote
SM1002_MG_k127_10883050	SM1002_MG_SM1002_MG_k127_10883050	SM1002_MG	13279	No	12	6	0	Low-quality	Genome-fragment	16.93	HMM-based (lower-bound)	1		11	0.9812	4	12.3746	Viruses;Duplodnaviria;Heunggongvirae;Uroviricota;Caudoviricetes	dsDNA	Prokaryote
SM1029_MG_k127_8548304	SM1029_MG_SM1029_MG_k127_8548304	SM1029_MG	13268	No	26	5	0	Low-quality	Genome-fragment	25.95	AAI-based (medium-confidence)	1		11	0.9798	1	11.2126	Viruses;Duplodnaviria;Heunggongvirae;Uroviricota;Caudoviricetes	dsDNA	Prokaryote
SM1004_MG_k127_4678150	SM1004_MG_SM1004_MG_k127_4678150	SM1004_MG	13244	No	19	4	0	Low-quality	Genome-fragment	26.32	AAI-based (medium-confidence)	1		11	0.9794	6	12.9473	Viruses;Duplodnaviria;Heunggongvirae;Uroviricota;Caudoviricetes	dsDNA	Prokaryote
SM1005_MG_k127_2943965	SM1005_MG_SM1005_MG_k127_2943965	SM1005_MG	13207	No	16	3	0	Low-quality	Genome-fragment	6.25	AAI-based (medium-confidence)	1		11	0.9802	3	14.9804	Viruses;Duplodnaviria;Heunggongvirae;Uroviricota;Caudoviricetes	dsDNA	Prokaryote
SM1005_MG_k127_3440540	SM1005_MG_SM1005_MG_k127_3440540	SM1005_MG	13186	No	16	8	0	Low-quality	Genome-fragment	18.99	HMM-based (lower-bound)	1		11	0.9473	4	12.8505	Viruses;Duplodnaviria;Heunggongvirae;Uroviricota;Caudoviricetes	dsDNA	Prokaryote
SM1050_MG_k127_2433881	SM1050_MG_k127_2433881	SM1050_MG	13177	No	27	1	0	Low-quality	Genome-fragment	7.03	HMM-based (lower-bound)	1		11	0.9098	1	13.3428	Viruses;Duplodnaviria;Heunggongvirae;Uroviricota;Caudoviricetes	dsDNA	Prokaryote
SM1003_MG_k127_5348896	SM1003_MG_SM1003_MG_k127_5348896	SM1003_MG	13168	No	24	1	0	Low-quality	Genome-fragment	8.52	HMM-based (lower-bound)	1		11	0.9382	0	2.8283	Viruses;Duplodnaviria;Heunggongvirae;Uroviricota;Caudoviricetes	dsDNA	Prokaryote
SM1003_MG_k127_1551766	SM1003_MG_SM1003_MG_k127_1551766	SM1003_MG	13147	No	28	2	0	Low-quality	Genome-fragment	27.34	AAI-based (medium-confidence)	1		11	0.942	0	11.1102	Viruses;Duplodnaviria;Heunggongvirae;Uroviricota;Caudoviricetes	dsDNA	Prokaryote
SM1028_MG_k127_7552074	SM1028_MG_SM1028_MG_k127_7552074	SM1028_MG	13131	No	15	6	0	Low-quality	Genome-fragment	18.16	HMM-based (lower-bound)	1		11	0.979	2	12.8019	Viruses;Duplodnaviria;Heunggongvirae;Uroviricota;Caudoviricetes	dsDNA	Prokaryote
SM1050_MG_k127_1479338	SM1050_MG_k127_1479338	SM1050_MG	13127	No	28	3	0	Low-quality	Genome-fragment	27.45	AAI-based (high-confidence)	1		11	0.9321	2	5.1139	Viruses;Duplodnaviria;Heunggongvirae;Uroviricota;Caudoviricetes	dsDNA	Prokaryote
SM1001_MG_k127_7114637	SM1001_MG_SM1001_MG_k127_7114637	SM1001_MG	13116	No	16	1	0	Low-quality	Genome-fragment	7.93	HMM-based (lower-bound)	1		11	0.7917	0	13.7642	Viruses;Duplodnaviria;Heunggongvirae;Uroviricota;Caudoviricetes	dsDNA	Prokaryote
SM1001_MG_k127_12187669	SM1001_MG_SM1001_MG_k127_12187669	SM1001_MG	13104	No	13	2	1	Low-quality	Genome-fragment	6.05	HMM-based (lower-bound)	1		11	0.9711	1	4.2026	Viruses;Duplodnaviria;Heunggongvirae;Uroviricota;Caudoviricetes	dsDNA	Prokaryote
SM1000_MG_k127_9473160	SM1000_MG_SM1000_MG_k127_9473160	SM1000_MG	13093	No	8	5	0	Low-quality	Genome-fragment	26.28	AAI-based (medium-confidence)	1		11	0.9816	1	10.7251	Viruses;Duplodnaviria;Heunggongvirae;Uroviricota;Caudoviricetes	dsDNA	Prokaryote
SM1005_MG_k127_3040639	SM1005_MG_SM1005_MG_k127_3040639	SM1005_MG	13048	No	29	4	1	Low-quality	Genome-fragment	17.97	HMM-based (lower-bound)	1		11	0.8502	0	8.301	Viruses;Duplodnaviria;Heunggongvirae;Uroviricota;Caudoviricetes	dsDNA	Prokaryote
SM1003_MG_k127_193051	SM1003_MG_SM1003_MG_k127_193051,SM1030_MG_SM1030_MG_k127_5043202	SM1003_MG	13040	No	14	6	1	Low-quality	Genome-fragment	34.08	AAI-based (medium-confidence)	1		11	0.9798	3	14.1615	Viruses;Duplodnaviria;Heunggongvirae;Uroviricota;Caudoviricetes	dsDNA	Prokaryote
SM1030_MG_k127_8550353	SM1030_MG_SM1030_MG_k127_8550353	SM1030_MG	13031	No	21	5	0	Low-quality	Genome-fragment	30.56	AAI-based (medium-confidence)	1		11	0.9608	1	12.4005	Viruses;Duplodnaviria;Heunggongvirae;Uroviricota;Caudoviricetes	dsDNA	Prokaryote
SM1030_MG_k127_10520950	SM1030_MG_SM1030_MG_k127_10520950	SM1030_MG	13007	No	18	4	0	Low-quality	Genome-fragment	19.04	HMM-based (lower-bound)	1		11	0.9794	1	12.1689	Viruses;Duplodnaviria;Heunggongvirae;Uroviricota;Caudoviricetes	dsDNA	Prokaryote
SM1029_MG_k127_9250334	SM1029_MG_SM1029_MG_k127_9250334	SM1029_MG	13006	No	18	2	1	Low-quality	Genome-fragment	10.09	AAI-based (medium-confidence)	1		11	0.9731	0	8.4982	Viruses;Duplodnaviria;Heunggongvirae;Uroviricota;Caudoviricetes	dsDNA	Prokaryote
SM1002_MG_k127_9345277	SM1002_MG_SM1002_MG_k127_9345277	SM1002_MG	12984	No	20	6	1	Low-quality	Genome-fragment	36.08	AAI-based (medium-confidence)	1		11	0.9526	3	9.2052	Viruses;Duplodnaviria;Heunggongvirae;Uroviricota;Caudoviricetes	dsDNA	Prokaryote
SM1005_MG_k127_7982866	SM1005_MG_SM1005_MG_k127_7982866	SM1005_MG	12981	No	12	1	0	Low-quality	Genome-fragment	30.89	HMM-based (lower-bound)	1		11	0.8424	2	8.5901	Viruses;Varidnaviria;Bamfordvirae;Preplasmiviricota;Maveriviricetes;Priklausovirales;Lavidaviridae	dsDNA	Eukaryote
SM1002_MG_k127_15323871	SM1002_MG_SM1002_MG_k127_15323871	SM1002_MG	12970	No	36	3	0	Low-quality	Genome-fragment	10.67	HMM-based (lower-bound)	1		11	0.9728	1	7.3084	Viruses;Duplodnaviria;Heunggongvirae;Uroviricota;Caudoviricetes	dsDNA	Prokaryote
SM1002_MG_k127_3872470	SM1002_MG_SM1002_MG_k127_3872470	SM1002_MG	12946	No	21	1	0	Low-quality	Genome-fragment	5.83	HMM-based (lower-bound)	1		11	0.9793	1	6.4949	Viruses;Duplodnaviria;Heunggongvirae;Uroviricota;Caudoviricetes	dsDNA	Prokaryote
SM1002_MG_k127_12977649	SM1002_MG_SM1002_MG_k127_12977649	SM1002_MG	12930	No	16	8	0	Low-quality	Genome-fragment	21.61	AAI-based (medium-confidence)	1		11	0.9543	1	15.0211	Viruses;Duplodnaviria;Heunggongvirae;Uroviricota;Caudoviricetes	dsDNA	Prokaryote
SM1001_MG_k127_13947282	SM1001_MG_SM1001_MG_k127_13947282	SM1001_MG	12929	No	25	4	0	Low-quality	Genome-fragment	19.91	AAI-based (medium-confidence)	1		11	0.9627	3	9.8435	Viruses;Duplodnaviria;Heunggongvirae;Uroviricota;Caudoviricetes	dsDNA	Prokaryote
SM1050_MG_k127_66794	SM1050_MG_k127_66794	SM1050_MG	12906	No	17	4	0	Low-quality	Genome-fragment	34	AAI-based (medium-confidence)	1		11	0.921	0	10.1071	Viruses;Duplodnaviria;Heunggongvirae;Uroviricota;Caudoviricetes	dsDNA	Prokaryote
SM1004_MG_k127_2365772	SM1004_MG_SM1004_MG_k127_2365772	SM1004_MG	12899	No	13	1	1	Low-quality	Genome-fragment	28.13	AAI-based (medium-confidence)	1		11	0.9793	3	10.2763	Viruses;Duplodnaviria;Heunggongvirae;Uroviricota;Caudoviricetes	dsDNA	Prokaryote
SM1001_MG_k127_8796510	SM1001_MG_SM1001_MG_k127_8796510	SM1001_MG	12874	No	25	6	2	Low-quality	Genome-fragment	18.18	AAI-based (medium-confidence)	1		11	0.912	2	16.6109	Viruses;Duplodnaviria;Heunggongvirae;Uroviricota;Caudoviricetes	dsDNA	Prokaryote
SM1027_MG_k127_20374312	SM1027_MG_SM1027_MG_k127_20374312	SM1027_MG	12859	No	13	1	1	Low-quality	Genome-fragment	7.27	HMM-based (lower-bound)	1		11	0.9031	0	8.328	Viruses;Duplodnaviria;Heunggongvirae;Uroviricota;Caudoviricetes	dsDNA	Prokaryote
SM1030_MG_k127_10193300	SM1030_MG_SM1030_MG_k127_10193300	SM1030_MG	12832	No	21	7	0	Low-quality	Genome-fragment	11.46	HMM-based (lower-bound)	1		11	0.9801	6	15.2495	Viruses;Duplodnaviria;Heunggongvirae;Uroviricota;Caudoviricetes	dsDNA	Prokaryote
SM1002_MG_k127_17345964	SM1002_MG_SM1002_MG_k127_17345964	SM1002_MG	12826	No	22	2	0	Low-quality	Genome-fragment	25.43	AAI-based (medium-confidence)	1		11	0.9757	0	13.2257	Viruses;Duplodnaviria;Heunggongvirae;Uroviricota;Caudoviricetes	dsDNA	Prokaryote
SM1005_MG_k127_2820479	SM1005_MG_SM1005_MG_k127_2820479	SM1005_MG	12805	No	27	6	0	Low-quality	Genome-fragment	10.67	AAI-based (medium-confidence)	1		11	0.9523	0	13.6037	Viruses;Duplodnaviria;Heunggongvirae;Uroviricota;Caudoviricetes	dsDNA	Prokaryote
SM1050_MG_k127_9406774	SM1050_MG_k127_9406774	SM1050_MG	12786	No	10	2	0	Low-quality	Genome-fragment	26.58	AAI-based (high-confidence)	1		11	0.98	1	13.493	Viruses;Duplodnaviria;Heunggongvirae;Uroviricota;Caudoviricetes	dsDNA	Prokaryote
SM1002_MG_k127_95135	SM1002_MG_SM1002_MG_k127_95135	SM1002_MG	12780	No	17	5	0	Low-quality	Genome-fragment	22.89	AAI-based (medium-confidence)	1		11	0.9796	5	15.4535	Viruses;Duplodnaviria;Heunggongvirae;Uroviricota;Caudoviricetes	dsDNA	Prokaryote
SM1030_MG_k127_5349861	SM1030_MG_SM1030_MG_k127_5349861	SM1030_MG	12774	No	24	1	0	Low-quality	Genome-fragment	20.39	HMM-based (lower-bound)	1		11	0.7755	2	4.0125	Viruses;Duplodnaviria;Heunggongvirae;Uroviricota;Caudoviricetes	dsDNA	Prokaryote
SM1005_MG_k127_6278672	SM1005_MG_SM1005_MG_k127_6278672	SM1005_MG	12760	No	13	6	0	Low-quality	Genome-fragment	26.55	AAI-based (medium-confidence)	1		11	0.983	1	17.7521	Viruses;Duplodnaviria;Heunggongvirae;Uroviricota;Caudoviricetes	dsDNA	Prokaryote
SM1030_MG_k127_5087935_49966_62712	SM1030_MG_SM1030_MG_k127_5087935_49966_62712,SM1002_MG_SM1002_MG_k127_6093283_45_10960	SM1030_MG	12747	Yes	16	9	0	Low-quality	Genome-fragment	22.36	AAI-based (medium-confidence)	1	49966-62712	11	0.8249	9	21.9391	Viruses;Duplodnaviria;Heunggongvirae;Uroviricota;Caudoviricetes	dsDNA	Prokaryote
SM1004_MG_k127_3437921	SM1004_MG_SM1004_MG_k127_3437921	SM1004_MG	12741	No	16	7	0	Low-quality	Genome-fragment	16.96	HMM-based (lower-bound)	1		11	0.9785	6	16.0142	Viruses;Duplodnaviria;Heunggongvirae;Uroviricota;Caudoviricetes	dsDNA	Prokaryote
SM1027_MG_k127_8255421	SM1027_MG_SM1027_MG_k127_8255421	SM1027_MG	12736	No	24	4	0	Low-quality	Genome-fragment	18.8	AAI-based (high-confidence)	1		11	0.9756	3	12.0973	Viruses;Duplodnaviria;Heunggongvirae;Uroviricota;Caudoviricetes	dsDNA	Prokaryote
SM1005_MG_k127_3954465	SM1005_MG_SM1005_MG_k127_3954465	SM1005_MG	12735	No	20	11	0	Low-quality	Genome-fragment	20.75	AAI-based (medium-confidence)	1		11	0.9801	3	15.2129	Viruses;Duplodnaviria;Heunggongvirae;Uroviricota;Caudoviricetes	dsDNA	Prokaryote
SM1028_MG_k127_4204186	SM1028_MG_SM1028_MG_k127_4204186	SM1028_MG	12734	No	23	2	1	Low-quality	Genome-fragment	17.18	HMM-based (lower-bound)	1		11	0.8633	1	5.4664	Viruses;Duplodnaviria;Heunggongvirae;Uroviricota;Caudoviricetes	dsDNA	Prokaryote
SM1004_MG_k127_5396747	SM1004_MG_SM1004_MG_k127_5396747	SM1004_MG	12733	No	26	1	0	Low-quality	Genome-fragment	20.56	HMM-based (lower-bound)	1		11	0.9645	0	7.0121	Viruses;Duplodnaviria;Heunggongvirae;Uroviricota;Caudoviricetes	dsDNA	Prokaryote
SM1030_MG_k127_3076491	SM1030_MG_SM1030_MG_k127_3076491	SM1030_MG	12720	No	18	6	0	Low-quality	Genome-fragment	15.57	HMM-based (lower-bound)	1		11	0.9821	6	22.0005	Viruses;Duplodnaviria;Heunggongvirae;Uroviricota;Caudoviricetes	dsDNA	Prokaryote
SM1005_MG_k127_4923488	SM1005_MG_SM1005_MG_k127_4923488	SM1005_MG	12702	No	39	4	0	Low-quality	Genome-fragment	14.42	AAI-based (medium-confidence)	1		11	0.9724	0	5.768	Viruses;Duplodnaviria;Heunggongvirae;Uroviricota;Caudoviricetes	dsDNA	Prokaryote
SM1030_MG_k127_3684025	SM1030_MG_SM1030_MG_k127_3684025	SM1030_MG	12674	No	16	7	0	Low-quality	Genome-fragment	33.34	AAI-based (medium-confidence)	1		11	0.9816	3	20.8797	Viruses;Duplodnaviria;Heunggongvirae;Uroviricota;Caudoviricetes	dsDNA	Prokaryote
SM1003_MG_k127_8363941	SM1003_MG_SM1003_MG_k127_8363941	SM1003_MG	12667	No	23	2	0	Low-quality	Genome-fragment	9.3	HMM-based (lower-bound)	1		11	0.9311	1	5.144	Viruses;Duplodnaviria;Heunggongvirae;Uroviricota;Caudoviricetes	dsDNA	Prokaryote
SM1005_MG_k127_5410741	SM1005_MG_SM1005_MG_k127_5410741	SM1005_MG	12655	No	18	6	0	Low-quality	Genome-fragment	28.71	AAI-based (medium-confidence)	1		11	0.8276	5	12.7486	Viruses;Duplodnaviria;Heunggongvirae;Uroviricota;Caudoviricetes	dsDNA	Prokaryote
SM1002_MG_k127_9455829	SM1002_MG_SM1002_MG_k127_9455829	SM1002_MG	12646	No	37	1	0	Low-quality	Genome-fragment	18.92	HMM-based (lower-bound)	1		11	0.9123	2	8.836	Viruses;Duplodnaviria;Heunggongvirae;Uroviricota;Caudoviricetes	dsDNA	Prokaryote
SM1001_MG_k127_7006126	SM1001_MG_SM1001_MG_k127_7006126	SM1001_MG	12640	No	23	3	0	Low-quality	Genome-fragment	19.85	AAI-based (high-confidence)	1		11	0.9418	0	6.3837	Viruses;Duplodnaviria;Heunggongvirae;Uroviricota;Caudoviricetes	dsDNA	Prokaryote
SM1026_MG_k127_5760892	SM1026_MG_SM1026_MG_k127_5760892	SM1026_MG	12611	No	26	2	0	Low-quality	Genome-fragment	21.23	AAI-based (medium-confidence)	1		11	0.9571	2	12.6269	Viruses;Duplodnaviria;Heunggongvirae;Uroviricota;Caudoviricetes	dsDNA	Prokaryote
SM1027_MG_k127_392839	SM1027_MG_SM1027_MG_k127_392839	SM1027_MG	12589	No	15	11	2	Low-quality	Genome-fragment	35.64	AAI-based (high-confidence)	1		11	0.9813	10	16.9456	Viruses;Duplodnaviria;Heunggongvirae;Uroviricota;Caudoviricetes	dsDNA	Prokaryote
SM1029_MG_k127_9832038	SM1029_MG_SM1029_MG_k127_9832038	SM1029_MG	12586	No	24	4	0	Low-quality	Genome-fragment	14.71	AAI-based (high-confidence)	1		11	0.9602	1	11.1497	Viruses;Duplodnaviria;Heunggongvirae;Uroviricota;Caudoviricetes	dsDNA	Prokaryote
SM1027_MG_k127_3995650	SM1027_MG_SM1027_MG_k127_3995650	SM1027_MG	12578	No	37	1	0	Low-quality	Genome-fragment	5	HMM-based (lower-bound)	1		11	0.8964	0	3.4366	Viruses;Duplodnaviria;Heunggongvirae;Uroviricota;Caudoviricetes	dsDNA	Prokaryote
SM1003_MG_k127_4531112	SM1003_MG_SM1003_MG_k127_4531112	SM1003_MG	12560	No	14	2	0	Low-quality	Genome-fragment	26.12	AAI-based (high-confidence)	1		11	0.9802	2	15.4487	Viruses;Duplodnaviria;Heunggongvirae;Uroviricota;Caudoviricetes	dsDNA	Prokaryote
SM1030_MG_k127_1849926	SM1030_MG_SM1030_MG_k127_1849926	SM1030_MG	12545	No	28	5	0	Low-quality	Genome-fragment	14.28	HMM-based (lower-bound)	1		11	0.9485	1	12.2266	Viruses;Duplodnaviria;Heunggongvirae;Uroviricota;Caudoviricetes	dsDNA	Prokaryote
SM1050_MG_k127_1269546	SM1050_MG_k127_1269546	SM1050_MG	12543	No	16	5	0	Low-quality	Genome-fragment	18.48	HMM-based (lower-bound)	1		11	0.9675	0	7.9269	Viruses;Duplodnaviria;Heunggongvirae;Uroviricota;Caudoviricetes	dsDNA	Prokaryote
SM1001_MG_k127_6076608	SM1001_MG_SM1001_MG_k127_6076608,SM1002_MG_SM1002_MG_k127_4751611	SM1001_MG	12537	No	23	2	0	Low-quality	Genome-fragment	7.22	HMM-based (lower-bound)	1		11	0.9362	2	8.5176	Viruses;Duplodnaviria;Heunggongvirae;Uroviricota;Caudoviricetes	dsDNA	Prokaryote
SM1027_MG_k127_13184216	SM1027_MG_SM1027_MG_k127_13184216	SM1027_MG	12522	No	19	7	0	Low-quality	Genome-fragment	15.99	HMM-based (lower-bound)	1		11	0.978	2	22.5879	Viruses;Duplodnaviria;Heunggongvirae;Uroviricota;Caudoviricetes	dsDNA	Prokaryote
SM1030_MG_k127_4819800	SM1030_MG_SM1030_MG_k127_4819800	SM1030_MG	12519	No	15	3	0	Low-quality	Genome-fragment	9.71	AAI-based (medium-confidence)	1		11	0.8975	1	7.8699	Viruses;Duplodnaviria;Heunggongvirae;Uroviricota;Caudoviricetes	dsDNA	Prokaryote
SM1003_MG_k127_7723095	SM1003_MG_SM1003_MG_k127_7723095	SM1003_MG	12515	No	24	2	0	Low-quality	Genome-fragment	10.51	AAI-based (medium-confidence)	1		11	0.9664	0	8.0439	Viruses;Duplodnaviria;Heunggongvirae;Uroviricota;Caudoviricetes	dsDNA	Prokaryote
SM1004_MG_k127_1960981	SM1004_MG_SM1004_MG_k127_1960981	SM1004_MG	12507	No	16	1	0	Low-quality	Genome-fragment	30.21	AAI-based (medium-confidence)	1		11	0.963	2	4.9244	Viruses;Duplodnaviria;Heunggongvirae;Uroviricota;Caudoviricetes	dsDNA	Prokaryote
SM1050_MG_k127_9934255	SM1050_MG_k127_9934255	SM1050_MG	12499	No	26	6	0	Low-quality	Genome-fragment	16.14	HMM-based (lower-bound)	1		11	0.9624	7	15.7654	Viruses;Duplodnaviria;Heunggongvirae;Uroviricota;Caudoviricetes	dsDNA	Prokaryote
SM1003_MG_k127_6867064	SM1003_MG_SM1003_MG_k127_6867064	SM1003_MG	12480	No	31	3	0	Low-quality	Genome-fragment	13.34	HMM-based (lower-bound)	1		11	0.958	2	6.4712	Viruses;Duplodnaviria;Heunggongvirae;Uroviricota;Caudoviricetes	dsDNA	Prokaryote
SM1002_MG_k127_5216961	SM1002_MG_SM1002_MG_k127_5216961	SM1002_MG	12462	No	16	5	0	Low-quality	Genome-fragment	33.82	AAI-based (medium-confidence)	1		11	0.9766	4	15.6267	Viruses;Duplodnaviria;Heunggongvirae;Uroviricota;Caudoviricetes	dsDNA	Prokaryote
SM1000_MG_k127_12418681	SM1000_MG_SM1000_MG_k127_12418681	SM1000_MG	12445	No	16	10	0	Low-quality	Genome-fragment	23.69	AAI-based (medium-confidence)	1		11	0.9736	5	20.1752	Viruses;Duplodnaviria;Heunggongvirae;Uroviricota;Caudoviricetes	dsDNA	Prokaryote
SM1005_MG_k127_428065	SM1005_MG_SM1005_MG_k127_428065	SM1005_MG	12436	No	20	5	0	Low-quality	Genome-fragment	28.76	AAI-based (high-confidence)	1		11	0.9737	6	16.0547	Viruses;Duplodnaviria;Heunggongvirae;Uroviricota;Caudoviricetes	dsDNA	Prokaryote
SM1027_MG_k127_18743431	SM1027_MG_SM1027_MG_k127_18743431	SM1027_MG	12377	No	8	3	0	Low-quality	Genome-fragment	18.81	HMM-based (lower-bound)	1		11	0.9726	0	6.9702	Viruses;Duplodnaviria;Heunggongvirae;Uroviricota;Caudoviricetes	dsDNA	Prokaryote
SM1030_MG_k127_1848175	SM1030_MG_SM1030_MG_k127_1848175	SM1030_MG	12369	No	15	5	0	Low-quality	Genome-fragment	12.88	HMM-based (lower-bound)	1		11	0.9665	4	7.8817	Viruses;Duplodnaviria;Heunggongvirae;Uroviricota;Caudoviricetes	dsDNA	Prokaryote
SM1004_MG_k127_10250961	SM1004_MG_SM1004_MG_k127_10250961	SM1004_MG	12365	No	20	2	1	Low-quality	Genome-fragment	12.18	AAI-based (medium-confidence)	1		11	0.9695	0	11.8632	Viruses;Duplodnaviria;Heunggongvirae;Uroviricota;Caudoviricetes	dsDNA	Prokaryote
SM1005_MG_k127_4612241	SM1005_MG_SM1005_MG_k127_4612241	SM1005_MG	12350	No	22	9	0	Low-quality	Genome-fragment	12.64	AAI-based (high-confidence)	1		11	0.9824	1	20.6355	Viruses;Duplodnaviria;Heunggongvirae;Uroviricota;Caudoviricetes	dsDNA	Prokaryote
SM1028_MG_k127_2194012	SM1028_MG_SM1028_MG_k127_2194012	SM1028_MG	12331	No	17	8	0	Low-quality	Genome-fragment	19.33	AAI-based (medium-confidence)	1		11	0.9821	2	18.5579	Viruses;Duplodnaviria;Heunggongvirae;Uroviricota;Caudoviricetes	dsDNA	Prokaryote
SM1029_MG_k127_5669914	SM1029_MG_SM1029_MG_k127_5669914	SM1029_MG	12303	No	18	8	0	Low-quality	Genome-fragment	20.75	AAI-based (medium-confidence)	1		11	0.9777	3	15.0106	Viruses;Duplodnaviria;Heunggongvirae;Uroviricota;Caudoviricetes	dsDNA	Prokaryote
SM1004_MG_k127_13865065	SM1004_MG_SM1004_MG_k127_13865065	SM1004_MG	12302	No	20	1	0	Low-quality	Genome-fragment	6.16	HMM-based (lower-bound)	1		11	0.9738	0	4.903	Viruses;Duplodnaviria;Heunggongvirae;Uroviricota;Caudoviricetes	dsDNA	Prokaryote
SM1028_MG_k127_7688823	SM1028_MG_SM1028_MG_k127_7688823	SM1028_MG	12286	No	26	6	0	Low-quality	Genome-fragment	14.16	HMM-based (lower-bound)	1		11	0.9127	1	9.5479	Viruses;Duplodnaviria;Heunggongvirae;Uroviricota;Caudoviricetes	dsDNA	Prokaryote
SM1004_MG_k127_9144103	SM1004_MG_SM1004_MG_k127_9144103	SM1004_MG	12277	No	18	1	0	Low-quality	Genome-fragment	23.52	HMM-based (lower-bound)	1		11	0.9398	0	3.0112	Viruses;Duplodnaviria;Heunggongvirae;Uroviricota;Caudoviricetes	dsDNA	Prokaryote
SM1001_MG_k127_10721506	SM1001_MG_SM1001_MG_k127_10721506	SM1001_MG	12269	No	13	2	0	Low-quality	Genome-fragment	20.81	AAI-based (high-confidence)	1		11	0.9612	1	6.1054	Viruses;Duplodnaviria;Heunggongvirae;Uroviricota;Caudoviricetes	dsDNA	Prokaryote
SM1001_MG_k127_13048114	SM1001_MG_SM1001_MG_k127_13048114	SM1001_MG	12263	No	15	2	0	Low-quality	Genome-fragment	12.87	AAI-based (medium-confidence)	1		11	0.9342	0	7.1647	Viruses;Duplodnaviria;Heunggongvirae;Uroviricota;Caudoviricetes	dsDNA	Prokaryote
SM1004_MG_k127_9013396	SM1004_MG_SM1004_MG_k127_9013396	SM1004_MG	12239	No	22	5	1	Low-quality	Genome-fragment	14.87	HMM-based (lower-bound)	1		11	0.9634	2	11.352	Viruses;Duplodnaviria;Heunggongvirae;Uroviricota;Caudoviricetes	dsDNA	Prokaryote
SM1005_MG_k127_247603	SM1005_MG_SM1005_MG_k127_247603	SM1005_MG	12227	No	10	1	0	High-quality	High-quality	100	HMM-based (lower-bound)	1		11	0.7967	0	0.8784	Viruses;Monodnaviria;Shotokuvirae;Cressdnaviricota;Arfiviricetes;Cirlivirales;Circoviridae	ssDNA	Eukaryote
SM1004_MG_k127_13523671	SM1004_MG_SM1004_MG_k127_13523671	SM1004_MG	12183	No	15	1	0	Low-quality	Genome-fragment	10.29	AAI-based (medium-confidence)	1		11	0.9757	1	10.4129	Viruses;Duplodnaviria;Heunggongvirae;Uroviricota;Caudoviricetes	dsDNA	Prokaryote
SM1000_MG_k127_6648559	SM1000_MG_SM1000_MG_k127_6648559	SM1000_MG	12180	No	25	4	0	Low-quality	Genome-fragment	16.8	HMM-based (lower-bound)	1		11	0.9473	1	5.293	Viruses;Duplodnaviria;Heunggongvirae;Uroviricota;Caudoviricetes	dsDNA	Prokaryote
SM1002_MG_k127_5747744	SM1002_MG_SM1002_MG_k127_5747744	SM1002_MG	12175	No	12	6	0	Low-quality	Genome-fragment	33.18	AAI-based (medium-confidence)	1		11	0.9827	6	16.8061	Viruses;Duplodnaviria;Heunggongvirae;Uroviricota;Caudoviricetes	dsDNA	Prokaryote
SM1030_MG_k127_6263075	SM1030_MG_SM1030_MG_k127_6263075	SM1030_MG	12174	No	16	4	0	Low-quality	Genome-fragment	5.23	HMM-based (lower-bound)	1		11	0.978	1	10.4613	Viruses;Duplodnaviria;Heunggongvirae;Uroviricota;Caudoviricetes	dsDNA	Prokaryote
SM1002_MG_k127_13829876	SM1002_MG_SM1002_MG_k127_13829876	SM1002_MG	12168	No	16	2	0	Low-quality	Genome-fragment	19.31	AAI-based (medium-confidence)	1		11	0.9756	1	9	Viruses;Duplodnaviria;Heunggongvirae;Uroviricota;Caudoviricetes	dsDNA	Prokaryote
SM1030_MG_k127_11296054	SM1030_MG_SM1030_MG_k127_11296054	SM1030_MG	12137	No	21	2	1	Low-quality	Genome-fragment	7.39	HMM-based (lower-bound)	1		11	0.9495	0	5.6787	Viruses;Duplodnaviria;Heunggongvirae;Uroviricota;Caudoviricetes	dsDNA	Prokaryote
SM1004_MG_k127_11030932	SM1004_MG_SM1004_MG_k127_11030932	SM1004_MG	12135	No	19	6	2	Low-quality	Genome-fragment	18.19	AAI-based (medium-confidence)	1		11	0.9686	5	18.1515	Viruses;Duplodnaviria;Heunggongvirae;Uroviricota;Caudoviricetes	dsDNA	Prokaryote
SM1003_MG_k127_7626278	SM1003_MG_SM1003_MG_k127_7626278	SM1003_MG	12132	No	12	4	0	Low-quality	Genome-fragment	1.57	HMM-based (lower-bound)	1.01		11	0.9687	1	6.0796	Viruses;Varidnaviria;Bamfordvirae;Nucleocytoviricota;Megaviricetes	dsDNA	Eukaryote
SM1000_MG_k127_12827397	SM1000_MG_SM1000_MG_k127_12827397	SM1000_MG	12075	No	13	4	0	Low-quality	Genome-fragment	16.53	HMM-based (lower-bound)	1		11	0.9284	4	7.8278	Viruses;Duplodnaviria;Heunggongvirae;Uroviricota;Caudoviricetes	dsDNA	Prokaryote
SM1004_MG_k127_1884715	SM1004_MG_SM1004_MG_k127_1884715	SM1004_MG	12072	No	26	2	0	Low-quality	Genome-fragment	21.42	AAI-based (medium-confidence)	1		11	0.975	4	9.0048	Viruses;Duplodnaviria;Heunggongvirae;Uroviricota;Caudoviricetes	dsDNA	Prokaryote
SM1030_MG_k127_8212837	SM1030_MG_SM1030_MG_k127_8212837	SM1030_MG	12063	No	14	3	0	Low-quality	Genome-fragment	31.41	AAI-based (medium-confidence)	1		11	0.9763	2	9.4171	Viruses;Duplodnaviria;Heunggongvirae;Uroviricota;Caudoviricetes	dsDNA	Prokaryote
SM1004_MG_k127_7980123	SM1004_MG_SM1004_MG_k127_7980123	SM1004_MG	12058	No	16	1	0	Low-quality	Genome-fragment	4.9	HMM-based (lower-bound)	1		11	0.9771	0	6.4715	Viruses;Duplodnaviria;Heunggongvirae;Uroviricota;Caudoviricetes	dsDNA	Prokaryote
SM1004_MG_k127_4831623	SM1004_MG_SM1004_MG_k127_4831623	SM1004_MG	12057	No	17	3	0	Low-quality	Genome-fragment	22.15	AAI-based (medium-confidence)	1		11	0.9734	1	7.8159	Viruses;Duplodnaviria;Heunggongvirae;Uroviricota;Caudoviricetes	dsDNA	Prokaryote
SM1030_MG_k127_605990	SM1030_MG_SM1030_MG_k127_605990	SM1030_MG	12005	No	15	6	0	Low-quality	Genome-fragment	32.35	AAI-based (high-confidence)	1		11	0.9755	3	13.2118	Viruses;Duplodnaviria;Heunggongvirae;Uroviricota;Caudoviricetes	dsDNA	Prokaryote
SM1030_MG_k127_884531	SM1030_MG_SM1030_MG_k127_884531	SM1030_MG	12000	No	21	1	0	Low-quality	Genome-fragment	28.55	HMM-based (lower-bound)	1		11	0.8892	0	3.5359	Viruses;Duplodnaviria;Heunggongvirae;Uroviricota;Caudoviricetes;Kyanoviridae	dsDNA	Prokaryote
SM1001_MG_k127_13098365	SM1001_MG_SM1001_MG_k127_13098365	SM1001_MG	11998	No	17	5	0	Low-quality	Genome-fragment	17.11	HMM-based (lower-bound)	1		11	0.9507	2	14.5086	Viruses;Duplodnaviria;Heunggongvirae;Uroviricota;Caudoviricetes	dsDNA	Prokaryote
SM1003_MG_k127_7155288	SM1003_MG_SM1003_MG_k127_7155288	SM1003_MG	11988	No	33	3	0	Low-quality	Genome-fragment	13.46	HMM-based (lower-bound)	1		11	0.9615	0	5.6652	Viruses;Duplodnaviria;Heunggongvirae;Uroviricota;Caudoviricetes	dsDNA	Prokaryote
SM1003_MG_k127_7607479_1_1_11983	SM1003_MG_SM1003_MG_k127_7607479_1_1_11983	SM1003_MG	11983	Yes	12	6	0	Low-quality	Genome-fragment	16.36	HMM-based (lower-bound)	1	1-11983	11	0.976	1	8.9946	Viruses;Duplodnaviria;Heunggongvirae;Uroviricota;Caudoviricetes	dsDNA	Prokaryote
SM1030_MG_k127_2250941	SM1030_MG_SM1030_MG_k127_2250941	SM1030_MG	11972	No	23	2	0	Low-quality	Genome-fragment	13.09	HMM-based (lower-bound)	1		11	0.9647	0	7.6726	Viruses;Duplodnaviria;Heunggongvirae;Uroviricota;Caudoviricetes	dsDNA	Prokaryote
SM1027_MG_k127_18214408	SM1027_MG_SM1027_MG_k127_18214408	SM1027_MG	11915	No	27	4	0	Low-quality	Genome-fragment	16.06	HMM-based (lower-bound)	1		11	0.9777	0	9.6881	Viruses;Duplodnaviria;Heunggongvirae;Uroviricota;Caudoviricetes	dsDNA	Prokaryote
SM1002_MG_k127_9210593	SM1002_MG_SM1002_MG_k127_9210593	SM1002_MG	11900	No	17	6	1	Low-quality	Genome-fragment	21.97	AAI-based (high-confidence)	1		11	0.9779	3	17.5284	Viruses;Duplodnaviria;Heunggongvirae;Uroviricota;Caudoviricetes	dsDNA	Prokaryote
SM1026_MG_k127_5213242	SM1026_MG_SM1026_MG_k127_5213242	SM1026_MG	11898	No	28	4	0	Low-quality	Genome-fragment	10.2	HMM-based (lower-bound)	1		11	0.904	0	5.9534	Viruses;Duplodnaviria;Heunggongvirae;Uroviricota;Caudoviricetes	dsDNA	Prokaryote
SM1030_MG_k127_1063290	SM1030_MG_SM1030_MG_k127_1063290	SM1030_MG	11891	No	13	2	1	Low-quality	Genome-fragment	2.75	AAI-based (high-confidence)	1		11	0.9762	1	7.8776	Viruses;Duplodnaviria;Heunggongvirae;Uroviricota;Caudoviricetes	dsDNA	Prokaryote
SM1005_MG_k127_6538846	SM1005_MG_SM1005_MG_k127_6538846	SM1005_MG	11887	No	20	5	0	Low-quality	Genome-fragment	32.32	AAI-based (high-confidence)	1		11	0.9753	4	7.2307	Viruses;Duplodnaviria;Heunggongvirae;Uroviricota;Caudoviricetes	dsDNA	Prokaryote
SM1030_MG_k127_3563410	SM1030_MG_SM1030_MG_k127_3563410	SM1030_MG	11880	No	20	2	0	Low-quality	Genome-fragment	11.91	AAI-based (medium-confidence)	1		11	0.9642	0	6.6714	Viruses;Duplodnaviria;Heunggongvirae;Uroviricota;Caudoviricetes	dsDNA	Prokaryote
SM1028_MG_k127_7757925	SM1028_MG_SM1028_MG_k127_7757925	SM1028_MG	11854	No	17	5	0	Low-quality	Genome-fragment	9.84	HMM-based (lower-bound)	1		11	0.9724	3	16.5025	Viruses;Duplodnaviria;Heunggongvirae;Uroviricota;Caudoviricetes	dsDNA	Prokaryote
SM1027_MG_k127_1252526	SM1027_MG_SM1027_MG_k127_1252526	SM1027_MG	11821	No	13	4	0	Low-quality	Genome-fragment	22.9	HMM-based (lower-bound)	1		11	0.9799	4	11.4463	Viruses;Duplodnaviria;Heunggongvirae;Uroviricota;Caudoviricetes	dsDNA	Prokaryote
SM1030_MG_k127_8287116	SM1030_MG_SM1030_MG_k127_8287116	SM1030_MG	11801	No	25	6	0	Low-quality	Genome-fragment	13.44	HMM-based (lower-bound)	1		11	0.947	0	8.7272	Viruses;Duplodnaviria;Heunggongvirae;Uroviricota;Caudoviricetes	dsDNA	Prokaryote
SM1002_MG_k127_7487082	SM1002_MG_SM1002_MG_k127_7487082	SM1002_MG	11798	No	16	2	0	Low-quality	Genome-fragment	25.44	AAI-based (medium-confidence)	1		11	0.9801	1	9.1405	Viruses;Duplodnaviria;Heunggongvirae;Uroviricota;Caudoviricetes	dsDNA	Prokaryote
SM1002_MG_k127_842889	SM1002_MG_SM1002_MG_k127_842889	SM1002_MG	11788	No	21	1	0	Low-quality	Genome-fragment	6.39	HMM-based (lower-bound)	1		11	0.9568	1	8.0846	Viruses;Duplodnaviria;Heunggongvirae;Uroviricota;Caudoviricetes	dsDNA	Prokaryote
SM1030_MG_k127_9937670	SM1030_MG_SM1030_MG_k127_9937670	SM1030_MG	11786	No	9	2	0	Low-quality	Genome-fragment	9.89	HMM-based (lower-bound)	1		11	0.8424	1	1.7133	Viruses;Duplodnaviria;Heunggongvirae;Uroviricota;Caudoviricetes;Crassvirales	dsDNA	Prokaryote
SM1030_MG_k127_2402159	SM1030_MG_SM1030_MG_k127_2402159	SM1030_MG	11772	No	26	3	0	Low-quality	Genome-fragment	23.06	AAI-based (medium-confidence)	1		11	0.9729	2	8.9503	Viruses;Duplodnaviria;Heunggongvirae;Uroviricota;Caudoviricetes	dsDNA	Prokaryote
SM1030_MG_k127_2333459	SM1030_MG_SM1030_MG_k127_2333459	SM1030_MG	11760	No	13	5	0	Low-quality	Genome-fragment	18.92	AAI-based (medium-confidence)	1		11	0.9816	1	13.7406	Viruses;Duplodnaviria;Heunggongvirae;Uroviricota;Caudoviricetes;Crassvirales	dsDNA	Prokaryote
SM1002_MG_k127_2763761	SM1002_MG_SM1002_MG_k127_2763761	SM1002_MG	11743	No	35	4	0	Low-quality	Genome-fragment	16.44	HMM-based (lower-bound)	1		11	0.9003	2	8.217	Viruses;Duplodnaviria;Heunggongvirae;Uroviricota;Caudoviricetes	dsDNA	Prokaryote
SM1001_MG_k127_9692682	SM1001_MG_SM1001_MG_k127_9692682	SM1001_MG	11742	No	13	7	1	Low-quality	Genome-fragment	30.19	AAI-based (medium-confidence)	1		11	0.9742	2	16.6275	Viruses;Duplodnaviria;Heunggongvirae;Uroviricota;Caudoviricetes	dsDNA	Prokaryote
SM1030_MG_k127_250446	SM1030_MG_SM1030_MG_k127_250446	SM1030_MG	11722	No	23	3	1	Low-quality	Genome-fragment	12.71	HMM-based (lower-bound)	1		11	0.8281	0	9.3303	Viruses;Duplodnaviria;Heunggongvirae;Uroviricota;Caudoviricetes	dsDNA	Prokaryote
SM1005_MG_k127_3498353	SM1005_MG_SM1005_MG_k127_3498353	SM1005_MG	11717	No	17	4	0	Low-quality	Genome-fragment	21.21	AAI-based (high-confidence)	1		11	0.9758	1	10.4671	Viruses;Duplodnaviria;Heunggongvirae;Uroviricota;Caudoviricetes	dsDNA	Prokaryote
SM1026_MG_k127_5423922	SM1026_MG_SM1026_MG_k127_5423922	SM1026_MG	11694	No	16	4	0	Low-quality	Genome-fragment	28.06	AAI-based (medium-confidence)	1		11	0.97	1	15.0904	Viruses;Duplodnaviria;Heunggongvirae;Uroviricota;Caudoviricetes	dsDNA	Prokaryote
SM1003_MG_k127_8618741	SM1003_MG_SM1003_MG_k127_8618741	SM1003_MG	11686	No	9	6	0	Low-quality	Genome-fragment	15.85	AAI-based (medium-confidence)	1		11	0.9793	2	12.028	Viruses;Duplodnaviria;Heunggongvirae;Uroviricota;Caudoviricetes;Schitoviridae	dsDNA	Prokaryote
SM1004_MG_k127_8572598	SM1004_MG_SM1004_MG_k127_8572598	SM1004_MG	11665	No	12	3	0	Low-quality	Genome-fragment	34.35	AAI-based (high-confidence)	1		11	0.9766	4	9.4809	Viruses;Duplodnaviria;Heunggongvirae;Uroviricota;Caudoviricetes	dsDNA	Prokaryote
SM1002_MG_k127_10713389	SM1002_MG_SM1002_MG_k127_10713389	SM1002_MG	11663	No	15	4	1	Low-quality	Genome-fragment	30.62	AAI-based (medium-confidence)	1		11	0.981	3	16.298	Viruses;Duplodnaviria;Heunggongvirae;Uroviricota;Caudoviricetes	dsDNA	Prokaryote
SM1003_MG_k127_4164795_6788_18437	SM1003_MG_SM1003_MG_k127_4164795_6788_18437	SM1003_MG	11650	Yes	9	3	0	Low-quality	Genome-fragment	6.62	HMM-based (lower-bound)	1	6788-18437	11	0.9793	2	9.1	Viruses;Duplodnaviria;Heunggongvirae;Uroviricota;Caudoviricetes	dsDNA	Prokaryote
SM1030_MG_k127_865046	SM1030_MG_SM1030_MG_k127_865046	SM1030_MG	11637	No	26	3	0	Low-quality	Genome-fragment	31.25	HMM-based (lower-bound)	1		11	0.9074	1	6.8917	Viruses;Duplodnaviria;Heunggongvirae;Uroviricota;Caudoviricetes	dsDNA	Prokaryote
SM1002_MG_k127_14373800	SM1002_MG_SM1002_MG_k127_14373800	SM1002_MG	11620	No	30	3	0	Low-quality	Genome-fragment	8.24	HMM-based (lower-bound)	1		11	0.955	0	6.7941	Viruses;Duplodnaviria;Heunggongvirae;Uroviricota;Caudoviricetes	dsDNA	Prokaryote
SM1002_MG_k127_5565150	SM1002_MG_SM1002_MG_k127_5565150	SM1002_MG	11611	No	20	2	0	Low-quality	Genome-fragment	25.34	AAI-based (high-confidence)	1		11	0.966	2	8.3076	Viruses;Duplodnaviria;Heunggongvirae;Uroviricota;Caudoviricetes	dsDNA	Prokaryote
SM1030_MG_k127_8322805	SM1030_MG_SM1030_MG_k127_8322805	SM1030_MG	11607	No	14	3	0	Low-quality	Genome-fragment	12.78	HMM-based (lower-bound)	1		11	0.9786	5	9.8821	Viruses;Duplodnaviria;Heunggongvirae;Uroviricota;Caudoviricetes	dsDNA	Prokaryote
SM1002_MG_k127_17777763	SM1002_MG_SM1002_MG_k127_17777763	SM1002_MG	11604	No	20	1	0	Low-quality	Genome-fragment	5.23	HMM-based (lower-bound)	1.01		11	0.8848	0	1.8946	Viruses;Duplodnaviria;Heunggongvirae;Uroviricota;Caudoviricetes	dsDNA	Prokaryote
SM1004_MG_k127_9596277	SM1004_MG_SM1004_MG_k127_9596277	SM1004_MG	11583	No	13	8	0	Low-quality	Genome-fragment	17.55	HMM-based (lower-bound)	1		11	0.9798	4	13.9203	Viruses;Duplodnaviria;Heunggongvirae;Uroviricota;Caudoviricetes	dsDNA	Prokaryote
SM1029_MG_k127_2992137	SM1029_MG_SM1029_MG_k127_2992137	SM1029_MG	11573	No	17	4	0	Low-quality	Genome-fragment	24.38	AAI-based (medium-confidence)	1		11	0.9785	3	18.3919	Viruses;Duplodnaviria;Heunggongvirae;Uroviricota;Caudoviricetes	dsDNA	Prokaryote
SM1004_MG_k127_6906386	SM1004_MG_SM1004_MG_k127_6906386	SM1004_MG	11573	No	18	3	0	Low-quality	Genome-fragment	13.55	HMM-based (lower-bound)	1		11	0.9771	0	12.5876	Viruses;Duplodnaviria;Heunggongvirae;Uroviricota;Caudoviricetes	dsDNA	Prokaryote
SM1030_MG_k127_9974036	SM1030_MG_SM1030_MG_k127_9974036	SM1030_MG	11566	No	33	3	0	Low-quality	Genome-fragment	7.27	HMM-based (lower-bound)	1		11	0.9608	1	6.4998	Viruses;Duplodnaviria;Heunggongvirae;Uroviricota;Caudoviricetes	dsDNA	Prokaryote
SM1004_MG_k127_5580867	SM1004_MG_SM1004_MG_k127_5580867	SM1004_MG	11549	No	24	1	0	Low-quality	Genome-fragment	11.99	HMM-based (lower-bound)	1		11	0.8793	1	6.6469	Viruses;Duplodnaviria;Heunggongvirae;Uroviricota;Caudoviricetes	dsDNA	Prokaryote
SM1002_MG_k127_7905052	SM1002_MG_SM1002_MG_k127_7905052	SM1002_MG	11544	No	24	2	0	Low-quality	Genome-fragment	6.5	HMM-based (lower-bound)	1.03		11	0.9451	0	4.7214	Viruses;Duplodnaviria;Heunggongvirae;Uroviricota;Caudoviricetes	dsDNA	Prokaryote
SM1005_MG_k127_7757316	SM1005_MG_SM1005_MG_k127_7757316	SM1005_MG	11535	No	14	7	0	Low-quality	Genome-fragment	29.77	AAI-based (medium-confidence)	1		11	0.9812	2	18.6302	Viruses;Duplodnaviria;Heunggongvirae;Uroviricota;Caudoviricetes	dsDNA	Prokaryote
SM1004_MG_k127_6740651	SM1004_MG_SM1004_MG_k127_6740651	SM1004_MG	11507	No	24	2	0	Low-quality	Genome-fragment	24.35	AAI-based (high-confidence)	1		11	0.9393	2	3.0253	Viruses;Duplodnaviria;Heunggongvirae;Uroviricota;Caudoviricetes	dsDNA	Prokaryote
SM1026_MG_k127_10391298	SM1026_MG_SM1026_MG_k127_10391298	SM1026_MG	11488	No	15	2	0	Low-quality	Genome-fragment	13.02	HMM-based (lower-bound)	1		11	0.9466	1	4.0964	Viruses;Duplodnaviria;Heunggongvirae;Uroviricota;Caudoviricetes	dsDNA	Prokaryote
SM1027_MG_k127_4002060	SM1027_MG_SM1027_MG_k127_4002060	SM1027_MG	11462	No	19	4	1	Low-quality	Genome-fragment	18.12	AAI-based (medium-confidence)	1		11	0.9525	3	12.6289	Viruses;Duplodnaviria;Heunggongvirae;Uroviricota;Caudoviricetes	dsDNA	Prokaryote
SM1029_MG_k127_9146026	SM1029_MG_SM1029_MG_k127_9146026	SM1029_MG	11460	No	16	2	0	Low-quality	Genome-fragment	8.53	HMM-based (lower-bound)	1		11	0.8883	1	8.4088	Viruses;Duplodnaviria;Heunggongvirae;Uroviricota;Caudoviricetes	dsDNA	Prokaryote
SM1030_MG_k127_6430630	SM1030_MG_SM1030_MG_k127_6430630	SM1030_MG	11431	No	25	4	0	Low-quality	Genome-fragment	16.33	HMM-based (lower-bound)	1		11	0.9807	0	12.2447	Viruses;Duplodnaviria;Heunggongvirae;Uroviricota;Caudoviricetes	dsDNA	Prokaryote
SM1001_MG_k127_5266043	SM1001_MG_SM1001_MG_k127_5266043	SM1001_MG	11413	No	19	5	0	Low-quality	Genome-fragment	14.47	HMM-based (lower-bound)	1		11	0.9758	3	9.5262	Viruses;Duplodnaviria;Heunggongvirae;Uroviricota;Caudoviricetes	dsDNA	Prokaryote
SM1001_MG_k127_8180967	SM1001_MG_SM1001_MG_k127_8180967	SM1001_MG	11409	No	12	3	0	Low-quality	Genome-fragment	12.03	AAI-based (medium-confidence)	1		11	0.9529	1	4.2	Viruses;Duplodnaviria;Heunggongvirae;Uroviricota;Caudoviricetes	dsDNA	Prokaryote
SM1027_MG_k127_19295136	SM1027_MG_SM1027_MG_k127_19295136	SM1027_MG	11401	No	15	5	0	Low-quality	Genome-fragment	22.49	AAI-based (high-confidence)	1		11	0.9805	2	17.3726	Viruses;Duplodnaviria;Heunggongvirae;Uroviricota;Caudoviricetes	dsDNA	Prokaryote
SM1026_MG_k127_2013492	SM1026_MG_SM1026_MG_k127_2013492	SM1026_MG	11389	No	7	2	0	Low-quality	Genome-fragment	19.3	AAI-based (medium-confidence)	1		11	0.9762	1	7.1811	Viruses;Duplodnaviria;Heunggongvirae;Uroviricota;Caudoviricetes	dsDNA	Prokaryote
SM1005_MG_k127_3506887	SM1005_MG_SM1005_MG_k127_3506887	SM1005_MG	11350	No	21	1	0	Low-quality	Genome-fragment	17.93	AAI-based (medium-confidence)	1		11	0.9755	0	13.4412	Viruses;Duplodnaviria;Heunggongvirae;Uroviricota;Caudoviricetes	dsDNA	Prokaryote
SM1026_MG_k127_1622070	SM1026_MG_SM1026_MG_k127_1622070	SM1026_MG	11348	No	28	4	0	Low-quality	Genome-fragment	11.06	HMM-based (lower-bound)	1		11	0.9688	1	8.5056	Viruses;Duplodnaviria;Heunggongvirae;Uroviricota;Caudoviricetes	dsDNA	Prokaryote
SM1002_MG_k127_6378598	SM1002_MG_SM1002_MG_k127_6378598	SM1002_MG	11318	No	22	3	0	Low-quality	Genome-fragment	20.8	AAI-based (medium-confidence)	1		11	0.9707	2	13.0249	Viruses;Duplodnaviria;Heunggongvirae;Uroviricota;Caudoviricetes	dsDNA	Prokaryote
SM1004_MG_k127_14498950	SM1004_MG_SM1004_MG_k127_14498950	SM1004_MG	11307	No	17	3	0	Low-quality	Genome-fragment	27.01	AAI-based (high-confidence)	1		11	0.9737	2	8.923	Viruses;Duplodnaviria;Heunggongvirae;Uroviricota;Caudoviricetes	dsDNA	Prokaryote
SM1026_MG_k127_6779674	SM1026_MG_SM1026_MG_k127_6779674	SM1026_MG	11299	No	5	1	0	Low-quality	Genome-fragment	7.81	HMM-based (lower-bound)	1		11	0.9285	0	2.114	Viruses;Duplodnaviria;Heunggongvirae;Uroviricota;Caudoviricetes	dsDNA	Prokaryote
SM1027_MG_k127_6150769	SM1027_MG_SM1027_MG_k127_6150769	SM1027_MG	11297	No	25	4	0	Low-quality	Genome-fragment	7.73	HMM-based (lower-bound)	1		11	0.9765	2	10.1813	Viruses;Duplodnaviria;Heunggongvirae;Uroviricota;Caudoviricetes	dsDNA	Prokaryote
SM1050_MG_k127_3740763	SM1050_MG_k127_3740763	SM1050_MG	11285	No	22	2	0	Low-quality	Genome-fragment	10.28	AAI-based (medium-confidence)	1		11	0.8388	2	6.3223	Viruses;Duplodnaviria;Heunggongvirae;Uroviricota;Caudoviricetes	dsDNA	Prokaryote
SM1027_MG_k127_18152846	SM1027_MG_SM1027_MG_k127_18152846	SM1027_MG	11283	No	23	3	0	Low-quality	Genome-fragment	13.57	HMM-based (lower-bound)	1		11	0.9103	0	6.8879	Viruses;Duplodnaviria;Heunggongvirae;Uroviricota;Caudoviricetes	dsDNA	Prokaryote
SM1004_MG_k127_499122	SM1004_MG_SM1004_MG_k127_499122	SM1004_MG	11275	No	13	3	1	Low-quality	Genome-fragment	25.69	AAI-based (medium-confidence)	1		11	0.9785	2	10.4952	Viruses;Duplodnaviria;Heunggongvirae;Uroviricota;Caudoviricetes	dsDNA	Prokaryote
SM1026_MG_k127_7193575	SM1026_MG_SM1026_MG_k127_7193575	SM1026_MG	11271	No	20	4	0	Low-quality	Genome-fragment	19.1	AAI-based (high-confidence)	1		11	0.9482	2	10.2367	Viruses;Duplodnaviria;Heunggongvirae;Uroviricota;Caudoviricetes	dsDNA	Prokaryote
SM1029_MG_k127_15329265	SM1029_MG_SM1029_MG_k127_15329265	SM1029_MG	11267	No	17	7	0	Low-quality	Genome-fragment	18.84	AAI-based (high-confidence)	1		11	0.9706	3	18.4734	Viruses;Duplodnaviria;Heunggongvirae;Uroviricota;Caudoviricetes	dsDNA	Prokaryote
SM1002_MG_k127_7283231	SM1002_MG_SM1002_MG_k127_7283231	SM1002_MG	11240	No	12	1	0	Low-quality	Genome-fragment	17.98	AAI-based (medium-confidence)	1		11	0.9536	0	4.2318	Viruses;Duplodnaviria;Heunggongvirae;Uroviricota;Caudoviricetes	dsDNA	Prokaryote
SM1000_MG_k127_6339769	SM1000_MG_SM1000_MG_k127_6339769	SM1000_MG	11221	No	14	5	0	Low-quality	Genome-fragment	5.43	HMM-based (lower-bound)	1		11	0.9744	0	8.5252	Viruses;Duplodnaviria;Heunggongvirae;Uroviricota;Caudoviricetes	dsDNA	Prokaryote
SM1001_MG_k127_8492036	SM1001_MG_SM1001_MG_k127_8492036	SM1001_MG	11220	No	11	5	0	Low-quality	Genome-fragment	17.25	AAI-based (high-confidence)	1		11	0.9464	2	7.1968	Viruses;Duplodnaviria;Heunggongvirae;Uroviricota;Caudoviricetes	dsDNA	Prokaryote
SM1050_MG_k127_10703158	SM1050_MG_k127_10703158	SM1050_MG	11214	No	13	2	1	Low-quality	Genome-fragment	13.2	HMM-based (lower-bound)	1		11	0.7223	2	2.7978	Viruses;Duplodnaviria;Heunggongvirae;Uroviricota;Caudoviricetes	dsDNA	Prokaryote
SM1030_MG_k127_9225495	SM1030_MG_SM1030_MG_k127_9225495	SM1030_MG	11146	No	8	1	1	Low-quality	Genome-fragment	14.96	HMM-based (lower-bound)	1.02		11	0.838	0	3.2738	Viruses;Duplodnaviria;Heunggongvirae;Uroviricota;Caudoviricetes	dsDNA	Prokaryote
SM1005_MG_k127_4941565	SM1005_MG_SM1005_MG_k127_4941565	SM1005_MG	11144	No	20	1	0	Low-quality	Genome-fragment	17.4	HMM-based (lower-bound)	1		11	0.9349	1	6.1428	Viruses;Duplodnaviria;Heunggongvirae;Uroviricota;Caudoviricetes	dsDNA	Prokaryote
SM1050_MG_k127_5292389	SM1050_MG_k127_5292389	SM1050_MG	11135	No	18	6	0	Low-quality	Genome-fragment	18.68	AAI-based (medium-confidence)	1		11	0.9784	3	14.1861	Viruses;Duplodnaviria;Heunggongvirae;Uroviricota;Caudoviricetes	dsDNA	Prokaryote
SM1005_MG_k127_2656142	SM1005_MG_SM1005_MG_k127_2656142	SM1005_MG	11134	No	18	2	0	Low-quality	Genome-fragment	17.69	AAI-based (medium-confidence)	1		11	0.9804	0	9.8464	Viruses;Duplodnaviria;Heunggongvirae;Uroviricota;Caudoviricetes	dsDNA	Prokaryote
SM1001_MG_k127_11757898	SM1001_MG_SM1001_MG_k127_11757898	SM1001_MG	11126	No	32	1	0	Low-quality	Genome-fragment	13.72	HMM-based (lower-bound)	1		11	0.8822	0	2.465	Viruses;Duplodnaviria;Heunggongvirae;Uroviricota;Caudoviricetes	dsDNA	Prokaryote
SM1027_MG_k127_17300254	SM1027_MG_SM1027_MG_k127_17300254	SM1027_MG	11115	No	25	2	0	Low-quality	Genome-fragment	16.43	HMM-based (lower-bound)	1		11	0.9575	0	8.3186	Viruses;Duplodnaviria;Heunggongvirae;Uroviricota;Caudoviricetes	dsDNA	Prokaryote
SM1050_MG_k127_543960	SM1050_MG_k127_543960	SM1050_MG	11109	No	20	2	0	Low-quality	Genome-fragment	8.01	HMM-based (lower-bound)	1		11	0.8338	0	2.6311	Viruses;Duplodnaviria;Heunggongvirae;Uroviricota;Caudoviricetes	dsDNA	Prokaryote
SM1028_MG_k127_1122803	SM1028_MG_SM1028_MG_k127_1122803	SM1028_MG	11103	No	27	3	0	Low-quality	Genome-fragment	6.68	HMM-based (lower-bound)	1		11	0.9551	0	12.3112	Viruses;Duplodnaviria;Heunggongvirae;Uroviricota;Caudoviricetes	dsDNA	Prokaryote
SM1005_MG_k127_2615091	SM1005_MG_SM1005_MG_k127_2615091	SM1005_MG	11090	No	13	2	1	Low-quality	Genome-fragment	7.75	HMM-based (lower-bound)	1		11	0.8837	0	2.4888	Viruses;Duplodnaviria;Heunggongvirae;Uroviricota;Caudoviricetes	dsDNA	Prokaryote
SM1002_MG_k127_6487029	SM1002_MG_SM1002_MG_k127_6487029	SM1002_MG	11080	No	16	3	0	Low-quality	Genome-fragment	18.33	AAI-based (medium-confidence)	1		11	0.976	1	7.5734	Viruses;Duplodnaviria;Heunggongvirae;Uroviricota;Caudoviricetes	dsDNA	Prokaryote
SM1001_MG_k127_6558795	SM1001_MG_SM1001_MG_k127_6558795	SM1001_MG	11078	No	26	1	0	Low-quality	Genome-fragment	16.33	HMM-based (lower-bound)	1		11	0.9325	2	5.2003	Viruses;Duplodnaviria;Heunggongvirae;Uroviricota;Caudoviricetes	dsDNA	Prokaryote
SM1050_MG_k127_4563277	SM1050_MG_k127_4563277	SM1050_MG	11059	No	10	6	0	Low-quality	Genome-fragment	22.41	AAI-based (medium-confidence)	1		11	0.9792	5	13.5007	Viruses;Duplodnaviria;Heunggongvirae;Uroviricota;Caudoviricetes	dsDNA	Prokaryote
SM1002_MG_k127_12372321	SM1002_MG_SM1002_MG_k127_12372321	SM1002_MG	11055	No	16	8	0	Low-quality	Genome-fragment	23.37	AAI-based (medium-confidence)	1		11	0.9787	6	15.9362	Viruses;Duplodnaviria;Heunggongvirae;Uroviricota;Caudoviricetes	dsDNA	Prokaryote
SM1004_MG_k127_10205232	SM1004_MG_SM1004_MG_k127_10205232	SM1004_MG	11049	No	15	2	0	Low-quality	Genome-fragment	22.79	HMM-based (lower-bound)	1		11	0.981	0	11.0275	Viruses;Duplodnaviria;Heunggongvirae;Uroviricota;Caudoviricetes	dsDNA	Prokaryote
SM1003_MG_k127_9538074	SM1003_MG_SM1003_MG_k127_9538074	SM1003_MG	11023	No	15	1	1	Low-quality	Genome-fragment	5.9	HMM-based (lower-bound)	1		11	0.9295	1	2.481	Viruses;Duplodnaviria;Heunggongvirae;Uroviricota;Caudoviricetes	dsDNA	Prokaryote
SM1027_MG_k127_16147730	SM1027_MG_SM1027_MG_k127_16147730	SM1027_MG	11003	No	21	6	0	Low-quality	Genome-fragment	20.66	AAI-based (high-confidence)	1		11	0.9784	2	8.0972	Viruses;Duplodnaviria;Heunggongvirae;Uroviricota;Caudoviricetes	dsDNA	Prokaryote
SM1030_MG_k127_741913	SM1030_MG_SM1030_MG_k127_741913	SM1030_MG	10997	No	24	1	0	Low-quality	Genome-fragment	4.67	HMM-based (lower-bound)	1		11	0.9548	0	3.4366	Viruses;Duplodnaviria;Heunggongvirae;Uroviricota;Caudoviricetes	dsDNA	Prokaryote
SM1004_MG_k127_4773487	SM1004_MG_SM1004_MG_k127_4773487	SM1004_MG	10984	No	21	1	1	Low-quality	Genome-fragment	11.12	AAI-based (medium-confidence)	1		11	0.9411	0	6.4036	Viruses;Duplodnaviria;Heunggongvirae;Uroviricota;Caudoviricetes	dsDNA	Prokaryote
SM1004_MG_k127_1795635	SM1004_MG_SM1004_MG_k127_1795635	SM1004_MG	10974	No	24	1	0	Low-quality	Genome-fragment	14.61	HMM-based (lower-bound)	1		11	0.9465	0	8.3651	Viruses;Duplodnaviria;Heunggongvirae;Uroviricota;Caudoviricetes	dsDNA	Prokaryote
SM1002_MG_k127_12750751	SM1002_MG_SM1002_MG_k127_12750751	SM1002_MG	10968	No	21	3	1	Low-quality	Genome-fragment	9.95	HMM-based (lower-bound)	1		11	0.9447	0	5.4382	Viruses;Duplodnaviria;Heunggongvirae;Uroviricota;Caudoviricetes	dsDNA	Prokaryote
SM1050_MG_k127_5767875	SM1050_MG_k127_5767875	SM1050_MG	10946	No	15	4	0	Low-quality	Genome-fragment	8.1	HMM-based (lower-bound)	1.01		11	0.8575	0	4.8114	Viruses;Duplodnaviria;Heunggongvirae;Uroviricota;Caudoviricetes	dsDNA	Prokaryote
SM1030_MG_k127_10791921	SM1030_MG_SM1030_MG_k127_10791921	SM1030_MG	10943	No	14	1	1	Low-quality	Genome-fragment	15.17	AAI-based (medium-confidence)	1		11	0.9658	0	13.2475	Viruses;Duplodnaviria;Heunggongvirae;Uroviricota;Caudoviricetes	dsDNA	Prokaryote
SM1004_MG_k127_2249913	SM1004_MG_SM1004_MG_k127_2249913	SM1004_MG	10940	No	17	5	1	Low-quality	Genome-fragment	18.96	HMM-based (lower-bound)	1		11	0.9781	1	14.7067	Viruses;Duplodnaviria;Heunggongvirae;Uroviricota;Caudoviricetes	dsDNA	Prokaryote
SM1027_MG_k127_11025385	SM1027_MG_SM1027_MG_k127_11025385	SM1027_MG	10934	No	20	9	0	Low-quality	Genome-fragment	17.49	AAI-based (medium-confidence)	1		11	0.97	1	13.7488	Viruses;Duplodnaviria;Heunggongvirae;Uroviricota;Caudoviricetes	dsDNA	Prokaryote
SM1004_MG_k127_13704353	SM1004_MG_SM1004_MG_k127_13704353	SM1004_MG	10928	No	19	4	0	Low-quality	Genome-fragment	14.35	HMM-based (lower-bound)	1		11	0.8939	0	3.7328	Viruses;Duplodnaviria;Heunggongvirae;Uroviricota;Caudoviricetes	dsDNA	Prokaryote
SM1003_MG_k127_7032874	SM1003_MG_SM1003_MG_k127_7032874	SM1003_MG	10920	No	24	5	0	Low-quality	Genome-fragment	14.55	HMM-based (lower-bound)	1		11	0.9322	1	8.4291	Viruses;Duplodnaviria;Heunggongvirae;Uroviricota;Caudoviricetes	dsDNA	Prokaryote
SM1029_MG_k127_1997	SM1029_MG_SM1029_MG_k127_1997	SM1029_MG	10893	No	13	2	0	Low-quality	Genome-fragment	25.79	AAI-based (medium-confidence)	1		11	0.979	1	9.3244	Viruses;Duplodnaviria;Heunggongvirae;Uroviricota;Caudoviricetes	dsDNA	Prokaryote
SM1002_MG_k127_1689620	SM1002_MG_SM1002_MG_k127_1689620	SM1002_MG	10887	No	19	4	0	Low-quality	Genome-fragment	25.14	AAI-based (high-confidence)	1		11	0.9198	0	11.3744	Viruses;Duplodnaviria;Heunggongvirae;Uroviricota;Caudoviricetes	dsDNA	Prokaryote
SM1027_MG_k127_22961277	SM1027_MG_SM1027_MG_k127_22961277	SM1027_MG	10886	No	18	1	1	Low-quality	Genome-fragment	16.29	HMM-based (lower-bound)	1		11	0.8468	0	2.1028	Viruses;Duplodnaviria;Heunggongvirae;Uroviricota;Caudoviricetes	dsDNA	Prokaryote
SM1004_MG_k127_1221287	SM1004_MG_SM1004_MG_k127_1221287	SM1004_MG	10878	No	11	1	0	Low-quality	Genome-fragment	28.01	AAI-based (medium-confidence)	1		11	0.92	0	11.4012	Viruses;Duplodnaviria;Heunggongvirae;Uroviricota;Caudoviricetes	dsDNA	Prokaryote
SM1000_MG_k127_7563207	SM1000_MG_SM1000_MG_k127_7563207	SM1000_MG	10866	No	28	2	0	Low-quality	Genome-fragment	7.03	HMM-based (lower-bound)	1		11	0.9616	0	5.0163	Viruses;Duplodnaviria;Heunggongvirae;Uroviricota;Caudoviricetes	dsDNA	Prokaryote
SM1000_MG_k127_869331	SM1000_MG_SM1000_MG_k127_869331	SM1000_MG	10838	No	26	2	0	Low-quality	Genome-fragment	5.26	HMM-based (lower-bound)	1.01		11	0.9795	0	13.0791	Viruses;Duplodnaviria;Heunggongvirae;Uroviricota;Caudoviricetes	dsDNA	Prokaryote
SM1000_MG_k127_6541067	SM1000_MG_SM1000_MG_k127_6541067	SM1000_MG	10834	No	18	3	0	Low-quality	Genome-fragment	18.14	AAI-based (medium-confidence)	1		11	0.9724	3	6.6381	Viruses;Duplodnaviria;Heunggongvirae;Uroviricota;Caudoviricetes	dsDNA	Prokaryote
SM1030_MG_k127_11382699	SM1030_MG_SM1030_MG_k127_11382699	SM1030_MG	10832	No	18	1	0	Low-quality	Genome-fragment	4.88	HMM-based (lower-bound)	1.01		11	0.9031	0	2.2589	Viruses;Duplodnaviria;Heunggongvirae;Uroviricota;Caudoviricetes	dsDNA	Prokaryote
SM1028_MG_k127_6383704	SM1028_MG_SM1028_MG_k127_6383704	SM1028_MG	10819	No	20	3	0	Low-quality	Genome-fragment	12.59	HMM-based (lower-bound)	1		11	0.934	0	5.3354	Viruses;Duplodnaviria;Heunggongvirae;Uroviricota;Caudoviricetes	dsDNA	Prokaryote
SM1004_MG_k127_9628246	SM1004_MG_SM1004_MG_k127_9628246	SM1004_MG	10806	No	28	6	0	Low-quality	Genome-fragment	14.77	AAI-based (medium-confidence)	1		11	0.9751	0	15.251	Viruses;Duplodnaviria;Heunggongvirae;Uroviricota;Caudoviricetes;Schitoviridae	dsDNA	Prokaryote
SM1004_MG_k127_405224	SM1004_MG_SM1004_MG_k127_405224	SM1004_MG	10805	No	22	2	1	Low-quality	Genome-fragment	12.89	AAI-based (medium-confidence)	1		11	0.9539	0	6.7683	Viruses;Duplodnaviria;Heunggongvirae;Uroviricota;Caudoviricetes	dsDNA	Prokaryote
SM1030_MG_k127_9733782	SM1030_MG_SM1030_MG_k127_9733782	SM1030_MG	10805	No	11	1	1	Low-quality	Genome-fragment	7.81	AAI-based (medium-confidence)	1		11	0.9808	0	10.28	Viruses;Duplodnaviria;Heunggongvirae;Uroviricota;Caudoviricetes	dsDNA	Prokaryote
SM1004_MG_k127_801287	SM1004_MG_SM1004_MG_k127_801287	SM1004_MG	10799	No	6	1	0	Low-quality	Genome-fragment	6.46	HMM-based (lower-bound)	1		11	0.9025	0	2.5625	Viruses;Duplodnaviria;Heunggongvirae;Uroviricota;Caudoviricetes	dsDNA	Prokaryote
SM1027_MG_k127_20900537	SM1027_MG_SM1027_MG_k127_20900537	SM1027_MG	10779	No	17	6	0	Low-quality	Genome-fragment	12.53	HMM-based (lower-bound)	1		11	0.9276	5	18.2051	Viruses;Duplodnaviria;Heunggongvirae;Uroviricota;Caudoviricetes	dsDNA	Prokaryote
SM1030_MG_k127_11087612	SM1030_MG_SM1030_MG_k127_11087612	SM1030_MG	10762	No	17	4	1	Low-quality	Genome-fragment	15.59	AAI-based (medium-confidence)	1		11	0.977	3	8.9861	Viruses;Duplodnaviria;Heunggongvirae;Uroviricota;Caudoviricetes	dsDNA	Prokaryote
SM1050_MG_k127_280405	SM1050_MG_k127_280405	SM1050_MG	10759	No	13	2	0	Low-quality	Genome-fragment	13.77	HMM-based (lower-bound)	1		11	0.9676	1	5.0378	Viruses;Duplodnaviria;Heunggongvirae;Uroviricota;Caudoviricetes	dsDNA	Prokaryote
SM1027_MG_k127_5466973	SM1027_MG_SM1027_MG_k127_5466973	SM1027_MG	10749	No	24	4	0	Low-quality	Genome-fragment	13.13	HMM-based (lower-bound)	1		11	0.9164	0	9.5932	Viruses;Duplodnaviria;Heunggongvirae;Uroviricota;Caudoviricetes	dsDNA	Prokaryote
SM1001_MG_k127_5127151	SM1001_MG_SM1001_MG_k127_5127151	SM1001_MG	10736	No	13	3	0	Low-quality	Genome-fragment	17.63	AAI-based (medium-confidence)	1		11	0.9307	0	6.6451	Viruses;Duplodnaviria;Heunggongvirae;Uroviricota;Caudoviricetes	dsDNA	Prokaryote
SM1003_MG_k127_1442276	SM1003_MG_SM1003_MG_k127_1442276	SM1003_MG	10736	No	15	3	1	Low-quality	Genome-fragment	13.28	AAI-based (medium-confidence)	1		11	0.9008	0	6.2801	Viruses;Duplodnaviria;Heunggongvirae;Uroviricota;Caudoviricetes	dsDNA	Prokaryote
SM1004_MG_k127_11614802	SM1004_MG_SM1004_MG_k127_11614802	SM1004_MG	10723	No	12	2	0	Low-quality	Genome-fragment	13.15	AAI-based (medium-confidence)	1		11	0.9668	1	4.5337	Viruses;Duplodnaviria;Heunggongvirae;Uroviricota;Caudoviricetes	dsDNA	Prokaryote
SM1005_MG_k127_7390303	SM1005_MG_SM1005_MG_k127_7390303	SM1005_MG	10707	No	25	1	0	Low-quality	Genome-fragment	7.46	HMM-based (lower-bound)	1		11	0.969	2	5.888	Viruses;Duplodnaviria;Heunggongvirae;Uroviricota;Caudoviricetes	dsDNA	Prokaryote
SM1005_MG_k127_7942072	SM1005_MG_SM1005_MG_k127_7942072	SM1005_MG	10681	No	24	2	0	Low-quality	Genome-fragment	13.1	HMM-based (lower-bound)	1		11	0.9717	0	6.3546	Viruses;Duplodnaviria;Heunggongvirae;Uroviricota;Caudoviricetes;Casjensviridae	dsDNA	Prokaryote
SM1003_MG_k127_1512574	SM1003_MG_SM1003_MG_k127_1512574	SM1003_MG	10655	No	14	2	1	Low-quality	Genome-fragment	1.56	HMM-based (lower-bound)	1		11	0.841	0	5.5105	Viruses;Duplodnaviria;Heunggongvirae;Uroviricota;Caudoviricetes	dsDNA	Prokaryote
SM1001_MG_k127_2288358	SM1001_MG_SM1001_MG_k127_2288358	SM1001_MG	10642	No	12	1	0	Low-quality	Genome-fragment	5.7	HMM-based (lower-bound)	1		11	0.9742	0	6.4696	Viruses;Duplodnaviria;Heunggongvirae;Uroviricota;Caudoviricetes	dsDNA	Prokaryote
SM1002_MG_k127_13938770	SM1002_MG_SM1002_MG_k127_13938770	SM1002_MG	10640	No	11	1	1	Low-quality	Genome-fragment	14.97	HMM-based (lower-bound)	1		11	0.8287	1	3.9202	Viruses;Duplodnaviria;Heunggongvirae;Uroviricota;Caudoviricetes	dsDNA	Prokaryote
SM1026_MG_k127_4867252	SM1026_MG_SM1026_MG_k127_4867252	SM1026_MG	10632	No	12	1	0	Low-quality	Genome-fragment	18.33	HMM-based (lower-bound)	1		11	0.9803	1	6.1609	Viruses;Duplodnaviria;Heunggongvirae;Uroviricota;Caudoviricetes	dsDNA	Prokaryote
SM1004_MG_k127_13621398	SM1004_MG_SM1004_MG_k127_13621398	SM1004_MG	10622	No	25	5	0	Low-quality	Genome-fragment	14.49	HMM-based (lower-bound)	1		11	0.9657	1	8.2546	Viruses;Duplodnaviria;Heunggongvirae;Uroviricota;Caudoviricetes	dsDNA	Prokaryote
SM1004_MG_k127_743708	SM1004_MG_SM1004_MG_k127_743708	SM1004_MG	10612	No	19	6	0	Low-quality	Genome-fragment	17.47	AAI-based (medium-confidence)	1		11	0.9531	1	10.7998	Viruses;Duplodnaviria;Heunggongvirae;Uroviricota;Caudoviricetes	dsDNA	Prokaryote
SM1030_MG_k127_6572560	SM1030_MG_SM1030_MG_k127_6572560	SM1030_MG	10607	No	24	4	0	Low-quality	Genome-fragment	8.23	HMM-based (lower-bound)	1		11	0.9602	0	5.7635	Viruses;Duplodnaviria;Heunggongvirae;Uroviricota;Caudoviricetes	dsDNA	Prokaryote
SM1030_MG_k127_10841504	SM1030_MG_SM1030_MG_k127_10841504	SM1030_MG	10603	No	30	1	1	Low-quality	Genome-fragment	2.79	HMM-based (lower-bound)	1		11	0.9577	2	15.2201	Viruses;Duplodnaviria;Heunggongvirae;Uroviricota;Caudoviricetes	dsDNA	Prokaryote
SM1027_MG_k127_12462604	SM1027_MG_SM1027_MG_k127_12462604	SM1027_MG	10596	No	14	10	0	Low-quality	Genome-fragment	24.39	AAI-based (medium-confidence)	1		11	0.979	4	21.6796	Viruses;Duplodnaviria;Heunggongvirae;Uroviricota;Caudoviricetes	dsDNA	Prokaryote
SM1002_MG_k127_13035540	SM1002_MG_SM1002_MG_k127_13035540	SM1002_MG	10587	No	14	12	0	Low-quality	Genome-fragment	30.12	AAI-based (medium-confidence)	1		11	0.9817	9	17.6376	Viruses;Duplodnaviria;Heunggongvirae;Uroviricota;Caudoviricetes	dsDNA	Prokaryote
SM1004_MG_k127_1574706	SM1004_MG_SM1004_MG_k127_1574706	SM1004_MG	10555	No	31	1	0	Low-quality	Genome-fragment	4.81	HMM-based (lower-bound)	1.02		11	0.9649	2	6.8394	Viruses;Duplodnaviria;Heunggongvirae;Uroviricota;Caudoviricetes	dsDNA	Prokaryote
SM1000_MG_k127_17292021	SM1000_MG_SM1000_MG_k127_17292021	SM1000_MG	10547	No	7	2	0	Low-quality	Genome-fragment	17.88	AAI-based (high-confidence)	1		11	0.9707	1	7.2984	Viruses;Duplodnaviria;Heunggongvirae;Uroviricota;Caudoviricetes	dsDNA	Prokaryote
SM1000_MG_k127_2847487_5765_16308	SM1000_MG_SM1000_MG_k127_2847487_5765_16308	SM1000_MG	10544	Yes	11	4	0	Low-quality	Genome-fragment	27.38	AAI-based (medium-confidence)	1	5765-16308	11	0.957	1	12.4683	Viruses;Duplodnaviria;Heunggongvirae;Uroviricota;Caudoviricetes	dsDNA	Prokaryote
SM1003_MG_k127_405660	SM1003_MG_SM1003_MG_k127_405660	SM1003_MG	10527	No	24	3	0	Low-quality	Genome-fragment	14.99	HMM-based (lower-bound)	1		11	0.9619	0	5.3839	Viruses;Duplodnaviria;Heunggongvirae;Uroviricota;Caudoviricetes	dsDNA	Prokaryote
SM1004_MG_k127_4550221	SM1004_MG_SM1004_MG_k127_4550221	SM1004_MG	10507	No	16	3	0	Low-quality	Genome-fragment	26.16	AAI-based (medium-confidence)	1		11	0.9755	3	7.2384	Viruses;Duplodnaviria;Heunggongvirae;Uroviricota;Caudoviricetes	dsDNA	Prokaryote
SM1050_MG_k127_8344371	SM1050_MG_k127_8344371	SM1050_MG	10506	No	14	1	0	Low-quality	Genome-fragment	6.01	HMM-based (lower-bound)	1		11	0.9712	2	6.1896	Viruses;Duplodnaviria;Heunggongvirae;Uroviricota;Caudoviricetes	dsDNA	Prokaryote
SM1005_MG_k127_2837494	SM1005_MG_SM1005_MG_k127_2837494	SM1005_MG	10487	No	13	1	0	Low-quality	Genome-fragment	4.96	AAI-based (medium-confidence)	1		11	0.9797	2	8.3892	Viruses;Duplodnaviria;Heunggongvirae;Uroviricota;Caudoviricetes	dsDNA	Prokaryote
SM1030_MG_k127_9179288	SM1030_MG_SM1030_MG_k127_9179288	SM1030_MG	10473	No	21	1	1	Low-quality	Genome-fragment	6.69	HMM-based (lower-bound)	1		11	0.9782	1	8.4137	Viruses;Duplodnaviria;Heunggongvirae;Uroviricota;Caudoviricetes	dsDNA	Prokaryote
SM1004_MG_k127_5039565_1_1517_11987	SM1004_MG_SM1004_MG_k127_5039565_1_1517_11987	SM1004_MG	10471	Yes	6	5	0	Low-quality	Genome-fragment	3.96	AAI-based (medium-confidence)	1.02	1517-11987	11	0.9687	0	4.1684	Viruses;Duplodnaviria;Heunggongvirae;Uroviricota;Caudoviricetes	dsDNA	Prokaryote
SM1002_MG_k127_12740613	SM1002_MG_SM1002_MG_k127_12740613	SM1002_MG	10452	No	15	5	0	Low-quality	Genome-fragment	17.73	AAI-based (medium-confidence)	1		11	0.9755	2	13.4324	Viruses;Duplodnaviria;Heunggongvirae;Uroviricota;Caudoviricetes	dsDNA	Prokaryote
SM1002_MG_k127_6509240	SM1002_MG_SM1002_MG_k127_6509240	SM1002_MG	10451	No	10	1	0	Low-quality	Genome-fragment	13.69	HMM-based (lower-bound)	1		11	0.896	1	2.919	Viruses;Duplodnaviria;Heunggongvirae;Uroviricota;Caudoviricetes	dsDNA	Prokaryote
SM1000_MG_k127_8005111	SM1000_MG_SM1000_MG_k127_8005111	SM1000_MG	10444	No	19	1	0	Low-quality	Genome-fragment	15.88	HMM-based (lower-bound)	1		11	0.8967	0	5.4287	Viruses;Duplodnaviria;Heunggongvirae;Uroviricota;Caudoviricetes	dsDNA	Prokaryote
SM1001_MG_k127_11543356	SM1001_MG_SM1001_MG_k127_11543356	SM1001_MG	10405	No	10	5	0	Low-quality	Genome-fragment	12.82	HMM-based (lower-bound)	1		11	0.9647	2	8.5536	Viruses;Duplodnaviria;Heunggongvirae;Uroviricota;Caudoviricetes	dsDNA	Prokaryote
SM1001_MG_k127_1154970	SM1001_MG_SM1001_MG_k127_1154970	SM1001_MG	10403	No	12	1	0	Low-quality	Genome-fragment	21.87	HMM-based (lower-bound)	1		11	0.978	0	7.7755	Viruses;Duplodnaviria;Heunggongvirae;Uroviricota;Caudoviricetes	dsDNA	Prokaryote
SM1002_MG_k127_17183204	SM1002_MG_SM1002_MG_k127_17183204	SM1002_MG	10403	No	12	6	0	Low-quality	Genome-fragment	22.43	AAI-based (medium-confidence)	1		11	0.98	1	16.8114	Viruses;Duplodnaviria;Heunggongvirae;Uroviricota;Caudoviricetes;Zobellviridae	dsDNA	Prokaryote
SM1004_MG_k127_15032998	SM1004_MG_SM1004_MG_k127_15032998	SM1004_MG	10400	No	12	1	0	Low-quality	Genome-fragment	9.35	HMM-based (lower-bound)	1		11	0.973	0	6.3286	Viruses;Duplodnaviria;Heunggongvirae;Uroviricota;Caudoviricetes	dsDNA	Prokaryote
SM1030_MG_k127_7740467	SM1030_MG_SM1030_MG_k127_7740467	SM1030_MG	10397	No	14	1	1	Low-quality	Genome-fragment	24.74	HMM-based (lower-bound)	1		11	0.9615	0	3.1415	Viruses;Varidnaviria;Bamfordvirae;Preplasmiviricota;Tectiliviricetes;Autolykiviridae	dsDNA	Prokaryote
SM1002_MG_k127_290580	SM1002_MG_SM1002_MG_k127_290580	SM1002_MG	10388	No	18	3	0	Low-quality	Genome-fragment	21.25	HMM-based (lower-bound)	1		11	0.9534	0	12.6854	Viruses;Duplodnaviria;Heunggongvirae;Uroviricota;Caudoviricetes	dsDNA	Prokaryote
SM1004_MG_k127_15371136	SM1004_MG_SM1004_MG_k127_15371136	SM1004_MG	10378	No	12	5	2	Low-quality	Genome-fragment	23.2	AAI-based (medium-confidence)	1		11	0.978	5	9.2998	Viruses;Duplodnaviria;Heunggongvirae;Uroviricota;Caudoviricetes	dsDNA	Prokaryote
SM1030_MG_k127_1908785	SM1030_MG_SM1030_MG_k127_1908785	SM1030_MG	10351	No	15	7	0	Low-quality	Genome-fragment	7.36	AAI-based (medium-confidence)	1		11	0.9737	2	16.4218	Viruses;Duplodnaviria;Heunggongvirae;Uroviricota;Caudoviricetes	dsDNA	Prokaryote
SM1002_MG_k127_2187565	SM1002_MG_SM1002_MG_k127_2187565	SM1002_MG	10345	No	13	6	0	Low-quality	Genome-fragment	13.31	AAI-based (medium-confidence)	1		11	0.9582	2	11.3619	Viruses;Duplodnaviria;Heunggongvirae;Uroviricota;Caudoviricetes	dsDNA	Prokaryote
SM1026_MG_k127_4994386	SM1026_MG_SM1026_MG_k127_4994386	SM1026_MG	10332	No	17	3	0	Low-quality	Genome-fragment	17.54	AAI-based (high-confidence)	1		11	0.9698	1	8.2037	Viruses;Duplodnaviria;Heunggongvirae;Uroviricota;Caudoviricetes	dsDNA	Prokaryote
SM1002_MG_k127_9394584	SM1002_MG_SM1002_MG_k127_9394584	SM1002_MG	10326	No	11	1	0	Low-quality	Genome-fragment	19.79	HMM-based (lower-bound)	1		11	0.9375	0	6.1193	Viruses;Duplodnaviria;Heunggongvirae;Uroviricota;Caudoviricetes	dsDNA	Prokaryote
SM1001_MG_k127_13263551	SM1001_MG_SM1001_MG_k127_13263551	SM1001_MG	10318	No	14	2	0	Low-quality	Genome-fragment	19.39	AAI-based (high-confidence)	1		11	0.9491	2	6.2274	Viruses;Duplodnaviria;Heunggongvirae;Uroviricota;Caudoviricetes	dsDNA	Prokaryote
SM1004_MG_k127_3186515	SM1004_MG_SM1004_MG_k127_3186515	SM1004_MG	10313	No	14	10	0	Low-quality	Genome-fragment	13.72	HMM-based (lower-bound)	1		11	0.9758	6	17.2927	Viruses;Duplodnaviria;Heunggongvirae;Uroviricota;Caudoviricetes	dsDNA	Prokaryote
SM1030_MG_k127_1690735	SM1030_MG_SM1030_MG_k127_1690735	SM1030_MG	10298	No	23	5	0	Low-quality	Genome-fragment	9.64	HMM-based (lower-bound)	1		11	0.9758	1	10.0748	Viruses;Duplodnaviria;Heunggongvirae;Uroviricota;Caudoviricetes	dsDNA	Prokaryote
SM1027_MG_k127_18123607	SM1027_MG_SM1027_MG_k127_18123607	SM1027_MG	10296	No	12	4	0	Low-quality	Genome-fragment	20.28	AAI-based (medium-confidence)	1		11	0.9535	0	7.2257	Viruses;Duplodnaviria;Heunggongvirae;Uroviricota;Caudoviricetes	dsDNA	Prokaryote
SM1027_MG_k127_4168292	SM1027_MG_SM1027_MG_k127_4168292	SM1027_MG	10286	No	6	2	0	Low-quality	Genome-fragment	21.13	HMM-based (lower-bound)	1		11	0.9108	1	4.2224	Viruses;Duplodnaviria;Heunggongvirae;Uroviricota;Caudoviricetes	dsDNA	Prokaryote
SM1002_MG_k127_7770402	SM1002_MG_SM1002_MG_k127_7770402	SM1002_MG	10282	No	8	1	0	Low-quality	Genome-fragment	21.62	HMM-based (lower-bound)	1		11	0.9204	1	3.1661	Viruses;Duplodnaviria;Heunggongvirae;Uroviricota;Caudoviricetes	dsDNA	Prokaryote
SM1003_MG_k127_1376259	SM1003_MG_SM1003_MG_k127_1376259	SM1003_MG	10255	No	18	2	0	Low-quality	Genome-fragment	18.54	AAI-based (medium-confidence)	1		11	0.969	0	8.0534	Viruses;Duplodnaviria;Heunggongvirae;Uroviricota;Caudoviricetes	dsDNA	Prokaryote
SM1001_MG_k127_9442387	SM1001_MG_SM1001_MG_k127_9442387,SM1002_MG_SM1002_MG_k127_17363375	SM1001_MG	10254	No	14	3	0	Low-quality	Genome-fragment	10.71	HMM-based (lower-bound)	1		11	0.9383	3	5.4775	Viruses;Duplodnaviria;Heunggongvirae;Uroviricota;Caudoviricetes	dsDNA	Prokaryote
SM1001_MG_k127_11126814	SM1001_MG_SM1001_MG_k127_11126814	SM1001_MG	10246	No	18	1	0	Low-quality	Genome-fragment	25.84	AAI-based (medium-confidence)	1		11	0.9511	2	3.4303	Viruses;Duplodnaviria;Heunggongvirae;Uroviricota;Caudoviricetes	dsDNA	Prokaryote
SM1027_MG_k127_21457070	SM1027_MG_SM1027_MG_k127_21457070	SM1027_MG	10225	No	22	3	0	Low-quality	Genome-fragment	6.03	HMM-based (lower-bound)	1		11	0.9712	1	14.79	Viruses;Duplodnaviria;Heunggongvirae;Uroviricota;Caudoviricetes	dsDNA	Prokaryote
SM1030_MG_k127_1079538	SM1030_MG_SM1030_MG_k127_1079538	SM1030_MG	10225	No	12	1	0	Low-quality	Genome-fragment	24.24	AAI-based (medium-confidence)	1		11	0.8363	3	6.4618	Viruses;Duplodnaviria;Heunggongvirae;Uroviricota;Caudoviricetes	dsDNA	Prokaryote
SM1003_MG_k127_5702191	SM1003_MG_SM1003_MG_k127_5702191	SM1003_MG	10224	No	23	1	0	Low-quality	Genome-fragment	6.5	HMM-based (lower-bound)	1		11	0.9006	0	4.0147	Viruses;Duplodnaviria;Heunggongvirae;Uroviricota;Caudoviricetes	dsDNA	Prokaryote
SM1004_MG_k127_16234484	SM1004_MG_SM1004_MG_k127_16234484	SM1004_MG	10222	No	18	1	0	Low-quality	Genome-fragment	9.19	HMM-based (lower-bound)	1.01		11	0.8113	0	1.573	Viruses;Duplodnaviria;Heunggongvirae;Uroviricota;Caudoviricetes	dsDNA	Prokaryote
SM1026_MG_k127_10141845	SM1026_MG_SM1026_MG_k127_10141845	SM1026_MG	10220	No	14	7	0	Low-quality	Genome-fragment	17.53	AAI-based (medium-confidence)	1		11	0.9802	4	13.1726	Viruses;Duplodnaviria;Heunggongvirae;Uroviricota;Caudoviricetes	dsDNA	Prokaryote
SM1027_MG_k127_21805111_1_1_10209	SM1027_MG_SM1027_MG_k127_21805111_1_1_10209	SM1027_MG	10209	Yes	5	2	0	Low-quality	Genome-fragment	7.24	HMM-based (lower-bound)	1	1-10209	11	0.9427	1	6.6367	Viruses;Duplodnaviria;Heunggongvirae;Uroviricota;Caudoviricetes	dsDNA	Prokaryote
SM1004_MG_k127_9668788	SM1004_MG_SM1004_MG_k127_9668788	SM1004_MG	10208	No	9	7	0	Low-quality	Genome-fragment	14.06	AAI-based (medium-confidence)	1		11	0.983	5	12.4264	Viruses;Duplodnaviria;Heunggongvirae;Uroviricota;Caudoviricetes	dsDNA	Prokaryote
SM1005_MG_k127_5521165	SM1005_MG_SM1005_MG_k127_5521165	SM1005_MG	10206	No	17	3	0	Low-quality	Genome-fragment	24.28	AAI-based (medium-confidence)	1		11	0.9658	2	6.8196	Viruses;Duplodnaviria;Heunggongvirae;Uroviricota;Caudoviricetes	dsDNA	Prokaryote
SM1003_MG_k127_134620	SM1003_MG_SM1003_MG_k127_134620	SM1003_MG	10191	No	19	2	1	Low-quality	Genome-fragment	9.3	HMM-based (lower-bound)	1		11	0.9772	1	10.1149	Viruses;Duplodnaviria;Heunggongvirae;Uroviricota;Caudoviricetes	dsDNA	Prokaryote
SM1050_MG_k127_2716045	SM1050_MG_k127_2716045	SM1050_MG	10183	No	18	1	0	Low-quality	Genome-fragment	14.03	AAI-based (high-confidence)	1		11	0.9592	0	4.2336	Viruses;Duplodnaviria;Heunggongvirae;Uroviricota;Caudoviricetes	dsDNA	Prokaryote
SM1000_MG_k127_16684035	SM1000_MG_SM1000_MG_k127_16684035	SM1000_MG	10164	No	26	1	1	Low-quality	Genome-fragment	9.04	HMM-based (lower-bound)	1		11	0.9508	2	5.8664	Viruses;Duplodnaviria;Heunggongvirae;Uroviricota;Caudoviricetes	dsDNA	Prokaryote
SM1027_MG_k127_15522392	SM1027_MG_SM1027_MG_k127_15522392	SM1027_MG	10162	No	25	4	0	Low-quality	Genome-fragment	20.27	AAI-based (medium-confidence)	1		11	0.9234	1	5.6153	Viruses;Duplodnaviria;Heunggongvirae;Uroviricota;Caudoviricetes	dsDNA	Prokaryote
SM1005_MG_k127_2588709	SM1005_MG_SM1005_MG_k127_2588709	SM1005_MG	10155	No	13	1	0	Low-quality	Genome-fragment	24.03	AAI-based (medium-confidence)	1		11	0.9308	0	3.235	Viruses;Duplodnaviria;Heunggongvirae;Uroviricota;Caudoviricetes	dsDNA	Prokaryote
SM1003_MG_k127_2172882	SM1003_MG_SM1003_MG_k127_2172882	SM1003_MG	10155	No	15	2	0	Low-quality	Genome-fragment	17.2	HMM-based (lower-bound)	1		11	0.9761	0	6.2701	Viruses;Duplodnaviria;Heunggongvirae;Uroviricota;Caudoviricetes	dsDNA	Prokaryote
SM1005_MG_k127_4830294	SM1005_MG_SM1005_MG_k127_4830294	SM1005_MG	10144	No	15	10	0	Low-quality	Genome-fragment	10.79	AAI-based (high-confidence)	1		11	0.9827	1	17.9527	Viruses;Duplodnaviria;Heunggongvirae;Uroviricota;Caudoviricetes	dsDNA	Prokaryote
SM1005_MG_k127_5542284	SM1005_MG_SM1005_MG_k127_5542284	SM1005_MG	10142	No	9	3	0	Low-quality	Genome-fragment	9.94	HMM-based (lower-bound)	1		11	0.9771	0	6.0581	Viruses;Duplodnaviria;Heunggongvirae;Uroviricota;Caudoviricetes	dsDNA	Prokaryote
SM1004_MG_k127_6787603	SM1004_MG_SM1004_MG_k127_6787603	SM1004_MG	10126	No	15	3	1	Low-quality	Genome-fragment	20.78	AAI-based (medium-confidence)	1		11	0.9406	1	6.536	Viruses;Duplodnaviria;Heunggongvirae;Uroviricota;Caudoviricetes	dsDNA	Prokaryote
SM1000_MG_k127_8335917	SM1000_MG_SM1000_MG_k127_8335917	SM1000_MG	10124	No	10	10	0	Low-quality	Genome-fragment	5.24	AAI-based (high-confidence)	1		11	0.9817	5	16.6092	Viruses;Duplodnaviria;Heunggongvirae;Uroviricota;Caudoviricetes	dsDNA	Prokaryote
SM1026_MG_k127_904064	SM1026_MG_SM1026_MG_k127_904064	SM1026_MG	10114	No	14	2	1	Low-quality	Genome-fragment	8.09	HMM-based (lower-bound)	1		11	0.7053	1	2.8493	Viruses;Duplodnaviria;Heunggongvirae;Uroviricota;Caudoviricetes	dsDNA	Prokaryote
SM1027_MG_k127_20862846	SM1027_MG_SM1027_MG_k127_20862846	SM1027_MG	10113	No	15	1	0	Low-quality	Genome-fragment	6.05	HMM-based (lower-bound)	1		11	0.9653	0	4.1998	Viruses;Duplodnaviria;Heunggongvirae;Uroviricota;Caudoviricetes	dsDNA	Prokaryote
SM1050_MG_k127_3890928	SM1050_MG_k127_3890928	SM1050_MG	10111	No	12	10	0	Low-quality	Genome-fragment	12.34	HMM-based (lower-bound)	1		11	0.9707	4	16.0086	Viruses;Duplodnaviria;Heunggongvirae;Uroviricota;Caudoviricetes	dsDNA	Prokaryote
SM1001_MG_k127_6565680	SM1001_MG_SM1001_MG_k127_6565680	SM1001_MG	10097	No	12	1	0	Low-quality	Genome-fragment	18.62	HMM-based (lower-bound)	1.01		11	0.8767	1	2.5909	Viruses;Duplodnaviria;Heunggongvirae;Uroviricota;Caudoviricetes	dsDNA	Prokaryote
SM1030_MG_k127_437454	SM1030_MG_SM1030_MG_k127_437454	SM1030_MG	10096	No	12	2	0	Low-quality	Genome-fragment	24.75	AAI-based (medium-confidence)	1		11	0.9781	1	6.8549	Viruses;Duplodnaviria;Heunggongvirae;Uroviricota;Caudoviricetes	dsDNA	Prokaryote
SM1028_MG_k127_6601792	SM1028_MG_SM1028_MG_k127_6601792	SM1028_MG	10076	No	12	2	0	Low-quality	Genome-fragment	11.15	HMM-based (lower-bound)	1		11	0.7432	4	5.7583	Viruses;Duplodnaviria;Heunggongvirae;Uroviricota;Caudoviricetes	dsDNA	Prokaryote
SM1002_MG_k127_1623126	SM1002_MG_SM1002_MG_k127_1623126	SM1002_MG	10057	No	14	5	1	Low-quality	Genome-fragment	24.64	AAI-based (medium-confidence)	1		11	0.9554	4	13.5989	Viruses;Duplodnaviria;Heunggongvirae;Uroviricota;Caudoviricetes	dsDNA	Prokaryote
SM1030_MG_k127_1160274	SM1030_MG_SM1030_MG_k127_1160274	SM1030_MG	10052	No	17	1	1	Low-quality	Genome-fragment	11.54	AAI-based (medium-confidence)	1		11	0.8431	0	3.4953	Viruses;Duplodnaviria;Heunggongvirae;Uroviricota;Caudoviricetes	dsDNA	Prokaryote
SM1003_MG_k127_5694394	SM1003_MG_SM1003_MG_k127_5694394	SM1003_MG	10042	No	12	1	0	Low-quality	Genome-fragment	19.24	HMM-based (lower-bound)	1		11	0.9766	1	6.3515	Viruses;Duplodnaviria;Heunggongvirae;Uroviricota;Caudoviricetes	dsDNA	Prokaryote
SM1000_MG_k127_13009916	SM1000_MG_SM1000_MG_k127_13009916	SM1000_MG	10034	No	14	3	0	Low-quality	Genome-fragment	10.48	HMM-based (lower-bound)	1		11	0.9585	4	10.2021	Viruses;Duplodnaviria;Heunggongvirae;Uroviricota;Caudoviricetes	dsDNA	Prokaryote
SM1027_MG_k127_1302948	SM1027_MG_SM1027_MG_k127_1302948	SM1027_MG	10028	No	16	7	0	Low-quality	Genome-fragment	17.5	AAI-based (high-confidence)	1		11	0.9378	1	10.4721	Viruses;Duplodnaviria;Heunggongvirae;Uroviricota;Caudoviricetes	dsDNA	Prokaryote

## Sheet: Vir DNA
Representative_Sequence	Sequences	virus_length	provirus	gene_count	viral_genes	host_genes	checkv_quality	miuvig_quality	completeness	completeness_method	kmer_freq	coordinates	genetic_code	virus_score	n_hallmarks	marker_enrichment	taxonomy	Genome type	Host type
SM1000_MG_virome_scaffold_4_c1	SM1000_MG_virome_scaffold_4_c1	384807	No	523	32	16	High-quality	High-quality	97.54	HMM-based (lower-bound)	1		11	0.8667	6	120.894	Viruses;Duplodnaviria;Heunggongvirae;Uroviricota;Caudoviricetes	dsDNA	Prokaryote
SM1000_MG_virome_scaffold_1_c1_19_376474	SM1000_MG_virome_scaffold_1_c1|provirus_19_376474	376456	Yes	537	53	25	High-quality	High-quality	96.1	HMM-based (lower-bound)	1	19-376474	11	0.9603	16	235.851	Viruses;Duplodnaviria;Heunggongvirae;Uroviricota;Caudoviricetes	dsDNA	Prokaryote
SM1031_MG_virome_scaffold_1_c1	SM1031_MG_virome_scaffold_1_c1	373470	No	525	56	24	High-quality	High-quality	100	AAI-based (medium-confidence)	1		11	0.9711	14	284.092	Viruses;Duplodnaviria;Heunggongvirae;Uroviricota;Caudoviricetes	dsDNA	Prokaryote
SM1000_MG_virome_scaffold_6_c1	SM1000_MG_virome_scaffold_6_c1,SM1005_MG_virome_scaffold_3655_c1,SM1005_MG_virome_scaffold_2569_c1	363412	No	542	107	19	High-quality	High-quality	94.32	AAI-based (high-confidence)	1		11	0.9703	25	371.789	Viruses;Duplodnaviria;Heunggongvirae;Uroviricota;Caudoviricetes	dsDNA	Prokaryote
SM1005_MG_virome_scaffold_2_c1	SM1005_MG_virome_scaffold_2_c1	361943	No	562	54	17	High-quality	High-quality	97.04	HMM-based (lower-bound)	1		11	0.8922	14	212.908	Viruses;Duplodnaviria;Heunggongvirae;Uroviricota;Caudoviricetes	dsDNA	Prokaryote
SM1031_MG_virome_scaffold_3_c1	SM1031_MG_virome_scaffold_3_c1	340547	No	618	42	15	Complete	High-quality	100	DTR (high-confidence)	1		11	0.9804	12	275.42	Viruses;Duplodnaviria;Heunggongvirae;Uroviricota;Caudoviricetes	dsDNA	Prokaryote
SM1031_MG_virome_scaffold_4_c1_1_1_285164	SM1031_MG_virome_scaffold_4_c1_1|1-285164/289435	285164	Yes	385	48	17	Medium-quality	Genome-fragment	78.08	AAI-based (medium-confidence)	1	1-285164	11	0.9772	13	129.495	Viruses;Duplodnaviria;Heunggongvirae;Uroviricota;Caudoviricetes	dsDNA	Prokaryote
SM1005_MG_virome_scaffold_3_c1	SM1005_MG_virome_scaffold_3_c1,SM1004_MG_virome_scaffold_2_c1,SM1000_MG_virome_scaffold_8_c1,SM1000_MG_virome_scaffold_8_c2	281697	No	470	38	4	High-quality	High-quality	96.36	HMM-based (lower-bound)	1		11	0.9695	7	102.165	Viruses;Duplodnaviria;Heunggongvirae;Uroviricota;Caudoviricetes	dsDNA	Prokaryote
SM1029_MG_virome_scaffold_4_c1	SM1029_MG_virome_scaffold_4_c1,SM1005_MG_virome_scaffold_1799_c1,SM1005_MG_virome_scaffold_211_c9,SM1005_MG_virome_scaffold_538_c2,SM1005_MG_virome_scaffold_211_c3	281301	No	289	58	3	Medium-quality	Genome-fragment	64.96	HMM-based (lower-bound)	1.01		11	0.927	5	59.4	Viruses;Duplodnaviria;Heunggongvirae;Uroviricota;Caudoviricetes	dsDNA	Prokaryote
SM1050_MG_virome_scaffold_2_c1	SM1050_MG_virome_scaffold_2_c1	258932	No	327	70	7	Low-quality	Genome-fragment	25.05	AAI-based (medium-confidence)	1.01		11	0.9573	3	84.5126	Viruses;Duplodnaviria;Heunggongvirae;Uroviricota;Caudoviricetes	dsDNA	Prokaryote
SM1000_MG_virome_scaffold_11_c1	SM1000_MG_virome_scaffold_11_c1	254655	No	482	46	8	Medium-quality	Genome-fragment	87.84	HMM-based (lower-bound)	1		11	0.9728	5	118.412	Viruses;Duplodnaviria;Heunggongvirae;Uroviricota;Caudoviricetes	dsDNA	Prokaryote
SM1031_MG_virome_scaffold_6_c1	SM1031_MG_virome_scaffold_6_c1	247964	No	339	53	3	High-quality	High-quality	100	AAI-based (medium-confidence)	1.01		11	0.9814	6	288.204	Viruses;Duplodnaviria;Heunggongvirae;Uroviricota;Caudoviricetes	dsDNA	Prokaryote
SM1000_MG_virome_scaffold_13_c2	SM1000_MG_virome_scaffold_13_c2,SM1031_MG_virome_scaffold_9_c1|provirus_3_128529,SM1050_MG_virome_scaffold_78_c2,SM1030_MG_virome_scaffold_129_c1,SM1005_MG_virome_scaffold_58_c2,SM1031_MG_virome_scaffold_631_c1,SM1050_MG_virome_scaffold_600_c1,SM1004_MG_virome_scaffold_362_c1,SM1005_MG_virome_scaffold_58_c1,SM1004_MG_virome_scaffold_442_c2,SM1050_MG_virome_scaffold_63_c3,SM1050_MG_virome_scaffold…	232457	No	332	25	7	High-quality	High-quality	100	AAI-based (medium-confidence)	1		11	0.9755	10	118.743	Viruses;Duplodnaviria;Heunggongvirae;Uroviricota;Caudoviricetes	dsDNA	Prokaryote
SM1050_MG_virome_scaffold_3_c1	SM1050_MG_virome_scaffold_3_c1	225655	No	339	30	5	High-quality	High-quality	93.24	HMM-based (lower-bound)	1		11	0.9187	12	111.702	Viruses;Duplodnaviria;Heunggongvirae;Uroviricota;Caudoviricetes	dsDNA	Prokaryote
SM1000_MG_virome_scaffold_14_c1	SM1000_MG_virome_scaffold_14_c1	223821	No	349	43	2	High-quality	High-quality	94.6	AAI-based (medium-confidence)	1		11	0.9751	12	193.214	Viruses;Duplodnaviria;Heunggongvirae;Uroviricota;Caudoviricetes	dsDNA	Prokaryote
SM1000_MG_virome_scaffold_15_c1	SM1000_MG_virome_scaffold_15_c1	221098	No	406	44	7	High-quality	High-quality	91.06	HMM-based (lower-bound)	1		11	0.9388	12	193.089	Viruses;Duplodnaviria;Heunggongvirae;Uroviricota;Caudoviricetes	dsDNA	Prokaryote
SM1000_MG_virome_scaffold_17_c1	SM1000_MG_virome_scaffold_17_c1,SM1031_MG_virome_scaffold_70_c1,SM1031_MG_virome_scaffold_469_c3,SM1005_MG_virome_scaffold_7_c4,SM1005_MG_virome_scaffold_7_c8,SM1005_MG_virome_scaffold_7_c9,SM1005_MG_virome_scaffold_7_c2,SM1005_MG_virome_scaffold_7_c6,SM1031_MG_virome_scaffold_469_c1,SM1005_MG_virome_scaffold_7_c5	215942	No	357	32	6	High-quality	High-quality	90.97	HMM-based (lower-bound)	1		11	0.953	9	103.677	Viruses;Duplodnaviria;Heunggongvirae;Uroviricota;Caudoviricetes	dsDNA	Prokaryote
SM1000_MG_virome_scaffold_18_c1	SM1000_MG_virome_scaffold_18_c1	214757	No	291	59	7	Medium-quality	Genome-fragment	58.81	AAI-based (medium-confidence)	1		11	0.9577	20	160.433	Viruses;Duplodnaviria;Heunggongvirae;Uroviricota;Caudoviricetes	dsDNA	Prokaryote
SM1031_MG_virome_scaffold_8_c1	SM1031_MG_virome_scaffold_8_c1	208085	No	392	60	8	Medium-quality	Genome-fragment	84.34	HMM-based (lower-bound)	1		11	0.9767	22	167.441	Viruses;Duplodnaviria;Heunggongvirae;Uroviricota;Caudoviricetes	dsDNA	Prokaryote
SM1000_MG_virome_scaffold_21_c1	SM1000_MG_virome_scaffold_21_c1	205683	No	354	11	7	High-quality	High-quality	100	AAI-based (medium-confidence)	1		11	0.9396	3	53.9212	Viruses;Duplodnaviria;Heunggongvirae;Uroviricota;Caudoviricetes	dsDNA	Prokaryote
SM1050_MG_virome_scaffold_5_c1	SM1050_MG_virome_scaffold_5_c1	204210	No	308	31	4	High-quality	High-quality	100	AAI-based (medium-confidence)	1		11	0.9285	2	73.3018	Viruses;Duplodnaviria;Heunggongvirae;Uroviricota;Caudoviricetes	dsDNA	Prokaryote
SM1000_MG_virome_scaffold_22_c1	SM1000_MG_virome_scaffold_22_c1	202073	No	299	27	8	High-quality	High-quality	100	AAI-based (high-confidence)	1		11	0.9595	10	82.3995	Viruses;Duplodnaviria;Heunggongvirae;Uroviricota;Caudoviricetes	dsDNA	Prokaryote
SM1000_MG_virome_scaffold_23_c1	SM1000_MG_virome_scaffold_23_c1	199414	No	338	26	5	High-quality	High-quality	100	AAI-based (medium-confidence)	1		11	0.9619	12	151.101	Viruses;Duplodnaviria;Heunggongvirae;Uroviricota;Caudoviricetes	dsDNA	Prokaryote
SM1000_MG_virome_scaffold_24_c1	SM1000_MG_virome_scaffold_24_c1	198549	No	239	22	7	Complete	High-quality	100	DTR (high-confidence)	1		11	0.9722	4	72.8882	Viruses;Duplodnaviria;Heunggongvirae;Uroviricota;Caudoviricetes	dsDNA	Prokaryote
SM1029_MG_virome_scaffold_5_c1	SM1029_MG_virome_scaffold_5_c1	191780	No	347	39	13	Complete	High-quality	100	DTR (medium-confidence)	1		11	0.9796	5	125.162	Viruses;Duplodnaviria;Heunggongvirae;Uroviricota;Caudoviricetes	dsDNA	Prokaryote
SM1000_MG_virome_scaffold_5_c2_40275_231314	SM1000_MG_virome_scaffold_5_c2|provirus_40275_231314	191040	Yes	274	24	12	Medium-quality	Genome-fragment	55.14	AAI-based (medium-confidence)	1	40275-231314	11	0.9698	13	117.396	Viruses;Duplodnaviria;Heunggongvirae;Uroviricota;Caudoviricetes	dsDNA	Prokaryote
SM1004_MG_virome_scaffold_3_c1	SM1004_MG_virome_scaffold_3_c1,SM1029_MG_virome_scaffold_26_c2,SM1029_MG_virome_scaffold_26_c1,SM1029_MG_virome_scaffold_418_c1,SM1029_MG_virome_scaffold_512_c1,SM1030_MG_virome_scaffold_468_c1,SM1029_MG_virome_scaffold_536_c1,SM1030_MG_virome_scaffold_815_c1	189907	No	283	36	13	High-quality	High-quality	98.93	AAI-based (high-confidence)	1		11	0.9741	4	104.205	Viruses;Duplodnaviria;Heunggongvirae;Uroviricota;Caudoviricetes	dsDNA	Prokaryote
SM1030_MG_virome_scaffold_2_c1	SM1030_MG_virome_scaffold_2_c1	187075	No	327	17	13	High-quality	High-quality	90.96	HMM-based (lower-bound)	1		11	0.9732	4	146.209	Viruses;Duplodnaviria;Heunggongvirae;Uroviricota;Caudoviricetes	dsDNA	Prokaryote
SM1000_MG_virome_scaffold_27_c1	SM1000_MG_virome_scaffold_27_c1	184000	No	257	13	7	Complete	High-quality	100	DTR (high-confidence)	1		11	0.8772	12	67.7298	Viruses;Duplodnaviria;Heunggongvirae;Uroviricota;Caudoviricetes	dsDNA	Prokaryote
SM1000_MG_virome_scaffold_28_c1	SM1000_MG_virome_scaffold_28_c1,SM1031_MG_virome_scaffold_643_c1,SM1031_MG_virome_scaffold_1705_c1,SM1031_MG_virome_scaffold_1930_c1,SM1031_MG_virome_scaffold_2827_c1,SM1031_MG_virome_scaffold_3042_c1	182497	No	279	18	8	High-quality	High-quality	93.45	HMM-based (lower-bound)	1		11	0.8978	4	41.7546	Viruses;Duplodnaviria;Heunggongvirae;Uroviricota;Caudoviricetes	dsDNA	Prokaryote
SM1005_MG_virome_scaffold_9_c1	SM1005_MG_virome_scaffold_9_c1	179055	No	253	28	8	High-quality	High-quality	100	AAI-based (medium-confidence)	1		11	0.9716	8	97.0505	Viruses;Duplodnaviria;Heunggongvirae;Uroviricota;Caudoviricetes	dsDNA	Prokaryote
SM1050_MG_virome_scaffold_8_c1	SM1050_MG_virome_scaffold_8_c1	177370	No	357	48	6	Medium-quality	Genome-fragment	75.06	HMM-based (lower-bound)	1		11	0.9592	12	216.622	Viruses;Duplodnaviria;Heunggongvirae;Uroviricota;Caudoviricetes	dsDNA	Prokaryote
SM1003_MG_virome_scaffold_3_c1	SM1003_MG_virome_scaffold_3_c1,SM1030_MG_virome_scaffold_770_c1,SM1030_MG_virome_scaffold_1218_c1	174398	No	255	32	10	High-quality	High-quality	90.85	AAI-based (high-confidence)	1		11	0.9702	5	91.4921	Viruses;Duplodnaviria;Heunggongvirae;Uroviricota;Caudoviricetes	dsDNA	Prokaryote
SM1000_MG_virome_scaffold_33_c1	SM1000_MG_virome_scaffold_33_c1	174144	No	244	16	8	Medium-quality	Genome-fragment	89.39	HMM-based (lower-bound)	1		11	0.9476	6	66.3967	Viruses;Duplodnaviria;Heunggongvirae;Uroviricota;Caudoviricetes	dsDNA	Prokaryote
SM1003_MG_virome_scaffold_4_c1	SM1003_MG_virome_scaffold_4_c1,SM1030_MG_virome_scaffold_563_c2	173369	No	228	28	7	High-quality	High-quality	100	AAI-based (high-confidence)	1		11	0.9752	9	98.9452	Viruses;Duplodnaviria;Heunggongvirae;Uroviricota;Caudoviricetes	dsDNA	Prokaryote
SM1000_MG_virome_scaffold_34_c1	SM1000_MG_virome_scaffold_34_c1	173306	No	272	80	5	High-quality	High-quality	100	AAI-based (medium-confidence)	1		11	0.978	33	198.771	Viruses;Duplodnaviria;Heunggongvirae;Uroviricota;Caudoviricetes	dsDNA	Prokaryote
SM1031_MG_virome_scaffold_10_c1	SM1031_MG_virome_scaffold_10_c1	172495	No	213	19	3	High-quality	High-quality	100	AAI-based (medium-confidence)	1		11	0.9775	7	78.6455	Viruses;Duplodnaviria;Heunggongvirae;Uroviricota;Caudoviricetes	dsDNA	Prokaryote
SM1000_MG_virome_scaffold_35_c1	SM1000_MG_virome_scaffold_35_c1	172172	No	222	22	13	High-quality	High-quality	100	AAI-based (medium-confidence)	1		11	0.9574	15	86.1276	Viruses;Duplodnaviria;Heunggongvirae;Uroviricota;Caudoviricetes	dsDNA	Prokaryote
SM1000_MG_virome_scaffold_36_c1	SM1000_MG_virome_scaffold_36_c1,SM1005_MG_virome_scaffold_2168_c1,SM1005_MG_virome_scaffold_3596_c1	171989	No	236	22	6	High-quality	High-quality	100	AAI-based (medium-confidence)	1		11	0.9778	5	65.6699	Viruses;Duplodnaviria;Heunggongvirae;Uroviricota;Caudoviricetes	dsDNA	Prokaryote
SM1000_MG_virome_scaffold_32_c1_1_6056_177486	SM1000_MG_virome_scaffold_32_c1_1|6056-177486/177486	171431	Yes	167	21	5	Low-quality	Genome-fragment	47.29	AAI-based (medium-confidence)	1	6056-177486	11	0.9759	10	188.557	Viruses;Duplodnaviria;Heunggongvirae;Uroviricota;Caudoviricetes	dsDNA	Prokaryote
SM1005_MG_virome_scaffold_8_c4	SM1005_MG_virome_scaffold_8_c4,SM1031_MG_virome_scaffold_1370_c1,SM1004_MG_virome_scaffold_597_c3,SM1031_MG_virome_scaffold_1981_c1,SM1031_MG_virome_scaffold_1980_c1,SM1004_MG_virome_scaffold_578_c3,SM1031_MG_virome_scaffold_2267_c1,SM1031_MG_virome_scaffold_2553_c1,SM1004_MG_virome_scaffold_1047_c2,SM1031_MG_virome_scaffold_3176_c1	170203	No	298	23	6	High-quality	High-quality	91.32	AAI-based (high-confidence)	1		11	0.9382	3	70.195	Viruses;Duplodnaviria;Heunggongvirae;Uroviricota;Caudoviricetes	dsDNA	Prokaryote
SM1000_MG_virome_scaffold_37_c1	SM1000_MG_virome_scaffold_37_c1	169255	No	224	26	7	High-quality	High-quality	100	AAI-based (medium-confidence)	1		11	0.9733	6	125.443	Viruses;Duplodnaviria;Heunggongvirae;Uroviricota;Caudoviricetes	dsDNA	Prokaryote
SM1005_MG_virome_scaffold_10_c1	SM1005_MG_virome_scaffold_10_c1	168335	No	211	18	3	Complete	High-quality	100	DTR (medium-confidence)	1		11	0.9807	5	116.897	Viruses;Duplodnaviria;Heunggongvirae;Uroviricota;Caudoviricetes	dsDNA	Prokaryote
SM1000_MG_virome_scaffold_39_c1	SM1000_MG_virome_scaffold_39_c1	166501	No	287	45	4	High-quality	High-quality	100	AAI-based (medium-confidence)	1		11	0.9729	13	150.265	Viruses;Duplodnaviria;Heunggongvirae;Uroviricota;Caudoviricetes	dsDNA	Prokaryote
SM1031_MG_virome_scaffold_11_c1	SM1031_MG_virome_scaffold_11_c1	166427	No	134	4	4	Low-quality	Genome-fragment	38.46	HMM-based (lower-bound)	1		11	0.9446	1	7.6382	Viruses;Varidnaviria;Bamfordvirae;Nucleocytoviricota;Megaviricetes;Algavirales;Phycodnaviridae	dsDNA	Eukaryote
SM1050_MG_virome_scaffold_9_c1	SM1050_MG_virome_scaffold_9_c1	166365	No	229	30	4	Complete	High-quality	100	DTR (high-confidence)	1		11	0.9678	10	94.2012	Viruses;Duplodnaviria;Heunggongvirae;Uroviricota;Caudoviricetes	dsDNA	Prokaryote
SM1004_MG_virome_scaffold_6_c1	SM1004_MG_virome_scaffold_6_c1,SM1005_MG_virome_scaffold_1360_c1,SM1005_MG_virome_scaffold_209_c1,SM1005_MG_virome_scaffold_1230_c1	166130	No	251	38	3	High-quality	High-quality	95.37	HMM-based (lower-bound)	1		11	0.9776	11	84.6816	Viruses;Duplodnaviria;Heunggongvirae;Uroviricota;Caudoviricetes	dsDNA	Prokaryote
SM1005_MG_virome_scaffold_12_c1	SM1005_MG_virome_scaffold_12_c1	164579	No	277	32	1	High-quality	High-quality	100	AAI-based (medium-confidence)	1		11	0.965	12	83.3424	Viruses;Duplodnaviria;Heunggongvirae;Uroviricota;Caudoviricetes	dsDNA	Prokaryote
SM1000_MG_virome_scaffold_41_c1	SM1000_MG_virome_scaffold_41_c1,SM1031_MG_virome_scaffold_2241_c2	161529	No	206	25	1	Complete	High-quality	100	DTR (medium-confidence)	1		11	0.9755	3	122.704	Viruses;Duplodnaviria;Heunggongvirae;Uroviricota;Caudoviricetes	dsDNA	Prokaryote
SM1000_MG_virome_scaffold_42_c1	SM1000_MG_virome_scaffold_42_c1	161127	No	256	31	10	Medium-quality	Genome-fragment	76.79	HMM-based (lower-bound)	1		11	0.9445	11	91.5244	Viruses;Duplodnaviria;Heunggongvirae;Uroviricota;Caudoviricetes	dsDNA	Prokaryote
SM1031_MG_virome_scaffold_13_c1	SM1031_MG_virome_scaffold_13_c1	159573	No	248	24	3	High-quality	High-quality	100	AAI-based (medium-confidence)	1		11	0.9412	7	67.1754	Viruses;Duplodnaviria;Heunggongvirae;Uroviricota;Caudoviricetes	dsDNA	Prokaryote
SM1000_MG_virome_scaffold_43_c1	SM1000_MG_virome_scaffold_43_c1,SM1026_MG_virome_scaffold_86_c2	159342	No	258	33	0	High-quality	High-quality	95.69	AAI-based (medium-confidence)	1		11	0.9664	2	108.746	Viruses;Duplodnaviria;Heunggongvirae;Uroviricota;Caudoviricetes	dsDNA	Prokaryote
SM1000_MG_virome_scaffold_1_c1_392785_554078_1_1_158889	SM1000_MG_virome_scaffold_1_c1|provirus_392785_554078_1|1-158889/161294	158889	Yes	320	14	9	Medium-quality	Genome-fragment	59.35	HMM-based (lower-bound)	1	1-158889	11	0.9624	2	50.5375	Viruses;Duplodnaviria;Heunggongvirae;Uroviricota;Caudoviricetes	dsDNA	Prokaryote
SM1000_MG_virome_scaffold_25_c2	SM1000_MG_virome_scaffold_25_c2	157485	No	223	26	7	High-quality	High-quality	91.22	AAI-based (medium-confidence)	1		11	0.9643	16	175.406	Viruses;Duplodnaviria;Heunggongvirae;Uroviricota;Caudoviricetes	dsDNA	Prokaryote
SM1000_MG_virome_scaffold_44_c1	SM1000_MG_virome_scaffold_44_c1	156314	No	246	16	4	Medium-quality	Genome-fragment	79.13	HMM-based (lower-bound)	1		11	0.9613	4	126.38	Viruses;Duplodnaviria;Heunggongvirae;Uroviricota;Caudoviricetes	dsDNA	Prokaryote
SM1031_MG_virome_scaffold_15_c1	SM1031_MG_virome_scaffold_15_c1,SM1000_MG_virome_scaffold_45_c1,SM1026_MG_virome_scaffold_1_c1,SM1005_MG_virome_scaffold_14_c1,SM1028_MG_virome_scaffold_237_c1,SM1004_MG_virome_scaffold_19_c13,SM1028_MG_virome_scaffold_188_c4,SM1004_MG_virome_scaffold_19_c5,SM1029_MG_virome_scaffold_668_c1,SM1029_MG_virome_scaffold_261_c3,SM1028_MG_virome_scaffold_177_c4,SM1004_MG_virome_scaffold_19_c2,SM1004_MG_…	155795	No	194	41	1	High-quality	High-quality	100	AAI-based (medium-confidence)	1		11	0.972	6	87.4588	Viruses;Duplodnaviria;Heunggongvirae;Uroviricota;Caudoviricetes	dsDNA	Prokaryote
SM1005_MG_virome_scaffold_15_c1	SM1005_MG_virome_scaffold_15_c1	153418	No	204	44	9	Medium-quality	Genome-fragment	74.25	AAI-based (high-confidence)	1		11	0.9813	19	164.722	Viruses;Duplodnaviria;Heunggongvirae;Uroviricota;Caudoviricetes	dsDNA	Prokaryote
SM1000_MG_virome_scaffold_7_c1_137081_290147_1_2451_153067	SM1000_MG_virome_scaffold_7_c1|provirus_137081_290147_1|2451-153067/153067	150617	Yes	319	16	13	Medium-quality	Genome-fragment	83.11	HMM-based (lower-bound)	1	2451-153067	11	0.9723	3	68.5702	Viruses;Duplodnaviria;Heunggongvirae;Uroviricota;Caudoviricetes	dsDNA	Prokaryote
SM1026_MG_virome_scaffold_2_c1	SM1026_MG_virome_scaffold_2_c1	147850	No	224	13	3	Complete	High-quality	100	DTR (high-confidence)	1		11	0.9385	1	98.7628	Viruses;Duplodnaviria;Heunggongvirae;Uroviricota;Caudoviricetes	dsDNA	Prokaryote
SM1004_MG_virome_scaffold_8_c1	SM1004_MG_virome_scaffold_8_c1	147584	No	234	30	0	Complete	High-quality	100	DTR (medium-confidence)	1		11	0.9674	17	82.3339	Viruses;Duplodnaviria;Heunggongvirae;Uroviricota;Caudoviricetes	dsDNA	Prokaryote
SM1031_MG_virome_scaffold_16_c1	SM1031_MG_virome_scaffold_16_c1,SM1005_MG_virome_scaffold_16_c1,SM1050_MG_virome_scaffold_11_c1|provirus_4534_146789	146790	No	244	22	4	Complete	High-quality	100	DTR (high-confidence)	1		11	0.9563	9	76.2383	Viruses;Duplodnaviria;Heunggongvirae;Uroviricota;Caudoviricetes	dsDNA	Prokaryote
SM1031_MG_virome_scaffold_17_c1	SM1031_MG_virome_scaffold_17_c1	144767	No	218	33	1	High-quality	High-quality	100	AAI-based (medium-confidence)	1		11	0.9496	6	132.283	Viruses;Duplodnaviria;Heunggongvirae;Uroviricota;Caudoviricetes	dsDNA	Prokaryote
SM1031_MG_virome_scaffold_19_c1	SM1031_MG_virome_scaffold_19_c1,SM1005_MG_virome_scaffold_17_c1	143878	No	205	29	1	High-quality	High-quality	100	AAI-based (medium-confidence)	1		11	0.9762	4	114.349	Viruses;Duplodnaviria;Heunggongvirae;Uroviricota;Caudoviricetes	dsDNA	Prokaryote
SM1031_MG_virome_scaffold_20_c1	SM1031_MG_virome_scaffold_20_c1	142764	No	248	23	9	Medium-quality	Genome-fragment	58.11	HMM-based (lower-bound)	1		11	0.9723	4	59.4505	Viruses;Duplodnaviria;Heunggongvirae;Uroviricota;Caudoviricetes	dsDNA	Prokaryote
SM1000_MG_virome_scaffold_49_c1	SM1000_MG_virome_scaffold_49_c1	142029	No	187	30	5	Complete	High-quality	100	DTR (high-confidence)	1		11	0.9434	6	139.942	Viruses;Duplodnaviria;Heunggongvirae;Uroviricota;Caudoviricetes	dsDNA	Prokaryote
SM1050_MG_virome_scaffold_12_c1	SM1050_MG_virome_scaffold_12_c1	142006	No	115	1	1	Low-quality	Genome-fragment	7.19	HMM-based (lower-bound)	1		11	0.9517	2	11.4683	Viruses;Varidnaviria;Bamfordvirae;Nucleocytoviricota;Megaviricetes	dsDNA	Eukaryote
SM1029_MG_virome_scaffold_8_c2	SM1029_MG_virome_scaffold_8_c2	141644	No	191	24	14	High-quality	High-quality	100	AAI-based (medium-confidence)	1.01		11	0.9572	9	77.9129	Viruses;Duplodnaviria;Heunggongvirae;Uroviricota;Caudoviricetes	dsDNA	Prokaryote
SM1000_MG_virome_scaffold_51_c1	SM1000_MG_virome_scaffold_51_c1,SM1031_MG_virome_scaffold_53_c1,SM1031_MG_virome_scaffold_1433_c1	139817	No	210	33	1	High-quality	High-quality	97.9	AAI-based (medium-confidence)	1		11	0.9786	3	139.907	Viruses;Duplodnaviria;Heunggongvirae;Uroviricota;Caudoviricetes	dsDNA	Prokaryote
SM1005_MG_virome_scaffold_19_c1	SM1005_MG_virome_scaffold_19_c1	139095	No	238	42	4	Medium-quality	Genome-fragment	88.26	HMM-based (lower-bound)	1		11	0.9712	12	104.167	Viruses;Duplodnaviria;Heunggongvirae;Uroviricota;Caudoviricetes	dsDNA	Prokaryote
SM1050_MG_virome_scaffold_16_c1	SM1050_MG_virome_scaffold_16_c1	137845	No	145	15	10	Low-quality	Genome-fragment	42.84	AAI-based (medium-confidence)	1		11	0.9566	11	150.121	Viruses;Duplodnaviria;Heunggongvirae;Uroviricota;Caudoviricetes	dsDNA	Prokaryote
SM1050_MG_virome_scaffold_17_c1	SM1050_MG_virome_scaffold_17_c1	137755	No	175	33	6	High-quality	High-quality	100	AAI-based (medium-confidence)	1		11	0.9806	5	114.697	Viruses;Duplodnaviria;Heunggongvirae;Uroviricota;Caudoviricetes	dsDNA	Prokaryote
SM1000_MG_virome_scaffold_55_c1	SM1000_MG_virome_scaffold_55_c1	137535	No	203	24	3	Medium-quality	Genome-fragment	74.39	HMM-based (lower-bound)	1		11	0.9631	4	96.3992	Viruses;Duplodnaviria;Heunggongvirae;Uroviricota;Caudoviricetes	dsDNA	Prokaryote
SM1000_MG_virome_scaffold_57_c1	SM1000_MG_virome_scaffold_57_c1	135176	No	205	25	11	Medium-quality	Genome-fragment	70.84	HMM-based (lower-bound)	1		11	0.9275	13	83.9336	Viruses;Duplodnaviria;Heunggongvirae;Uroviricota;Caudoviricetes	dsDNA	Prokaryote
SM1005_MG_virome_scaffold_22_c1	SM1005_MG_virome_scaffold_22_c1	134137	No	200	18	1	Complete	High-quality	100	DTR (high-confidence)	1		11	0.978	6	97.6348	Viruses;Duplodnaviria;Heunggongvirae;Uroviricota;Caudoviricetes	dsDNA	Prokaryote
SM1004_MG_virome_scaffold_4_c1	SM1004_MG_virome_scaffold_4_c1	133939	No	181	25	4	Medium-quality	Genome-fragment	83.09	AAI-based (medium-confidence)	1		11	0.9748	8	72.5787	Viruses;Duplodnaviria;Heunggongvirae;Uroviricota;Caudoviricetes	dsDNA	Prokaryote
SM1031_MG_virome_scaffold_24_c1	SM1031_MG_virome_scaffold_24_c1	133588	No	238	8	2	Medium-quality	Genome-fragment	78.37	HMM-based (lower-bound)	1		11	0.9571	1	35.49	Viruses;Duplodnaviria;Heunggongvirae;Uroviricota;Caudoviricetes	dsDNA	Prokaryote
SM1005_MG_virome_scaffold_11_c4	SM1005_MG_virome_scaffold_11_c4,SM1031_MG_virome_scaffold_26_c10	133272	No	153	13	4	Medium-quality	Genome-fragment	71.25	AAI-based (medium-confidence)	1		11	0.9687	3	46.4711	Viruses;Duplodnaviria;Heunggongvirae;Uroviricota;Caudoviricetes	dsDNA	Prokaryote
SM1005_MG_virome_scaffold_23_c1	SM1005_MG_virome_scaffold_23_c1	133182	No	233	86	0	High-quality	High-quality	100	AAI-based (high-confidence)	1		11	0.9802	12	220.415	Viruses;Duplodnaviria;Heunggongvirae;Uroviricota;Caudoviricetes	dsDNA	Prokaryote
SM1031_MG_virome_scaffold_25_c1	SM1031_MG_virome_scaffold_25_c1	132982	No	160	27	0	Medium-quality	Genome-fragment	70.7	HMM-based (lower-bound)	1		11	0.9817	7	108.531	Viruses;Duplodnaviria;Heunggongvirae;Uroviricota;Caudoviricetes	dsDNA	Prokaryote
SM1005_MG_virome_scaffold_24_c1	SM1005_MG_virome_scaffold_24_c1,SM1031_MG_virome_scaffold_1357_c1,SM1031_MG_virome_scaffold_1359_c1,SM1031_MG_virome_scaffold_1355_c1,SM1031_MG_virome_scaffold_3164_c1,SM1031_MG_virome_scaffold_1713_c3	132890	No	227	11	4	High-quality	High-quality	96.81	HMM-based (lower-bound)	1		11	0.9598	7	51.2257	Viruses;Duplodnaviria;Heunggongvirae;Uroviricota;Caudoviricetes	dsDNA	Prokaryote
SM1030_MG_virome_scaffold_7_c1	SM1030_MG_virome_scaffold_7_c1	132765	No	306	10	9	Medium-quality	Genome-fragment	67.96	HMM-based (lower-bound)	1		11	0.9745	3	40.1721	Viruses;Duplodnaviria;Heunggongvirae;Uroviricota;Caudoviricetes	dsDNA	Prokaryote
SM1000_MG_virome_scaffold_60_c1	SM1000_MG_virome_scaffold_60_c1	131796	No	186	18	3	Complete	High-quality	100	DTR (high-confidence)	1		11	0.9779	4	74.1323	Viruses;Duplodnaviria;Heunggongvirae;Uroviricota;Caudoviricetes	dsDNA	Prokaryote
SM1000_MG_virome_scaffold_7_c1_2_131727	SM1000_MG_virome_scaffold_7_c1|provirus_2_131727	131726	Yes	144	18	5	Medium-quality	Genome-fragment	66.56	HMM-based (lower-bound)	1	2-131727	11	0.9784	5	60.0096	Viruses;Duplodnaviria;Heunggongvirae;Uroviricota;Caudoviricetes	dsDNA	Prokaryote
SM1000_MG_virome_scaffold_54_c1_1_1_130768	SM1000_MG_virome_scaffold_54_c1_1|1-130768/138427	130768	Yes	127	14	3	Low-quality	Genome-fragment	36.07	AAI-based (medium-confidence)	1	1-130768	11	0.9768	9	162.965	Viruses;Duplodnaviria;Heunggongvirae;Uroviricota;Caudoviricetes	dsDNA	Prokaryote
SM1050_MG_virome_scaffold_10_c2	SM1050_MG_virome_scaffold_10_c2	130639	No	163	26	1	Medium-quality	Genome-fragment	86.09	AAI-based (high-confidence)	1		11	0.9551	3	120.257	Viruses;Duplodnaviria;Heunggongvirae;Uroviricota;Caudoviricetes	dsDNA	Prokaryote
SM1005_MG_virome_scaffold_25_c1	SM1005_MG_virome_scaffold_25_c1,SM1031_MG_virome_scaffold_1146_c2,SM1031_MG_virome_scaffold_1426_c1,SM1031_MG_virome_scaffold_1426_c2	130256	No	201	20	10	Medium-quality	Genome-fragment	86.23	HMM-based (lower-bound)	1		11	0.9755	7	86.0455	Viruses;Duplodnaviria;Heunggongvirae;Uroviricota;Caudoviricetes	dsDNA	Prokaryote
SM1050_MG_virome_scaffold_19_c1	SM1050_MG_virome_scaffold_19_c1	130041	No	145	23	3	Complete	High-quality	100	DTR (high-confidence)	1		11	0.9462	5	128.897	Viruses;Duplodnaviria;Heunggongvirae;Uroviricota;Caudoviricetes	dsDNA	Prokaryote
SM1000_MG_virome_scaffold_62_c1	SM1000_MG_virome_scaffold_62_c1	129983	No	215	11	2	Complete	High-quality	100	DTR (high-confidence)	1		11	0.9774	3	86.5831	Viruses;Duplodnaviria;Heunggongvirae;Uroviricota;Caudoviricetes	dsDNA	Prokaryote
SM1005_MG_virome_scaffold_5_c4	SM1005_MG_virome_scaffold_5_c4	129742	No	213	14	6	Medium-quality	Genome-fragment	78.96	HMM-based (lower-bound)	1		11	0.9559	4	53.8806	Viruses;Duplodnaviria;Heunggongvirae;Uroviricota;Caudoviricetes	dsDNA	Prokaryote
SM1029_MG_virome_scaffold_10_c1	SM1029_MG_virome_scaffold_10_c1,SM1005_MG_virome_scaffold_198_c1,SM1026_MG_virome_scaffold_13_c1,SM1050_MG_virome_scaffold_172_c1_1|9851-51973/51973,SM1000_MG_virome_scaffold_1960_c1,SM1050_MG_virome_scaffold_172_c2	129510	No	179	25	10	High-quality	High-quality	94.96	HMM-based (lower-bound)	1.93		11	0.956	12	67.8411	Viruses;Duplodnaviria;Heunggongvirae;Uroviricota;Caudoviricetes	dsDNA	Prokaryote
SM1005_MG_virome_scaffold_28_c1	SM1005_MG_virome_scaffold_28_c1	128949	No	155	17	1	High-quality	High-quality	100	AAI-based (medium-confidence)	1		11	0.9785	3	106.928	Viruses;Duplodnaviria;Heunggongvirae;Uroviricota;Caudoviricetes	dsDNA	Prokaryote
SM1050_MG_virome_scaffold_15_c2	SM1050_MG_virome_scaffold_15_c2	127869	No	183	20	3	Medium-quality	Genome-fragment	75.99	HMM-based (lower-bound)	1		11	0.9499	2	83.4607	Viruses;Duplodnaviria;Heunggongvirae;Uroviricota;Caudoviricetes	dsDNA	Prokaryote
SM1005_MG_virome_scaffold_29_c1	SM1005_MG_virome_scaffold_29_c1	127448	No	183	23	5	High-quality	High-quality	96.71	HMM-based (lower-bound)	1		11	0.9529	11	51.7864	Viruses;Duplodnaviria;Heunggongvirae;Uroviricota;Caudoviricetes	dsDNA	Prokaryote
SM1004_MG_virome_scaffold_11_c1	SM1004_MG_virome_scaffold_11_c1,SM1050_MG_virome_scaffold_21_c1	127396	No	182	22	3	Complete	High-quality	100	DTR (high-confidence)	1		11	0.9738	3	63.448	Viruses;Duplodnaviria;Heunggongvirae;Uroviricota;Caudoviricetes	dsDNA	Prokaryote
SM1000_MG_virome_scaffold_61_c1	SM1000_MG_virome_scaffold_61_c1	127002	No	179	35	2	Low-quality	Genome-fragment	36.41	AAI-based (medium-confidence)	1		11	0.9782	9	84.554	Viruses;Duplodnaviria;Heunggongvirae;Uroviricota;Caudoviricetes	dsDNA	Prokaryote
SM1005_MG_virome_scaffold_30_c1	SM1005_MG_virome_scaffold_30_c1	126789	No	175	25	2	High-quality	High-quality	100	AAI-based (high-confidence)	1		11	0.9734	6	123.862	Viruses;Duplodnaviria;Heunggongvirae;Uroviricota;Caudoviricetes	dsDNA	Prokaryote
SM1031_MG_virome_scaffold_29_c1	SM1031_MG_virome_scaffold_29_c1	126734	No	219	27	5	High-quality	High-quality	94.18	HMM-based (lower-bound)	1		11	0.9522	11	86.4655	Viruses;Duplodnaviria;Heunggongvirae;Uroviricota;Caudoviricetes	dsDNA	Prokaryote
SM1004_MG_virome_scaffold_12_c1	SM1004_MG_virome_scaffold_12_c1	126697	No	199	26	5	High-quality	High-quality	100	AAI-based (medium-confidence)	1		11	0.9739	8	62.2447	Viruses;Duplodnaviria;Heunggongvirae;Uroviricota;Caudoviricetes	dsDNA	Prokaryote
SM1031_MG_virome_scaffold_30_c1	SM1031_MG_virome_scaffold_30_c1	125818	No	160	18	2	Complete	High-quality	100	DTR (high-confidence)	1		11	0.9353	2	85.4102	Viruses;Duplodnaviria;Heunggongvirae;Uroviricota;Caudoviricetes	dsDNA	Prokaryote
SM1005_MG_virome_scaffold_31_c1	SM1005_MG_virome_scaffold_31_c1	125774	No	182	15	0	High-quality	High-quality	100	AAI-based (medium-confidence)	1		11	0.9625	2	99.2241	Viruses;Duplodnaviria;Heunggongvirae;Uroviricota;Caudoviricetes	dsDNA	Prokaryote
SM1031_MG_virome_scaffold_31_c1	SM1031_MG_virome_scaffold_31_c1	125547	No	158	27	0	High-quality	High-quality	100	AAI-based (high-confidence)	1		11	0.9777	6	139.861	Viruses;Duplodnaviria;Heunggongvirae;Uroviricota;Caudoviricetes	dsDNA	Prokaryote
SM1000_MG_virome_scaffold_63_c1	SM1000_MG_virome_scaffold_63_c1	124789	No	163	25	0	High-quality	High-quality	100	AAI-based (medium-confidence)	1		11	0.9775	3	141.221	Viruses;Duplodnaviria;Heunggongvirae;Uroviricota;Caudoviricetes	dsDNA	Prokaryote
SM1000_MG_virome_scaffold_29_c1_57049_181553	SM1000_MG_virome_scaffold_29_c1|provirus_57049_181553	124505	Yes	185	30	4	Medium-quality	Genome-fragment	76.5	AAI-based (medium-confidence)	1	57049-181553	11	0.9666	12	165.857	Viruses;Duplodnaviria;Heunggongvirae;Uroviricota;Caudoviricetes	dsDNA	Prokaryote
SM1050_MG_virome_scaffold_22_c1	SM1050_MG_virome_scaffold_22_c1	124369	No	218	19	7	Medium-quality	Genome-fragment	82.07	HMM-based (lower-bound)	1		11	0.9439	8	59.5273	Viruses;Duplodnaviria;Heunggongvirae;Uroviricota;Caudoviricetes	dsDNA	Prokaryote
SM1000_MG_virome_scaffold_10_c3	SM1000_MG_virome_scaffold_10_c3,SM1005_MG_virome_scaffold_468_c4,SM1005_MG_virome_scaffold_1503_c1,SM1005_MG_virome_scaffold_3036_c1,SM1005_MG_virome_scaffold_3352_c1,SM1050_MG_virome_scaffold_965_c7	124207	No	128	12	5	Low-quality	Genome-fragment	28.89	AAI-based (high-confidence)	1		11	0.9489	8	67.952	Viruses;Duplodnaviria;Heunggongvirae;Uroviricota;Caudoviricetes	dsDNA	Prokaryote
SM1005_MG_virome_scaffold_32_c1	SM1005_MG_virome_scaffold_32_c1	123803	No	199	17	3	Medium-quality	Genome-fragment	76.87	HMM-based (lower-bound)	1		11	0.9729	3	64.4569	Viruses;Duplodnaviria;Heunggongvirae;Uroviricota;Caudoviricetes	dsDNA	Prokaryote
SM1005_MG_virome_scaffold_33_c1	SM1005_MG_virome_scaffold_33_c1,SM1050_MG_virome_scaffold_70_c1,SM1050_MG_virome_scaffold_1421_c1,SM1050_MG_virome_scaffold_2444_c1,SM1031_MG_virome_scaffold_4025_c1	123157	No	156	15	0	Complete	High-quality	100	DTR (high-confidence)	1		11	0.9745	4	122.982	Viruses;Duplodnaviria;Heunggongvirae;Uroviricota;Caudoviricetes	dsDNA	Prokaryote
SM1000_MG_virome_scaffold_64_c1	SM1000_MG_virome_scaffold_64_c1	123031	No	164	19	0	Complete	High-quality	100	DTR (high-confidence)	1		11	0.9769	2	116.312	Viruses;Duplodnaviria;Heunggongvirae;Uroviricota;Caudoviricetes	dsDNA	Prokaryote
SM1050_MG_virome_scaffold_23_c1	SM1050_MG_virome_scaffold_23_c1	122716	No	159	30	1	High-quality	High-quality	100	AAI-based (medium-confidence)	1		11	0.9758	8	145.051	Viruses;Duplodnaviria;Heunggongvirae;Uroviricota;Caudoviricetes	dsDNA	Prokaryote
SM1005_MG_virome_scaffold_34_c1	SM1005_MG_virome_scaffold_34_c1	122587	No	172	57	1	High-quality	High-quality	93.91	AAI-based (medium-confidence)	1		11	0.9805	8	122.289	Viruses;Duplodnaviria;Heunggongvirae;Uroviricota;Caudoviricetes	dsDNA	Prokaryote
SM1000_MG_virome_scaffold_30_c1_58360_180752	SM1000_MG_virome_scaffold_30_c1|provirus_58360_180752	122393	Yes	262	23	6	Medium-quality	Genome-fragment	64.25	HMM-based (lower-bound)	1	58360-180752	11	0.9688	3	98.0647	Viruses;Duplodnaviria;Heunggongvirae;Uroviricota;Caudoviricetes	dsDNA	Prokaryote
SM1031_MG_virome_scaffold_34_c1	SM1031_MG_virome_scaffold_34_c1	121968	No	167	26	0	High-quality	High-quality	100	AAI-based (medium-confidence)	1		11	0.9809	5	139.361	Viruses;Duplodnaviria;Heunggongvirae;Uroviricota;Caudoviricetes	dsDNA	Prokaryote
SM1030_MG_virome_scaffold_9_c1	SM1030_MG_virome_scaffold_9_c1	121934	No	155	23	4	High-quality	High-quality	100	AAI-based (high-confidence)	1		11	0.9647	6	128.88	Viruses;Duplodnaviria;Heunggongvirae;Uroviricota;Caudoviricetes	dsDNA	Prokaryote
SM1050_MG_virome_scaffold_25_c1	SM1050_MG_virome_scaffold_25_c1	121893	No	165	30	4	Low-quality	Genome-fragment	23.43	AAI-based (medium-confidence)	1.01		11	0.9537	2	20.4858	Viruses;Duplodnaviria;Heunggongvirae;Uroviricota;Caudoviricetes	dsDNA	Prokaryote
SM1000_MG_virome_scaffold_66_c1	SM1000_MG_virome_scaffold_66_c1	120880	No	149	14	0	Complete	High-quality	100	DTR (high-confidence)	1		11	0.967	3	124.196	Viruses;Duplodnaviria;Heunggongvirae;Uroviricota;Caudoviricetes	dsDNA	Prokaryote
SM1031_MG_virome_scaffold_35_c1	SM1031_MG_virome_scaffold_35_c1,SM1005_MG_virome_scaffold_1613_c4,SM1005_MG_virome_scaffold_678_c10	120867	No	173	47	1	Complete	High-quality	100	DTR (high-confidence)	1		11	0.981	9	107.403	Viruses;Duplodnaviria;Heunggongvirae;Uroviricota;Caudoviricetes	dsDNA	Prokaryote
SM1000_MG_virome_scaffold_67_c1	SM1000_MG_virome_scaffold_67_c1	120807	No	182	49	1	Medium-quality	Genome-fragment	70.74	AAI-based (medium-confidence)	1		11	0.9583	20	126.246	Viruses;Duplodnaviria;Heunggongvirae;Uroviricota;Caudoviricetes	dsDNA	Prokaryote
SM1000_MG_virome_scaffold_68_c1	SM1000_MG_virome_scaffold_68_c1	120770	No	187	31	7	Complete	High-quality	100	DTR (high-confidence)	1		11	0.9796	6	76.3995	Viruses;Duplodnaviria;Heunggongvirae;Uroviricota;Caudoviricetes	dsDNA	Prokaryote
SM1030_MG_virome_scaffold_8_c2	SM1030_MG_virome_scaffold_8_c2	120550	No	178	20	2	High-quality	High-quality	100	AAI-based (medium-confidence)	1		11	0.9713	5	113.164	Viruses;Duplodnaviria;Heunggongvirae;Uroviricota;Caudoviricetes	dsDNA	Prokaryote
SM1029_MG_virome_scaffold_11_c1	SM1029_MG_virome_scaffold_11_c1	119721	No	212	18	3	Complete	High-quality	100	DTR (high-confidence)	1		11	0.94	11	42.4522	Viruses;Duplodnaviria;Heunggongvirae;Uroviricota;Caudoviricetes	dsDNA	Prokaryote
SM1030_MG_virome_scaffold_10_c1	SM1030_MG_virome_scaffold_10_c1,SM1004_MG_virome_scaffold_14_c1,SM1003_MG_virome_scaffold_7_c1,SM1029_MG_virome_scaffold_12_c3,SM1005_MG_virome_scaffold_1049_c3,SM1050_MG_virome_scaffold_85_c2,SM1005_MG_virome_scaffold_1964_c1,SM1050_MG_virome_scaffold_85_c3,SM1050_MG_virome_scaffold_85_c4	118963	No	166	19	8	High-quality	High-quality	95.06	AAI-based (high-confidence)	1		11	0.952	10	70.2396	Viruses;Duplodnaviria;Heunggongvirae;Uroviricota;Caudoviricetes	dsDNA	Prokaryote
SM1005_MG_virome_scaffold_37_c1	SM1005_MG_virome_scaffold_37_c1	118959	No	215	36	2	Medium-quality	Genome-fragment	84.68	HMM-based (lower-bound)	1		11	0.9697	14	97.4202	Viruses;Duplodnaviria;Heunggongvirae;Uroviricota;Caudoviricetes	dsDNA	Prokaryote
SM1005_MG_virome_scaffold_35_c1_1_1_118866	SM1005_MG_virome_scaffold_35_c1_1|1-118866/122389	118866	Yes	204	33	2	Medium-quality	Genome-fragment	57.08	AAI-based (medium-confidence)	1	1-118866	11	0.9813	11	108.29	Viruses;Duplodnaviria;Heunggongvirae;Uroviricota;Caudoviricetes	dsDNA	Prokaryote
SM1028_MG_virome_scaffold_1_c1	SM1028_MG_virome_scaffold_1_c1,SM1031_MG_virome_scaffold_68_c1|provirus_3_88370	118455	No	188	16	4	High-quality	High-quality	93.93	AAI-based (medium-confidence)	1		11	0.9605	9	39.4654	Viruses;Duplodnaviria;Heunggongvirae;Uroviricota;Caudoviricetes	dsDNA	Prokaryote
SM1050_MG_virome_scaffold_29_c1	SM1050_MG_virome_scaffold_29_c1,SM1004_MG_virome_scaffold_15_c1,SM1005_MG_virome_scaffold_40_c1,SM1005_MG_virome_scaffold_40_c2,SM1005_MG_virome_scaffold_40_c3,SM1031_MG_virome_scaffold_1229_c1,SM1031_MG_virome_scaffold_329_c3,SM1031_MG_virome_scaffold_3132_c2	118327	No	183	10	4	High-quality	High-quality	95.52	HMM-based (lower-bound)	1		11	0.9703	7	46.6993	Viruses;Duplodnaviria;Heunggongvirae;Uroviricota;Caudoviricetes	dsDNA	Prokaryote
SM1005_MG_virome_scaffold_39_c1	SM1005_MG_virome_scaffold_39_c1	118123	No	170	25	2	High-quality	High-quality	100	AAI-based (medium-confidence)	1		11	0.9771	10	76.4717	Viruses;Duplodnaviria;Heunggongvirae;Uroviricota;Caudoviricetes	dsDNA	Prokaryote
SM1000_MG_virome_scaffold_74_c1	SM1000_MG_virome_scaffold_74_c1	118044	No	190	23	3	Complete	High-quality	100	DTR (high-confidence)	1		11	0.98	9	74.2802	Viruses;Duplodnaviria;Heunggongvirae;Uroviricota;Caudoviricetes	dsDNA	Prokaryote
SM1030_MG_virome_scaffold_11_c1	SM1030_MG_virome_scaffold_11_c1,SM1050_MG_virome_scaffold_31_c1,SM1029_MG_virome_scaffold_304_c1_1|2670-28499/28499,SM1029_MG_virome_scaffold_39_c4,SM1029_MG_virome_scaffold_39_c5,SM1029_MG_virome_scaffold_39_c3	118035	No	177	18	10	Complete	High-quality	100	DTR (high-confidence)	1		11	0.9253	12	80.214	Viruses;Duplodnaviria;Heunggongvirae;Uroviricota;Caudoviricetes	dsDNA	Prokaryote
SM1005_MG_virome_scaffold_41_c1	SM1005_MG_virome_scaffold_41_c1,SM1031_MG_virome_scaffold_107_c1,SM1031_MG_virome_scaffold_1163_c1,SM1031_MG_virome_scaffold_2318_c1	117950	No	147	26	2	Medium-quality	Genome-fragment	82.27	AAI-based (high-confidence)	1		11	0.9778	6	94.7569	Viruses;Duplodnaviria;Heunggongvirae;Uroviricota;Caudoviricetes	dsDNA	Prokaryote
SM1031_MG_virome_scaffold_37_c1	SM1031_MG_virome_scaffold_37_c1	117879	No	194	21	7	Complete	High-quality	100	DTR (medium-confidence)	1		11	0.9763	7	92.9721	Viruses;Duplodnaviria;Heunggongvirae;Uroviricota;Caudoviricetes	dsDNA	Prokaryote
SM1000_MG_virome_scaffold_46_c1	SM1000_MG_virome_scaffold_46_c1	117834	No	196	23	2	Medium-quality	Genome-fragment	71.63	HMM-based (lower-bound)	1		11	0.9728	3	106.073	Viruses;Duplodnaviria;Heunggongvirae;Uroviricota;Caudoviricetes	dsDNA	Prokaryote
SM1000_MG_virome_scaffold_75_c1	SM1000_MG_virome_scaffold_75_c1	117242	No	155	15	2	High-quality	High-quality	100	AAI-based (medium-confidence)	1		11	0.89	10	35.9276	Viruses;Duplodnaviria;Heunggongvirae;Uroviricota;Caudoviricetes;Herelleviridae	dsDNA	Prokaryote
SM1031_MG_virome_scaffold_38_c1	SM1031_MG_virome_scaffold_38_c1	116130	No	152	19	2	High-quality	High-quality	100	AAI-based (medium-confidence)	1		11	0.9786	7	54.3568	Viruses;Duplodnaviria;Heunggongvirae;Uroviricota;Caudoviricetes	dsDNA	Prokaryote
SM1050_MG_virome_scaffold_32_c1	SM1050_MG_virome_scaffold_32_c1	116115	No	175	20	7	Medium-quality	Genome-fragment	87.89	HMM-based (lower-bound)	1		11	0.9445	17	82.8441	Viruses;Duplodnaviria;Heunggongvirae;Uroviricota;Caudoviricetes	dsDNA	Prokaryote
SM1031_MG_virome_scaffold_39_c1	SM1031_MG_virome_scaffold_39_c1	116018	No	177	23	1	Complete	High-quality	100	DTR (high-confidence)	1		11	0.9785	7	71.0519	Viruses;Duplodnaviria;Heunggongvirae;Uroviricota;Caudoviricetes	dsDNA	Prokaryote
SM1026_MG_virome_scaffold_3_c1	SM1026_MG_virome_scaffold_3_c1,SM1031_MG_virome_scaffold_1735_c1	114675	No	168	23	3	Complete	High-quality	100	DTR (high-confidence)	1		11	0.9784	7	68.2276	Viruses;Duplodnaviria;Heunggongvirae;Uroviricota;Caudoviricetes	dsDNA	Prokaryote
SM1000_MG_virome_scaffold_80_c1	SM1000_MG_virome_scaffold_80_c1,SM1005_MG_virome_scaffold_48_c1,SM1031_MG_virome_scaffold_405_c1,SM1031_MG_virome_scaffold_405_c3,SM1031_MG_virome_scaffold_2374_c1,SM1031_MG_virome_scaffold_3332_c1	114290	No	193	40	0	Medium-quality	Genome-fragment	89.27	HMM-based (lower-bound)	1		11	0.9775	6	79.8115	Viruses;Duplodnaviria;Heunggongvirae;Uroviricota;Caudoviricetes	dsDNA	Prokaryote
SM1030_MG_virome_scaffold_14_c1	SM1030_MG_virome_scaffold_14_c1	114209	No	222	14	1	High-quality	High-quality	99.07	AAI-based (medium-confidence)	1		11	0.9783	12	64.9271	Viruses;Duplodnaviria;Heunggongvirae;Uroviricota;Caudoviricetes	dsDNA	Prokaryote
SM1029_MG_virome_scaffold_7_c1_2_114191	SM1029_MG_virome_scaffold_7_c1|provirus_2_114191	114190	Yes	122	29	4	Low-quality	Genome-fragment	14.11	HMM-based (lower-bound)	1	2-114191	11	0.9287	2	19.0003	Viruses;Varidnaviria;Bamfordvirae;Nucleocytoviricota;Megaviricetes	dsDNA	Eukaryote
SM1031_MG_virome_scaffold_40_c1	SM1031_MG_virome_scaffold_40_c1,SM1005_MG_virome_scaffold_49_c4,SM1005_MG_virome_scaffold_49_c1,SM1005_MG_virome_scaffold_49_c3	112944	No	172	8	5	High-quality	High-quality	96.26	AAI-based (medium-confidence)	1		11	0.9796	4	42.9587	Viruses;Duplodnaviria;Heunggongvirae;Uroviricota;Caudoviricetes	dsDNA	Prokaryote
SM1031_MG_virome_scaffold_41_c1	SM1031_MG_virome_scaffold_41_c1	112693	No	174	16	0	Medium-quality	Genome-fragment	83.83	HMM-based (lower-bound)	1		11	0.9693	7	45.9576	Viruses;Duplodnaviria;Heunggongvirae;Uroviricota;Caudoviricetes	dsDNA	Prokaryote
SM1000_MG_virome_scaffold_85_c1	SM1000_MG_virome_scaffold_85_c1	112241	No	200	17	0	Medium-quality	Genome-fragment	50.14	HMM-based (lower-bound)	1		11	0.9786	8	65.9389	Viruses;Duplodnaviria;Heunggongvirae;Uroviricota;Caudoviricetes	dsDNA	Prokaryote
SM1000_MG_virome_scaffold_86_c1	SM1000_MG_virome_scaffold_86_c1	112135	No	158	26	4	Complete	High-quality	100	DTR (high-confidence)	1		11	0.9671	11	64.7634	Viruses;Duplodnaviria;Heunggongvirae;Uroviricota;Caudoviricetes;Herelleviridae	dsDNA	Prokaryote
SM1005_MG_virome_scaffold_46_c1	SM1005_MG_virome_scaffold_46_c1,SM1031_MG_virome_scaffold_326_c1,SM1031_MG_virome_scaffold_734_c1,SM1031_MG_virome_scaffold_734_c2,SM1031_MG_virome_scaffold_3888_c1	111262	No	194	26	2	High-quality	High-quality	100	AAI-based (medium-confidence)	1		11	0.9801	12	93.4268	Viruses;Duplodnaviria;Heunggongvirae;Uroviricota;Caudoviricetes	dsDNA	Prokaryote
SM1000_MG_virome_scaffold_79_c2	SM1000_MG_virome_scaffold_79_c2,SM1031_MG_virome_scaffold_338_c4,SM1005_MG_virome_scaffold_1668_c1,SM1031_MG_virome_scaffold_818_c3,SM1031_MG_virome_scaffold_818_c2,SM1031_MG_virome_scaffold_338_c5,SM1050_MG_virome_scaffold_2093_c1,SM1050_MG_virome_scaffold_2945_c1,SM1005_MG_virome_scaffold_3484_c1,SM1031_MG_virome_scaffold_2566_c2,SM1005_MG_virome_scaffold_2510_c1	111137	No	191	17	2	High-quality	High-quality	96.31	AAI-based (medium-confidence)	1		11	0.9794	10	65.7668	Viruses;Duplodnaviria;Heunggongvirae;Uroviricota;Caudoviricetes	dsDNA	Prokaryote
SM1005_MG_virome_scaffold_44_c1	SM1005_MG_virome_scaffold_44_c1,SM1000_MG_virome_scaffold_1335_c1,SM1050_MG_virome_scaffold_1951_c1,SM1000_MG_virome_scaffold_3790_c1,SM1000_MG_virome_scaffold_4295_c1,SM1050_MG_virome_scaffold_2320_c1	110552	No	174	26	1	High-quality	High-quality	93.53	HMM-based (lower-bound)	1		11	0.9605	5	60.8822	Viruses;Duplodnaviria;Heunggongvirae;Uroviricota;Caudoviricetes	dsDNA	Prokaryote
SM1028_MG_virome_scaffold_2_c1	SM1028_MG_virome_scaffold_2_c1	109469	No	157	29	4	Complete	High-quality	100	DTR (high-confidence)	1		11	0.9673	13	53.1379	Viruses;Duplodnaviria;Heunggongvirae;Uroviricota;Caudoviricetes	dsDNA	Prokaryote
SM1000_MG_virome_scaffold_88_c1	SM1000_MG_virome_scaffold_88_c1	109300	No	241	20	2	Medium-quality	Genome-fragment	85.14	HMM-based (lower-bound)	1		11	0.9557	1	44.9814	Viruses;Duplodnaviria;Heunggongvirae;Uroviricota;Caudoviricetes	dsDNA	Prokaryote
SM1031_MG_virome_scaffold_42_c1	SM1031_MG_virome_scaffold_42_c1,SM1005_MG_virome_scaffold_1199_c1	109266	No	178	30	1	Medium-quality	Genome-fragment	76.12	AAI-based (medium-confidence)	1		11	0.9779	7	98.8195	Viruses;Duplodnaviria;Heunggongvirae;Uroviricota;Caudoviricetes	dsDNA	Prokaryote
SM1004_MG_virome_scaffold_18_c1	SM1004_MG_virome_scaffold_18_c1	108096	No	184	20	6	Medium-quality	Genome-fragment	81.28	HMM-based (lower-bound)	1		11	0.9718	8	60.9722	Viruses;Duplodnaviria;Heunggongvirae;Uroviricota;Caudoviricetes	dsDNA	Prokaryote
SM1000_MG_virome_scaffold_89_c1	SM1000_MG_virome_scaffold_89_c1	107658	No	156	21	4	Complete	High-quality	100	DTR (high-confidence)	1		11	0.9054	10	88.1674	Viruses;Duplodnaviria;Heunggongvirae;Uroviricota;Caudoviricetes	dsDNA	Prokaryote
SM1031_MG_virome_scaffold_43_c1	SM1031_MG_virome_scaffold_43_c1	107000	No	136	18	2	High-quality	High-quality	100	AAI-based (medium-confidence)	1.01		11	0.9768	6	90.2056	Viruses;Duplodnaviria;Heunggongvirae;Uroviricota;Caudoviricetes;Crassvirales	dsDNA	Prokaryote
SM1003_MG_virome_scaffold_9_c1	SM1003_MG_virome_scaffold_9_c1,SM1030_MG_virome_scaffold_15_c1,SM1030_MG_virome_scaffold_15_c2	106930	No	173	25	8	Medium-quality	Genome-fragment	76.81	HMM-based (lower-bound)	1		11	0.9759	10	62.8345	Viruses;Duplodnaviria;Heunggongvirae;Uroviricota;Caudoviricetes	dsDNA	Prokaryote
SM1005_MG_virome_scaffold_51_c1	SM1005_MG_virome_scaffold_51_c1	106860	No	217	40	1	Complete	High-quality	100	DTR (high-confidence)	1		11	0.9787	4	82.7321	Viruses;Duplodnaviria;Heunggongvirae;Uroviricota;Caudoviricetes	dsDNA	Prokaryote
SM1000_MG_virome_scaffold_90_c1	SM1000_MG_virome_scaffold_90_c1	106530	No	132	22	2	Medium-quality	Genome-fragment	65.63	AAI-based (medium-confidence)	1		11	0.9752	11	111.041	Viruses;Duplodnaviria;Heunggongvirae;Uroviricota;Caudoviricetes	dsDNA	Prokaryote
SM1000_MG_virome_scaffold_93_c1	SM1000_MG_virome_scaffold_93_c1	105735	No	160	16	5	Medium-quality	Genome-fragment	66.73	HMM-based (lower-bound)	1		11	0.9762	4	51.3961	Viruses;Duplodnaviria;Heunggongvirae;Uroviricota;Caudoviricetes	dsDNA	Prokaryote
SM1031_MG_virome_scaffold_44_c1	SM1031_MG_virome_scaffold_44_c1	105678	No	200	11	5	Medium-quality	Genome-fragment	78.14	HMM-based (lower-bound)	1		11	0.9772	7	54.1175	Viruses;Duplodnaviria;Heunggongvirae;Uroviricota;Caudoviricetes	dsDNA	Prokaryote
SM1000_MG_virome_scaffold_94_c1	SM1000_MG_virome_scaffold_94_c1	105464	No	122	25	0	Low-quality	Genome-fragment	29.63	AAI-based (medium-confidence)	1		11	0.8318	4	58.9516	Viruses;Duplodnaviria;Heunggongvirae;Uroviricota;Caudoviricetes	dsDNA	Prokaryote
SM1005_MG_virome_scaffold_52_c1	SM1005_MG_virome_scaffold_52_c1,SM1028_MG_virome_scaffold_129_c3,SM1028_MG_virome_scaffold_129_c4,SM1028_MG_virome_scaffold_502_c2,SM1028_MG_virome_scaffold_583_c1	105171	No	148	14	1	High-quality	High-quality	100	AAI-based (medium-confidence)	1		11	0.9713	7	60.0422	Viruses;Duplodnaviria;Heunggongvirae;Uroviricota;Caudoviricetes	dsDNA	Prokaryote
SM1050_MG_virome_scaffold_30_c2	SM1050_MG_virome_scaffold_30_c2	105141	No	132	10	6	Medium-quality	Genome-fragment	67.18	HMM-based (lower-bound)	1		11	0.8872	7	49.2487	Viruses;Duplodnaviria;Heunggongvirae;Uroviricota;Caudoviricetes	dsDNA	Prokaryote
SM1031_MG_virome_scaffold_32_c3	SM1031_MG_virome_scaffold_32_c3,SM1005_MG_virome_scaffold_657_c1,SM1005_MG_virome_scaffold_1065_c4	104704	No	157	21	1	Medium-quality	Genome-fragment	64.3	HMM-based (lower-bound)	1		11	0.9446	6	92.0468	Viruses;Duplodnaviria;Heunggongvirae;Uroviricota;Caudoviricetes	dsDNA	Prokaryote
SM1000_MG_virome_scaffold_95_c1	SM1000_MG_virome_scaffold_95_c1	104571	No	133	18	2	High-quality	High-quality	99.76	AAI-based (medium-confidence)	1		11	0.9226	7	47.6745	Viruses;Duplodnaviria;Heunggongvirae;Uroviricota;Caudoviricetes	dsDNA	Prokaryote
SM1005_MG_virome_scaffold_43_c3	SM1005_MG_virome_scaffold_43_c3,SM1031_MG_virome_scaffold_374_c1,SM1031_MG_virome_scaffold_1142_c1,SM1000_MG_virome_scaffold_1170_c3	104487	No	145	10	4	Medium-quality	Genome-fragment	87.26	AAI-based (medium-confidence)	1		11	0.9795	4	40.7108	Viruses;Duplodnaviria;Heunggongvirae;Uroviricota;Caudoviricetes	dsDNA	Prokaryote
SM1000_MG_virome_scaffold_96_c1	SM1000_MG_virome_scaffold_96_c1	104392	No	232	18	8	Medium-quality	Genome-fragment	58.36	HMM-based (lower-bound)	1		11	0.9705	2	91.8267	Viruses;Duplodnaviria;Heunggongvirae;Uroviricota;Caudoviricetes	dsDNA	Prokaryote
SM1000_MG_virome_scaffold_97_c1	SM1000_MG_virome_scaffold_97_c1	104329	No	119	12	3	High-quality	High-quality	100	AAI-based (medium-confidence)	1		11	0.9719	5	48.8418	Viruses;Duplodnaviria;Heunggongvirae;Uroviricota;Caudoviricetes	dsDNA	Prokaryote
SM1000_MG_virome_scaffold_98_c1	SM1000_MG_virome_scaffold_98_c1	104240	No	133	18	1	Complete	High-quality	100	DTR (high-confidence)	1		11	0.973	5	93.9414	Viruses;Duplodnaviria;Heunggongvirae;Uroviricota;Caudoviricetes;Crassvirales	dsDNA	Prokaryote
SM1031_MG_virome_scaffold_45_c1	SM1031_MG_virome_scaffold_45_c1	104156	No	121	19	2	High-quality	High-quality	100	AAI-based (medium-confidence)	1		11	0.9787	6	90.5952	Viruses;Duplodnaviria;Heunggongvirae;Uroviricota;Caudoviricetes;Crassvirales	dsDNA	Prokaryote
SM1050_MG_virome_scaffold_38_c1	SM1050_MG_virome_scaffold_38_c1	104142	No	178	35	2	Complete	High-quality	100	DTR (high-confidence)	1		11	0.9744	9	64.5204	Viruses;Duplodnaviria;Heunggongvirae;Uroviricota;Caudoviricetes	dsDNA	Prokaryote
SM1000_MG_virome_scaffold_77_c2	SM1000_MG_virome_scaffold_77_c2	103893	No	172	32	3	Medium-quality	Genome-fragment	87.3	AAI-based (medium-confidence)	1		11	0.9688	12	68.5055	Viruses;Duplodnaviria;Heunggongvirae;Uroviricota;Caudoviricetes	dsDNA	Prokaryote
SM1031_MG_virome_scaffold_46_c1	SM1031_MG_virome_scaffold_46_c1	103727	No	125	19	0	Complete	High-quality	100	DTR (high-confidence)	1		11	0.9819	7	78.1091	Viruses;Duplodnaviria;Heunggongvirae;Uroviricota;Caudoviricetes	dsDNA	Prokaryote
SM1050_MG_virome_scaffold_39_c1	SM1050_MG_virome_scaffold_39_c1,SM1000_MG_virome_scaffold_100_c1,SM1000_MG_virome_scaffold_100_c2	103717	No	167	13	3	High-quality	High-quality	100	AAI-based (medium-confidence)	1		11	0.9778	3	49.0083	Viruses;Duplodnaviria;Heunggongvirae;Uroviricota;Caudoviricetes	dsDNA	Prokaryote
SM1050_MG_virome_scaffold_40_c1	SM1050_MG_virome_scaffold_40_c1	103591	No	173	18	2	Complete	High-quality	100	DTR (medium-confidence)	1		11	0.9717	11	58.3832	Viruses;Duplodnaviria;Heunggongvirae;Uroviricota;Caudoviricetes	dsDNA	Prokaryote
SM1004_MG_virome_scaffold_23_c1	SM1004_MG_virome_scaffold_23_c1,SM1031_MG_virome_scaffold_209_c6,SM1031_MG_virome_scaffold_2413_c1,SM1031_MG_virome_scaffold_209_c2,SM1031_MG_virome_scaffold_209_c7,SM1031_MG_virome_scaffold_209_c1	103358	No	130	42	1	High-quality	High-quality	99.35	AAI-based (medium-confidence)	1		11	0.9755	4	99.8272	Viruses;Duplodnaviria;Heunggongvirae;Uroviricota;Caudoviricetes	dsDNA	Prokaryote
SM1031_MG_virome_scaffold_47_c1	SM1031_MG_virome_scaffold_47_c1	103242	No	164	17	2	High-quality	High-quality	100	AAI-based (medium-confidence)	1.01		11	0.9715	5	43.3767	Viruses;Duplodnaviria;Heunggongvirae;Uroviricota;Caudoviricetes	dsDNA	Prokaryote
SM1005_MG_virome_scaffold_53_c1	SM1005_MG_virome_scaffold_53_c1,SM1000_MG_virome_scaffold_205_c1,SM1000_MG_virome_scaffold_1840_c1	103063	No	161	15	2	High-quality	High-quality	100	AAI-based (medium-confidence)	1		11	0.9751	5	50.3462	Viruses;Duplodnaviria;Heunggongvirae;Uroviricota;Caudoviricetes	dsDNA	Prokaryote
SM1031_MG_virome_scaffold_48_c1	SM1031_MG_virome_scaffold_48_c1	102637	No	141	14	1	Medium-quality	Genome-fragment	58.1	HMM-based (lower-bound)	1		11	0.9798	9	90.0919	Viruses;Duplodnaviria;Heunggongvirae;Uroviricota;Caudoviricetes	dsDNA	Prokaryote
SM1004_MG_virome_scaffold_22_c1	SM1004_MG_virome_scaffold_22_c1,SM1005_MG_virome_scaffold_88_c1,SM1031_MG_virome_scaffold_79_c1_1|1-76261/89337	102561	No	174	27	10	High-quality	High-quality	100	AAI-based (medium-confidence)	1		11	0.9482	10	79.3791	Viruses;Duplodnaviria;Heunggongvirae;Uroviricota;Caudoviricetes	dsDNA	Prokaryote
SM1031_MG_virome_scaffold_49_c1	SM1031_MG_virome_scaffold_49_c1	102463	No	141	24	1	Medium-quality	Genome-fragment	65.69	HMM-based (lower-bound)	1		11	0.9744	9	42.6063	Viruses;Duplodnaviria;Heunggongvirae;Uroviricota;Caudoviricetes	dsDNA	Prokaryote
SM1050_MG_virome_scaffold_33_c1	SM1050_MG_virome_scaffold_33_c1	102037	No	179	11	6	Medium-quality	Genome-fragment	71.77	HMM-based (lower-bound)	1		11	0.9515	1	61.9373	Viruses;Duplodnaviria;Heunggongvirae;Uroviricota;Caudoviricetes	dsDNA	Prokaryote
SM1000_MG_virome_scaffold_101_c1	SM1000_MG_virome_scaffold_101_c1	102020	No	138	24	3	High-quality	High-quality	100	AAI-based (medium-confidence)	1		11	0.9775	9	63.0749	Viruses;Duplodnaviria;Heunggongvirae;Uroviricota;Caudoviricetes	dsDNA	Prokaryote
SM1004_MG_virome_scaffold_24_c1	SM1004_MG_virome_scaffold_24_c1	101973	No	176	16	4	Complete	High-quality	100	DTR (high-confidence)	1		11	0.9473	7	53.795	Viruses;Duplodnaviria;Heunggongvirae;Uroviricota;Caudoviricetes	dsDNA	Prokaryote
SM1030_MG_virome_scaffold_5_c1_36635_138446	SM1030_MG_virome_scaffold_5_c1|provirus_36635_138446,SM1003_MG_virome_scaffold_6_c6,SM1003_MG_virome_scaffold_6_c1|provirus_20474_37771,SM1003_MG_virome_scaffold_6_c2,SM1003_MG_virome_scaffold_6_c9	101812	Yes	216	11	3	Medium-quality	Genome-fragment	64.97	HMM-based (lower-bound)	1	36635-138446	11	0.9495	1	57.4521	Viruses;Duplodnaviria;Heunggongvirae;Uroviricota;Caudoviricetes	dsDNA	Prokaryote
SM1005_MG_virome_scaffold_47_c1	SM1005_MG_virome_scaffold_47_c1	101483	No	178	19	3	Medium-quality	Genome-fragment	54.49	HMM-based (lower-bound)	1		11	0.9773	8	56.3297	Viruses;Duplodnaviria;Heunggongvirae;Uroviricota;Caudoviricetes	dsDNA	Prokaryote
SM1029_MG_virome_scaffold_13_c1	SM1029_MG_virome_scaffold_13_c1	101219	No	125	17	2	High-quality	High-quality	100	AAI-based (medium-confidence)	1		11	0.978	4	90.4029	Viruses;Duplodnaviria;Heunggongvirae;Uroviricota;Caudoviricetes;Crassvirales	dsDNA	Prokaryote
SM1029_MG_virome_scaffold_14_c1	SM1029_MG_virome_scaffold_14_c1	101002	No	149	9	1	High-quality	High-quality	100	AAI-based (medium-confidence)	1		11	0.9706	6	77.1687	Viruses;Duplodnaviria;Heunggongvirae;Uroviricota;Caudoviricetes;Crassvirales	dsDNA	Prokaryote
SM1005_MG_virome_scaffold_57_c1	SM1005_MG_virome_scaffold_57_c1,SM1031_MG_virome_scaffold_50_c1	100600	No	125	16	0	High-quality	High-quality	100	AAI-based (medium-confidence)	1		11	0.979	6	90.0888	Viruses;Duplodnaviria;Heunggongvirae;Uroviricota;Caudoviricetes;Crassvirales	dsDNA	Prokaryote
SM1000_MG_virome_scaffold_91_c1	SM1000_MG_virome_scaffold_91_c1,SM1031_MG_virome_scaffold_997_c1	100570	No	145	10	5	Medium-quality	Genome-fragment	83.99	AAI-based (medium-confidence)	1		11	0.9777	4	39.2729	Viruses;Duplodnaviria;Heunggongvirae;Uroviricota;Caudoviricetes	dsDNA	Prokaryote
SM1030_MG_virome_scaffold_17_c1	SM1030_MG_virome_scaffold_17_c1	100568	No	145	11	5	Medium-quality	Genome-fragment	71.51	HMM-based (lower-bound)	1		11	0.9424	2	42.071	Viruses;Duplodnaviria;Heunggongvirae;Uroviricota;Caudoviricetes	dsDNA	Prokaryote
SM1000_MG_virome_scaffold_99_c1	SM1000_MG_virome_scaffold_99_c1	100343	No	162	9	0	Medium-quality	Genome-fragment	62.25	HMM-based (lower-bound)	1		11	0.9751	6	60.4163	Viruses;Duplodnaviria;Heunggongvirae;Uroviricota;Caudoviricetes	dsDNA	Prokaryote
SM1050_MG_virome_scaffold_28_c1_2_100327	SM1050_MG_virome_scaffold_28_c1|provirus_2_100327,SM1031_MG_virome_scaffold_36_c1|provirus_39630_119360,SM1029_MG_virome_scaffold_60_c1|provirus_25478_60019,SM1029_MG_virome_scaffold_204_c1|provirus_9895_36974,SM1031_MG_virome_scaffold_36_c1|provirus_3_31570_1|10365-31568/31568,SM1030_MG_virome_scaffold_680_c1,SM1005_MG_virome_scaffold_759_c1|provirus_1706_42290,SM1003_MG_virome_scaffold_195_c2,S…	100326	Yes	157	20	12	Medium-quality	Genome-fragment	75.98	HMM-based (lower-bound)	1	2-100327	11	0.9492	5	43.3928	Viruses;Duplodnaviria;Heunggongvirae;Uroviricota;Caudoviricetes	dsDNA	Prokaryote
SM1050_MG_virome_scaffold_44_c1	SM1050_MG_virome_scaffold_44_c1,SM1003_MG_virome_scaffold_10_c1	100090	No	189	25	7	Medium-quality	Genome-fragment	55.18	HMM-based (lower-bound)	1		11	0.9753	1	76.02	Viruses;Duplodnaviria;Heunggongvirae;Uroviricota;Caudoviricetes	dsDNA	Prokaryote
SM1005_MG_virome_scaffold_60_c1	SM1005_MG_virome_scaffold_60_c1,SM1026_MG_virome_scaffold_4_c1,SM1000_MG_virome_scaffold_103_c1,SM1004_MG_virome_scaffold_100_c1,SM1030_MG_virome_scaffold_106_c1,SM1004_MG_virome_scaffold_551_c1,SM1030_MG_virome_scaffold_898_c1,SM1030_MG_virome_scaffold_1482_c1	99892	No	168	100	0	High-quality	High-quality	100	AAI-based (high-confidence)	1		11	0.9826	14	177.714	Viruses;Duplodnaviria;Heunggongvirae;Uroviricota;Caudoviricetes	dsDNA	Prokaryote
SM1000_MG_virome_scaffold_104_c1	SM1000_MG_virome_scaffold_104_c1,SM1030_MG_virome_scaffold_91_c5_1|2618-29033/29033,SM1030_MG_virome_scaffold_91_c4,SM1030_MG_virome_scaffold_924_c1	99791	No	119	18	2	High-quality	High-quality	98.95	AAI-based (medium-confidence)	1		11	0.9807	5	82.4483	Viruses;Duplodnaviria;Heunggongvirae;Uroviricota;Caudoviricetes;Crassvirales	dsDNA	Prokaryote
SM1004_MG_virome_scaffold_25_c1	SM1004_MG_virome_scaffold_25_c1	99744	No	176	28	1	Complete	High-quality	100	DTR (high-confidence)	1		11	0.9716	4	81.4045	Viruses;Duplodnaviria;Heunggongvirae;Uroviricota;Caudoviricetes	dsDNA	Prokaryote
SM1000_MG_virome_scaffold_105_c1	SM1000_MG_virome_scaffold_105_c1	99674	No	148	21	2	High-quality	High-quality	93.4	AAI-based (medium-confidence)	1		11	0.8506	14	66.6941	Viruses;Duplodnaviria;Heunggongvirae;Uroviricota;Caudoviricetes	dsDNA	Prokaryote
SM1031_MG_virome_scaffold_54_c1	SM1031_MG_virome_scaffold_54_c1	99499	No	196	70	0	High-quality	High-quality	96.26	AAI-based (high-confidence)	1		11	0.9807	20	115.252	Viruses;Duplodnaviria;Heunggongvirae;Uroviricota;Caudoviricetes	dsDNA	Prokaryote
SM1031_MG_virome_scaffold_55_c1	SM1031_MG_virome_scaffold_55_c1,SM1005_MG_virome_scaffold_61_c1,SM1005_MG_virome_scaffold_61_c2,SM1004_MG_virome_scaffold_865_c1	99482	No	141	28	0	High-quality	High-quality	93.9	HMM-based (lower-bound)	1		11	0.9422	8	57.9349	Viruses;Duplodnaviria;Heunggongvirae;Uroviricota;Caudoviricetes	dsDNA	Prokaryote
SM1050_MG_virome_scaffold_46_c1	SM1050_MG_virome_scaffold_46_c1,SM1003_MG_virome_scaffold_11_c1	99348	No	176	102	0	High-quality	High-quality	100	AAI-based (high-confidence)	1		11	0.9822	13	169.854	Viruses;Duplodnaviria;Heunggongvirae;Uroviricota;Caudoviricetes	dsDNA	Prokaryote
SM1031_MG_virome_scaffold_56_c1	SM1031_MG_virome_scaffold_56_c1	99301	No	171	97	1	Complete	High-quality	100	DTR (high-confidence)	1		11	0.9824	13	170.079	Viruses;Duplodnaviria;Heunggongvirae;Uroviricota;Caudoviricetes	dsDNA	Prokaryote
SM1031_MG_virome_scaffold_57_c1	SM1031_MG_virome_scaffold_57_c1	98892	No	174	7	2	High-quality	High-quality	100	AAI-based (medium-confidence)	1		11	0.9648	1	34.3688	Viruses;Duplodnaviria;Heunggongvirae;Uroviricota;Caudoviricetes	dsDNA	Prokaryote
SM1029_MG_virome_scaffold_15_c1	SM1029_MG_virome_scaffold_15_c1	98783	No	167	31	1	High-quality	High-quality	100	AAI-based (high-confidence)	1.04		11	0.9662	11	113.764	Viruses;Duplodnaviria;Heunggongvirae;Uroviricota;Caudoviricetes	dsDNA	Prokaryote
SM1050_MG_virome_scaffold_48_c1	SM1050_MG_virome_scaffold_48_c1,SM1029_MG_virome_scaffold_31_c1,SM1030_MG_virome_scaffold_111_c2,SM1030_MG_virome_scaffold_616_c1,SM1030_MG_virome_scaffold_119_c2	98575	No	150	21	1	High-quality	High-quality	100	AAI-based (high-confidence)	1		11	0.9669	10	68.085	Viruses;Duplodnaviria;Heunggongvirae;Uroviricota;Caudoviricetes	dsDNA	Prokaryote
SM1050_MG_virome_scaffold_49_c1	SM1050_MG_virome_scaffold_49_c1	98543	No	170	102	0	High-quality	High-quality	100	AAI-based (high-confidence)	1		11	0.9827	13	218.422	Viruses;Duplodnaviria;Heunggongvirae;Uroviricota;Caudoviricetes	dsDNA	Prokaryote
SM1000_MG_virome_scaffold_107_c1	SM1000_MG_virome_scaffold_107_c1,SM1004_MG_virome_scaffold_582_c4	98218	No	170	100	0	Complete	High-quality	100	DTR (high-confidence)	1		11	0.9827	14	209.839	Viruses;Duplodnaviria;Heunggongvirae;Uroviricota;Caudoviricetes	dsDNA	Prokaryote
SM1030_MG_virome_scaffold_18_c1	SM1030_MG_virome_scaffold_18_c1,SM1003_MG_virome_scaffold_120_c1,SM1005_MG_virome_scaffold_1364_c1,SM1003_MG_virome_scaffold_210_c2,SM1003_MG_virome_scaffold_160_c1,SM1005_MG_virome_scaffold_293_c1,SM1003_MG_virome_scaffold_160_c2	98144	No	171	90	1	Complete	High-quality	100	DTR (high-confidence)	1		11	0.9821	13	167.899	Viruses;Duplodnaviria;Heunggongvirae;Uroviricota;Caudoviricetes	dsDNA	Prokaryote
SM1004_MG_virome_scaffold_26_c1	SM1004_MG_virome_scaffold_26_c1	98094	No	142	14	5	Complete	High-quality	100	DTR (high-confidence)	1		11	0.9557	7	68.6533	Viruses;Duplodnaviria;Heunggongvirae;Uroviricota;Caudoviricetes	dsDNA	Prokaryote
SM1050_MG_virome_scaffold_47_c1	SM1050_MG_virome_scaffold_47_c1	98074	No	149	16	5	Medium-quality	Genome-fragment	81.9	AAI-based (medium-confidence)	1		11	0.9786	4	61.445	Viruses;Duplodnaviria;Heunggongvirae;Uroviricota;Caudoviricetes	dsDNA	Prokaryote
SM1030_MG_virome_scaffold_19_c1	SM1030_MG_virome_scaffold_19_c1	98033	No	102	11	0	High-quality	High-quality	99.18	AAI-based (high-confidence)	1		11	0.982	6	76.752	Viruses;Duplodnaviria;Heunggongvirae;Uroviricota;Caudoviricetes	dsDNA	Prokaryote
SM1030_MG_virome_scaffold_22_c1	SM1030_MG_virome_scaffold_22_c1	97686	No	128	14	6	Medium-quality	Genome-fragment	83.77	HMM-based (lower-bound)	1		11	0.9764	8	33.2663	Viruses;Duplodnaviria;Heunggongvirae;Uroviricota;Caudoviricetes	dsDNA	Prokaryote
SM1000_MG_virome_scaffold_109_c1	SM1000_MG_virome_scaffold_109_c1	97668	No	157	25	5	Complete	High-quality	100	DTR (high-confidence)	1		11	0.9218	7	53.7119	Viruses;Duplodnaviria;Heunggongvirae;Uroviricota;Caudoviricetes	dsDNA	Prokaryote
SM1050_MG_virome_scaffold_51_c1	SM1050_MG_virome_scaffold_51_c1	97625	No	129	22	1	High-quality	High-quality	100	AAI-based (medium-confidence)	1		11	0.9819	6	85.3374	Viruses;Duplodnaviria;Heunggongvirae;Uroviricota;Caudoviricetes	dsDNA	Prokaryote
SM1050_MG_virome_scaffold_53_c1	SM1050_MG_virome_scaffold_53_c1	97520	No	146	19	1	Medium-quality	Genome-fragment	82.12	HMM-based (lower-bound)	1		11	0.9757	6	43.9812	Viruses;Duplodnaviria;Heunggongvirae;Uroviricota;Caudoviricetes	dsDNA	Prokaryote
SM1029_MG_virome_scaffold_16_c1	SM1029_MG_virome_scaffold_16_c1	97410	No	175	17	0	Medium-quality	Genome-fragment	72.79	HMM-based (lower-bound)	1		11	0.9726	4	49.3546	Viruses;Duplodnaviria;Heunggongvirae;Uroviricota;Caudoviricetes	dsDNA	Prokaryote
SM1050_MG_virome_scaffold_54_c1	SM1050_MG_virome_scaffold_54_c1	96784	No	179	8	2	Medium-quality	Genome-fragment	64.77	HMM-based (lower-bound)	1.01		11	0.9259	0	37.9783	Viruses;Duplodnaviria;Heunggongvirae;Uroviricota;Caudoviricetes	dsDNA	Prokaryote
SM1050_MG_virome_scaffold_55_c1	SM1050_MG_virome_scaffold_55_c1	96719	No	136	10	2	High-quality	High-quality	100	AAI-based (medium-confidence)	1		11	0.9791	2	24.042	Viruses;Duplodnaviria;Heunggongvirae;Uroviricota;Caudoviricetes	dsDNA	Prokaryote
SM1050_MG_virome_scaffold_27_c1	SM1050_MG_virome_scaffold_27_c1,SM1030_MG_virome_scaffold_619_c1,SM1030_MG_virome_scaffold_685_c1,SM1030_MG_virome_scaffold_851_c1,SM1030_MG_virome_scaffold_1120_c1,SM1030_MG_virome_scaffold_1209_c1	96645	No	129	16	8	Medium-quality	Genome-fragment	78.38	HMM-based (lower-bound)	1		11	0.9487	11	66.2652	Viruses;Duplodnaviria;Heunggongvirae;Uroviricota;Caudoviricetes	dsDNA	Prokaryote
SM1005_MG_virome_scaffold_66_c1	SM1005_MG_virome_scaffold_66_c1	96608	No	105	23	0	Complete	High-quality	100	DTR (high-confidence)	1		11	0.9826	5	83.8352	Viruses;Duplodnaviria;Heunggongvirae;Uroviricota;Caudoviricetes	dsDNA	Prokaryote
SM1028_MG_virome_scaffold_5_c1	SM1028_MG_virome_scaffold_5_c1,SM1030_MG_virome_scaffold_23_c1,SM1005_MG_virome_scaffold_68_c1,SM1050_MG_virome_scaffold_58_c1,SM1031_MG_virome_scaffold_62_c2,SM1004_MG_virome_scaffold_141_c4,SM1029_MG_virome_scaffold_329_c1,SM1004_MG_virome_scaffold_321_c5,SM1004_MG_virome_scaffold_141_c6,SM1003_MG_virome_scaffold_135_c3,SM1003_MG_virome_scaffold_135_c1,SM1004_MG_virome_scaffold_321_c3	96506	No	157	19	3	Medium-quality	Genome-fragment	81.59	HMM-based (lower-bound)	1		11	0.9727	12	71.1047	Viruses;Duplodnaviria;Heunggongvirae;Uroviricota;Caudoviricetes	dsDNA	Prokaryote
SM1050_MG_virome_scaffold_56_c1	SM1050_MG_virome_scaffold_56_c1,SM1000_MG_virome_scaffold_112_c1,SM1005_MG_virome_scaffold_356_c1,SM1005_MG_virome_scaffold_1386_c1,SM1029_MG_virome_scaffold_379_c1,SM1030_MG_virome_scaffold_575_c3	96412	No	162	20	4	Medium-quality	Genome-fragment	84.08	HMM-based (lower-bound)	1		11	0.9565	13	65.1426	Viruses;Duplodnaviria;Heunggongvirae;Uroviricota;Caudoviricetes	dsDNA	Prokaryote
SM1004_MG_virome_scaffold_28_c1	SM1004_MG_virome_scaffold_28_c1	96350	No	146	9	2	Medium-quality	Genome-fragment	86.71	HMM-based (lower-bound)	1		11	0.946	7	27.323	Viruses;Duplodnaviria;Heunggongvirae;Uroviricota;Caudoviricetes	dsDNA	Prokaryote
SM1005_MG_virome_scaffold_69_c1	SM1005_MG_virome_scaffold_69_c1,SM1050_MG_virome_scaffold_65_c1	96289	No	151	13	5	Complete	High-quality	100	DTR (high-confidence)	1		11	0.9712	2	54.1328	Viruses;Duplodnaviria;Heunggongvirae;Uroviricota;Caudoviricetes	dsDNA	Prokaryote
SM1005_MG_virome_scaffold_54_c1	SM1005_MG_virome_scaffold_54_c1,SM1028_MG_virome_scaffold_4_c1,SM1028_MG_virome_scaffold_4_c2	96238	No	132	17	1	Medium-quality	Genome-fragment	86.29	HMM-based (lower-bound)	1		11	0.9503	4	58.9456	Viruses;Duplodnaviria;Heunggongvirae;Uroviricota;Caudoviricetes	dsDNA	Prokaryote
SM1000_MG_virome_scaffold_113_c1	SM1000_MG_virome_scaffold_113_c1	96172	No	124	11	2	Complete	High-quality	100	DTR (high-confidence)	1		11	0.9604	4	30.6745	Viruses;Duplodnaviria;Heunggongvirae;Uroviricota;Caudoviricetes	dsDNA	Prokaryote
SM1031_MG_virome_scaffold_61_c1	SM1031_MG_virome_scaffold_61_c1	96123	No	144	12	0	Medium-quality	Genome-fragment	79.64	HMM-based (lower-bound)	1		11	0.9363	7	45.6993	Viruses;Duplodnaviria;Heunggongvirae;Uroviricota;Caudoviricetes	dsDNA	Prokaryote
SM1005_MG_virome_scaffold_65_c2	SM1005_MG_virome_scaffold_65_c2,SM1031_MG_virome_scaffold_52_c2,SM1031_MG_virome_scaffold_52_c1	95983	No	142	11	5	Medium-quality	Genome-fragment	88.15	HMM-based (lower-bound)	1.01		11	0.9538	5	48.9914	Viruses;Duplodnaviria;Heunggongvirae;Uroviricota;Caudoviricetes	dsDNA	Prokaryote
SM1050_MG_virome_scaffold_59_c1	SM1050_MG_virome_scaffold_59_c1,SM1031_MG_virome_scaffold_64_c1,SM1005_MG_virome_scaffold_1163_c6,SM1005_MG_virome_scaffold_2875_c1	95902	No	177	16	1	High-quality	High-quality	98.59	AAI-based (high-confidence)	1		11	0.9794	4	55.4878	Viruses;Duplodnaviria;Heunggongvirae;Uroviricota;Caudoviricetes	dsDNA	Prokaryote
SM1031_MG_virome_scaffold_63_c1	SM1031_MG_virome_scaffold_63_c1	95802	No	97	11	1	Complete	High-quality	100	DTR (high-confidence)	1		11	0.979	8	66.1663	Viruses;Duplodnaviria;Heunggongvirae;Uroviricota;Caudoviricetes	dsDNA	Prokaryote
SM1000_MG_virome_scaffold_117_c1	SM1000_MG_virome_scaffold_117_c1	95664	No	150	17	3	Low-quality	Genome-fragment	26.75	AAI-based (medium-confidence)	1		11	0.8866	0	69.5876	Viruses;Duplodnaviria;Heunggongvirae;Uroviricota;Caudoviricetes	dsDNA	Prokaryote
SM1005_MG_virome_scaffold_70_c1	SM1005_MG_virome_scaffold_70_c1	95518	No	130	20	3	Medium-quality	Genome-fragment	82	AAI-based (medium-confidence)	1		11	0.9651	3	101.317	Viruses;Duplodnaviria;Heunggongvirae;Uroviricota;Caudoviricetes	dsDNA	Prokaryote
SM1005_MG_virome_scaffold_71_c1	SM1005_MG_virome_scaffold_71_c1	95509	No	121	16	2	Medium-quality	Genome-fragment	64.01	HMM-based (lower-bound)	1		11	0.9547	8	80.6597	Viruses;Duplodnaviria;Heunggongvirae;Uroviricota;Caudoviricetes	dsDNA	Prokaryote
SM1004_MG_virome_scaffold_29_c1	SM1004_MG_virome_scaffold_29_c1,SM1031_MG_virome_scaffold_515_c3,SM1050_MG_virome_scaffold_62_c3,SM1031_MG_virome_scaffold_515_c2,SM1031_MG_virome_scaffold_1507_c4,SM1031_MG_virome_scaffold_2842_c1,SM1050_MG_virome_scaffold_62_c4	95445	No	165	32	3	High-quality	High-quality	100	AAI-based (high-confidence)	1		11	0.9578	13	82.4985	Viruses;Duplodnaviria;Heunggongvirae;Uroviricota;Caudoviricetes	dsDNA	Prokaryote
SM1005_MG_virome_scaffold_72_c1	SM1005_MG_virome_scaffold_72_c1	95443	No	146	19	3	Complete	High-quality	100	DTR (high-confidence)	1		11	0.9108	10	45.0144	Viruses;Duplodnaviria;Heunggongvirae;Uroviricota;Caudoviricetes	dsDNA	Prokaryote
SM1050_MG_virome_scaffold_61_c1	SM1050_MG_virome_scaffold_61_c1,SM1000_MG_virome_scaffold_118_c1,SM1027_MG_virome_scaffold_70_c1,SM1028_MG_virome_scaffold_104_c1,SM1027_MG_virome_scaffold_128_c2,SM1028_MG_virome_scaffold_69_c1,SM1004_MG_virome_scaffold_136_c5,SM1028_MG_virome_scaffold_69_c2,SM1004_MG_virome_scaffold_759_c1,SM1027_MG_virome_scaffold_128_c1,SM1003_MG_virome_scaffold_404_c2,SM1004_MG_virome_scaffold_1127_c2,SM1005…	95326	No	154	23	1	High-quality	High-quality	93.8	HMM-based (lower-bound)	1		11	0.9662	5	57.9356	Viruses;Duplodnaviria;Heunggongvirae;Uroviricota;Caudoviricetes	dsDNA	Prokaryote
SM1031_MG_virome_scaffold_65_c1	SM1031_MG_virome_scaffold_65_c1	95036	No	99	13	0	Complete	High-quality	100	DTR (high-confidence)	1		11	0.9699	5	100.403	Viruses;Duplodnaviria;Heunggongvirae;Uroviricota;Caudoviricetes	dsDNA	Prokaryote
SM1050_MG_virome_scaffold_60_c1	SM1050_MG_virome_scaffold_60_c1	94861	No	115	19	1	Medium-quality	Genome-fragment	67.87	HMM-based (lower-bound)	1		11	0.9784	9	76.8178	Viruses;Duplodnaviria;Heunggongvirae;Uroviricota;Caudoviricetes;Crassvirales	dsDNA	Prokaryote
SM1030_MG_virome_scaffold_20_c1_1_1_94531	SM1030_MG_virome_scaffold_20_c1_1|1-94531/97853	94531	Yes	141	21	3	Medium-quality	Genome-fragment	70.89	HMM-based (lower-bound)	1	1-94531	11	0.968	9	54.1423	Viruses;Duplodnaviria;Heunggongvirae;Uroviricota;Caudoviricetes	dsDNA	Prokaryote
SM1031_MG_virome_scaffold_66_c1	SM1031_MG_virome_scaffold_66_c1	94445	No	147	28	2	High-quality	High-quality	94.62	AAI-based (medium-confidence)	1		11	0.9702	8	68.5545	Viruses;Duplodnaviria;Heunggongvirae;Uroviricota;Caudoviricetes	dsDNA	Prokaryote
SM1000_MG_virome_scaffold_120_c1	SM1000_MG_virome_scaffold_120_c1	94365	No	138	10	2	Medium-quality	Genome-fragment	72.19	HMM-based (lower-bound)	1		11	0.9613	3	49.7036	Viruses;Duplodnaviria;Heunggongvirae;Uroviricota;Caudoviricetes	dsDNA	Prokaryote
SM1005_MG_virome_scaffold_74_c1	SM1005_MG_virome_scaffold_74_c1,SM1004_MG_virome_scaffold_190_c2,SM1031_MG_virome_scaffold_1820_c1	94302	No	122	41	0	High-quality	High-quality	100	AAI-based (medium-confidence)	1		11	0.9776	13	91.4654	Viruses;Duplodnaviria;Heunggongvirae;Uroviricota;Caudoviricetes	dsDNA	Prokaryote
SM1000_MG_virome_scaffold_47_c2	SM1000_MG_virome_scaffold_47_c2	94259	No	160	19	2	Low-quality	Genome-fragment	45.37	HMM-based (lower-bound)	1		11	0.975	3	76.7692	Viruses;Duplodnaviria;Heunggongvirae;Uroviricota;Caudoviricetes	dsDNA	Prokaryote
SM1030_MG_virome_scaffold_25_c1	SM1030_MG_virome_scaffold_25_c1	94141	No	156	8	3	Medium-quality	Genome-fragment	73.02	AAI-based (medium-confidence)	1		11	0.8967	2	33.9281	Viruses;Duplodnaviria;Heunggongvirae;Uroviricota;Caudoviricetes	dsDNA	Prokaryote
SM1029_MG_virome_scaffold_17_c1	SM1029_MG_virome_scaffold_17_c1,SM1031_MG_virome_scaffold_2616_c2	94080	No	149	12	2	Medium-quality	Genome-fragment	74	HMM-based (lower-bound)	1		11	0.9654	3	58.9683	Viruses;Duplodnaviria;Heunggongvirae;Uroviricota;Caudoviricetes	dsDNA	Prokaryote
SM1000_MG_virome_scaffold_78_c3	SM1000_MG_virome_scaffold_78_c3	93960	No	143	14	1	Medium-quality	Genome-fragment	75.51	AAI-based (medium-confidence)	1		11	0.9758	3	47.7382	Viruses;Duplodnaviria;Heunggongvirae;Uroviricota;Caudoviricetes	dsDNA	Prokaryote
SM1000_MG_virome_scaffold_121_c1	SM1000_MG_virome_scaffold_121_c1	93951	No	117	23	1	High-quality	High-quality	100	AAI-based (medium-confidence)	1		11	0.9796	10	79.4301	Viruses;Duplodnaviria;Heunggongvirae;Uroviricota;Caudoviricetes	dsDNA	Prokaryote
SM1005_MG_virome_scaffold_67_c1_2_93747	SM1005_MG_virome_scaffold_67_c1|provirus_2_93747,SM1031_MG_virome_scaffold_1234_c1,SM1000_MG_virome_scaffold_1820_c4,SM1050_MG_virome_scaffold_2033_c1,SM1004_MG_virome_scaffold_633_c2,SM1004_MG_virome_scaffold_701_c1,SM1050_MG_virome_scaffold_1124_c3,SM1004_MG_virome_scaffold_1032_c2,SM1031_MG_virome_scaffold_1234_c3,SM1031_MG_virome_scaffold_1300_c1,SM1004_MG_virome_scaffold_450_c2,SM1031_MG_vir…	93746	Yes	129	7	3	Medium-quality	Genome-fragment	78.29	AAI-based (medium-confidence)	1	2-93747	11	0.9781	4	43.4427	Viruses;Duplodnaviria;Heunggongvirae;Uroviricota;Caudoviricetes	dsDNA	Prokaryote
SM1029_MG_virome_scaffold_18_c1	SM1029_MG_virome_scaffold_18_c1	93691	No	80	20	1	Low-quality	Genome-fragment	12.41	HMM-based (lower-bound)	1		11	0.9279	1	17.7456	Viruses;Varidnaviria;Bamfordvirae;Nucleocytoviricota;Megaviricetes;Imitervirales;Mimiviridae	dsDNA	Eukaryote
SM1004_MG_virome_scaffold_30_c1	SM1004_MG_virome_scaffold_30_c1,SM1050_MG_virome_scaffold_336_c1,SM1050_MG_virome_scaffold_851_c1,SM1030_MG_virome_scaffold_637_c1,SM1005_MG_virome_scaffold_3531_c1,SM1031_MG_virome_scaffold_3392_c1|provirus_3_9435,SM1031_MG_virome_scaffold_1853_c1,SM1005_MG_virome_scaffold_3606_c1	93650	No	140	29	3	High-quality	High-quality	99.23	AAI-based (high-confidence)	1		11	0.9605	6	67.3969	Viruses;Duplodnaviria;Heunggongvirae;Uroviricota;Caudoviricetes	dsDNA	Prokaryote
SM1005_MG_virome_scaffold_75_c1	SM1005_MG_virome_scaffold_75_c1	93629	No	162	19	6	Medium-quality	Genome-fragment	74.8	HMM-based (lower-bound)	1		11	0.9788	10	51.6885	Viruses;Duplodnaviria;Heunggongvirae;Uroviricota;Caudoviricetes	dsDNA	Prokaryote
SM1000_MG_virome_scaffold_122_c1	SM1000_MG_virome_scaffold_122_c1	93562	No	135	17	3	Medium-quality	Genome-fragment	58.81	AAI-based (medium-confidence)	1		11	0.9646	4	44.7941	Viruses;Duplodnaviria;Heunggongvirae;Uroviricota;Caudoviricetes	dsDNA	Prokaryote
SM1029_MG_virome_scaffold_19_c1	SM1029_MG_virome_scaffold_19_c1,SM1031_MG_virome_scaffold_188_c1,SM1050_MG_virome_scaffold_194_c1|provirus_2874_64626,SM1028_MG_virome_scaffold_87_c1,SM1030_MG_virome_scaffold_125_c1,SM1005_MG_virome_scaffold_1406_c1,SM1050_MG_virome_scaffold_1193_c1,SM1028_MG_virome_scaffold_355_c1,SM1030_MG_virome_scaffold_790_c1,SM1028_MG_virome_scaffold_534_c1,SM1005_MG_virome_scaffold_1776_c1,SM1005_MG_virom…	93489	No	149	16	3	Medium-quality	Genome-fragment	83.78	HMM-based (lower-bound)	1		11	0.9702	11	60.1358	Viruses;Duplodnaviria;Heunggongvirae;Uroviricota;Caudoviricetes	dsDNA	Prokaryote
SM1031_MG_virome_scaffold_67_c1	SM1031_MG_virome_scaffold_67_c1	93368	No	86	20	11	Low-quality	Genome-fragment	22.22	AAI-based (high-confidence)	1.01		11	0.9544	8	59.9549	Viruses;Duplodnaviria;Heunggongvirae;Uroviricota;Caudoviricetes	dsDNA	Prokaryote
SM1005_MG_virome_scaffold_62_c1	SM1005_MG_virome_scaffold_62_c1	92995	No	99	12	1	Medium-quality	Genome-fragment	55.08	HMM-based (lower-bound)	1		11	0.9701	6	51.5626	Viruses;Duplodnaviria;Heunggongvirae;Uroviricota;Caudoviricetes	dsDNA	Prokaryote
SM1050_MG_virome_scaffold_66_c1	SM1050_MG_virome_scaffold_66_c1	92706	No	157	49	0	High-quality	High-quality	100	AAI-based (high-confidence)	1		11	0.9811	9	99.8679	Viruses;Duplodnaviria;Heunggongvirae;Uroviricota;Caudoviricetes	dsDNA	Prokaryote
SM1005_MG_virome_scaffold_55_c1	SM1005_MG_virome_scaffold_55_c1	92490	No	176	14	1	Medium-quality	Genome-fragment	85.66	HMM-based (lower-bound)	1		11	0.9657	5	34.9326	Viruses;Duplodnaviria;Heunggongvirae;Uroviricota;Caudoviricetes	dsDNA	Prokaryote
SM1005_MG_virome_scaffold_79_c1	SM1005_MG_virome_scaffold_79_c1	92477	No	126	10	0	Medium-quality	Genome-fragment	66.28	HMM-based (lower-bound)	1		11	0.9713	1	35.2644	Viruses;Duplodnaviria;Heunggongvirae;Uroviricota;Caudoviricetes	dsDNA	Prokaryote
SM1050_MG_virome_scaffold_67_c1	SM1050_MG_virome_scaffold_67_c1	92378	No	169	27	0	High-quality	High-quality	100	AAI-based (medium-confidence)	1		11	0.9722	14	78.7608	Viruses;Duplodnaviria;Heunggongvirae;Uroviricota;Caudoviricetes	dsDNA	Prokaryote
SM1031_MG_virome_scaffold_69_c1	SM1031_MG_virome_scaffold_69_c1	92228	No	134	9	3	High-quality	High-quality	99.22	AAI-based (medium-confidence)	1		11	0.904	4	27.5	Viruses;Duplodnaviria;Heunggongvirae;Uroviricota;Caudoviricetes	dsDNA	Prokaryote
SM1000_MG_virome_scaffold_123_c1	SM1000_MG_virome_scaffold_123_c1	92199	No	68	12	1	Low-quality	Genome-fragment	43.64	AAI-based (medium-confidence)	1		11	0.9287	5	66.8145	Viruses;Duplodnaviria;Heunggongvirae;Uroviricota;Caudoviricetes	dsDNA	Prokaryote
SM1000_MG_virome_scaffold_124_c1	SM1000_MG_virome_scaffold_124_c1	92030	No	127	24	8	Low-quality	Genome-fragment	23.89	AAI-based (high-confidence)	1		11	0.9761	5	109.641	Viruses;Duplodnaviria;Heunggongvirae;Uroviricota;Caudoviricetes	dsDNA	Prokaryote
SM1005_MG_virome_scaffold_81_c1	SM1005_MG_virome_scaffold_81_c1	91681	No	183	66	0	Complete	High-quality	100	DTR (high-confidence)	1		11	0.9804	13	116.24	Viruses;Duplodnaviria;Heunggongvirae;Uroviricota;Caudoviricetes	dsDNA	Prokaryote
SM1029_MG_virome_scaffold_20_c1	SM1029_MG_virome_scaffold_20_c1,SM1005_MG_virome_scaffold_82_c1,SM1030_MG_virome_scaffold_32_c5,SM1030_MG_virome_scaffold_32_c4	91507	No	188	66	0	High-quality	High-quality	100	AAI-based (high-confidence)	1		11	0.981	14	130.816	Viruses;Duplodnaviria;Heunggongvirae;Uroviricota;Caudoviricetes	dsDNA	Prokaryote
SM1004_MG_virome_scaffold_33_c1	SM1004_MG_virome_scaffold_33_c1	91464	No	168	26	2	Medium-quality	Genome-fragment	52.84	HMM-based (lower-bound)	1		11	0.9721	2	72.2914	Viruses;Duplodnaviria;Heunggongvirae;Uroviricota;Caudoviricetes	dsDNA	Prokaryote
SM1050_MG_virome_scaffold_68_c1	SM1050_MG_virome_scaffold_68_c1	91286	No	146	14	3	Complete	High-quality	100	DTR (medium-confidence)	1		11	0.9504	7	37.5574	Viruses;Duplodnaviria;Heunggongvirae;Uroviricota;Caudoviricetes	dsDNA	Prokaryote
SM1000_MG_virome_scaffold_127_c1	SM1000_MG_virome_scaffold_127_c1	91221	No	157	27	2	Medium-quality	Genome-fragment	86.33	HMM-based (lower-bound)	1		11	0.9407	6	72.737	Viruses;Duplodnaviria;Heunggongvirae;Uroviricota;Caudoviricetes	dsDNA	Prokaryote
SM1000_MG_virome_scaffold_125_c1	SM1000_MG_virome_scaffold_125_c1	91186	No	117	9	3	Medium-quality	Genome-fragment	55.75	AAI-based (medium-confidence)	1		11	0.9695	3	31.6247	Viruses;Duplodnaviria;Heunggongvirae;Uroviricota;Caudoviricetes	dsDNA	Prokaryote
SM1005_MG_virome_scaffold_83_c1	SM1005_MG_virome_scaffold_83_c1	91025	No	139	9	2	Complete	High-quality	100	DTR (high-confidence)	1		11	0.9537	11	33.7605	Viruses;Duplodnaviria;Heunggongvirae;Uroviricota;Caudoviricetes	dsDNA	Prokaryote
SM1031_MG_virome_scaffold_73_c1	SM1031_MG_virome_scaffold_73_c1	90920	No	99	11	0	Complete	High-quality	100	DTR (high-confidence)	1		11	0.9802	7	77.5263	Viruses;Duplodnaviria;Heunggongvirae;Uroviricota;Caudoviricetes	dsDNA	Prokaryote
SM1000_MG_virome_scaffold_111_c1_1_1_90914	SM1000_MG_virome_scaffold_111_c1_1|1-90914/96616	90914	Yes	139	14	4	Medium-quality	Genome-fragment	85.17	HMM-based (lower-bound)	1.01	1-90914	11	0.9628	5	46.3003	Viruses;Duplodnaviria;Heunggongvirae;Uroviricota;Caudoviricetes	dsDNA	Prokaryote
SM1000_MG_virome_scaffold_129_c1	SM1000_MG_virome_scaffold_129_c1	90674	No	155	23	4	High-quality	High-quality	100	AAI-based (medium-confidence)	1		11	0.9505	5	57.9971	Viruses;Duplodnaviria;Heunggongvirae;Uroviricota;Caudoviricetes	dsDNA	Prokaryote
SM1031_MG_virome_scaffold_75_c1	SM1031_MG_virome_scaffold_75_c1	90625	No	133	11	7	Medium-quality	Genome-fragment	70.75	HMM-based (lower-bound)	1		11	0.9616	5	41.5848	Viruses;Duplodnaviria;Heunggongvirae;Uroviricota;Caudoviricetes	dsDNA	Prokaryote
SM1031_MG_virome_scaffold_76_c1	SM1031_MG_virome_scaffold_76_c1	90519	No	137	31	0	Complete	High-quality	100	DTR (high-confidence)	1		11	0.9774	7	88.6581	Viruses;Duplodnaviria;Heunggongvirae;Uroviricota;Caudoviricetes	dsDNA	Prokaryote
SM1031_MG_virome_scaffold_77_c1	SM1031_MG_virome_scaffold_77_c1	90471	No	142	7	3	High-quality	High-quality	100	AAI-based (medium-confidence)	1		11	0.9736	2	21.2095	Viruses;Duplodnaviria;Heunggongvirae;Uroviricota;Caudoviricetes	dsDNA	Prokaryote
SM1028_MG_virome_scaffold_8_c1	SM1028_MG_virome_scaffold_8_c1	90465	No	139	5	2	High-quality	High-quality	100	AAI-based (medium-confidence)	1		11	0.9359	1	18.6383	Viruses;Duplodnaviria;Heunggongvirae;Uroviricota;Caudoviricetes	dsDNA	Prokaryote
SM1031_MG_virome_scaffold_78_c1	SM1031_MG_virome_scaffold_78_c1	90262	No	185	62	0	Complete	High-quality	100	DTR (high-confidence)	1		11	0.9813	13	119.901	Viruses;Duplodnaviria;Heunggongvirae;Uroviricota;Caudoviricetes	dsDNA	Prokaryote
SM1029_MG_virome_scaffold_21_c1	SM1029_MG_virome_scaffold_21_c1	90254	No	134	16	2	High-quality	High-quality	100	AAI-based (medium-confidence)	1		11	0.9729	3	48.0681	Viruses;Duplodnaviria;Heunggongvirae;Uroviricota;Caudoviricetes	dsDNA	Prokaryote
SM1000_MG_virome_scaffold_20_c1	SM1000_MG_virome_scaffold_20_c1	90201	No	94	5	2	Medium-quality	Genome-fragment	55	AAI-based (medium-confidence)	1		11	0.9765	2	66.9838	Viruses;Duplodnaviria;Heunggongvirae;Uroviricota;Caudoviricetes	dsDNA	Prokaryote
SM1000_MG_virome_scaffold_130_c1	SM1000_MG_virome_scaffold_130_c1	90170	No	145	13	4	High-quality	High-quality	98.49	AAI-based (medium-confidence)	1		11	0.979	4	47.9925	Viruses;Duplodnaviria;Heunggongvirae;Uroviricota;Caudoviricetes	dsDNA	Prokaryote
SM1031_MG_virome_scaffold_72_c1	SM1031_MG_virome_scaffold_72_c1,SM1000_MG_virome_scaffold_533_c6,SM1000_MG_virome_scaffold_533_c3,SM1000_MG_virome_scaffold_1551_c1,SM1000_MG_virome_scaffold_1551_c3	90165	No	115	14	2	Medium-quality	Genome-fragment	75.3	AAI-based (medium-confidence)	1		11	0.9775	4	44.8759	Viruses;Duplodnaviria;Heunggongvirae;Uroviricota;Caudoviricetes	dsDNA	Prokaryote
SM1030_MG_virome_scaffold_31_c1	SM1030_MG_virome_scaffold_31_c1	90054	No	120	17	0	High-quality	High-quality	100	AAI-based (medium-confidence)	1		11	0.9743	5	53.763	Viruses;Duplodnaviria;Heunggongvirae;Uroviricota;Caudoviricetes	dsDNA	Prokaryote
SM1004_MG_virome_scaffold_34_c1	SM1004_MG_virome_scaffold_34_c1,SM1005_MG_virome_scaffold_153_c2,SM1031_MG_virome_scaffold_311_c2,SM1005_MG_virome_scaffold_153_c1	90008	No	139	11	6	High-quality	High-quality	91.61	HMM-based (lower-bound)	1		11	0.9484	10	49.8842	Viruses;Duplodnaviria;Heunggongvirae;Uroviricota;Caudoviricetes	dsDNA	Prokaryote
SM1028_MG_virome_scaffold_3_c1	SM1028_MG_virome_scaffold_3_c1,SM1050_MG_virome_scaffold_37_c3,SM1050_MG_virome_scaffold_37_c5	89682	No	140	19	0	Medium-quality	Genome-fragment	87.36	AAI-based (medium-confidence)	1		11	0.9771	5	50.2237	Viruses;Duplodnaviria;Heunggongvirae;Uroviricota;Caudoviricetes	dsDNA	Prokaryote
SM1004_MG_virome_scaffold_35_c1	SM1004_MG_virome_scaffold_35_c1	89644	No	148	6	2	Complete	High-quality	100	DTR (high-confidence)	1		11	0.9517	1	23.8282	Viruses;Duplodnaviria;Heunggongvirae;Uroviricota;Caudoviricetes	dsDNA	Prokaryote
SM1005_MG_virome_scaffold_86_c1	SM1005_MG_virome_scaffold_86_c1	89539	No	150	28	14	Medium-quality	Genome-fragment	88.82	HMM-based (lower-bound)	1.01		11	0.9721	13	92.3814	Viruses;Duplodnaviria;Heunggongvirae;Uroviricota;Caudoviricetes	dsDNA	Prokaryote
SM1030_MG_virome_scaffold_33_c1	SM1030_MG_virome_scaffold_33_c1,SM1005_MG_virome_scaffold_115_c1,SM1031_MG_virome_scaffold_180_c1,SM1004_MG_virome_scaffold_36_c1,SM1031_MG_virome_scaffold_2216_c1,SM1031_MG_virome_scaffold_2614_c1	89226	No	155	26	2	Complete	High-quality	100	DTR (high-confidence)	1		11	0.9635	3	66.9218	Viruses;Duplodnaviria;Heunggongvirae;Uroviricota;Caudoviricetes	dsDNA	Prokaryote
SM1050_MG_virome_scaffold_69_c1	SM1050_MG_virome_scaffold_69_c1	88916	No	118	11	0	Medium-quality	Genome-fragment	72.01	HMM-based (lower-bound)	1		11	0.9655	2	38.6871	Viruses;Duplodnaviria;Heunggongvirae;Uroviricota;Caudoviricetes	dsDNA	Prokaryote
SM1031_MG_virome_scaffold_80_c1	SM1031_MG_virome_scaffold_80_c1,SM1050_MG_virome_scaffold_1835_c2,SM1050_MG_virome_scaffold_1337_c1,SM1050_MG_virome_scaffold_2798_c1	88834	No	113	12	1	Medium-quality	Genome-fragment	66.43	HMM-based (lower-bound)	1		11	0.9602	2	41.6723	Viruses;Duplodnaviria;Heunggongvirae;Uroviricota;Caudoviricetes	dsDNA	Prokaryote
SM1000_MG_virome_scaffold_132_c1	SM1000_MG_virome_scaffold_132_c1	88765	No	139	21	3	Medium-quality	Genome-fragment	89.09	HMM-based (lower-bound)	1		11	0.9671	6	63.319	Viruses;Duplodnaviria;Heunggongvirae;Uroviricota;Caudoviricetes	dsDNA	Prokaryote
SM1005_MG_virome_scaffold_91_c1	SM1005_MG_virome_scaffold_91_c1,SM1031_MG_virome_scaffold_593_c1,SM1031_MG_virome_scaffold_679_c2	88621	No	163	22	1	Medium-quality	Genome-fragment	84.88	HMM-based (lower-bound)	1		11	0.9644	10	79.1016	Viruses;Duplodnaviria;Heunggongvirae;Uroviricota;Caudoviricetes	dsDNA	Prokaryote
SM1005_MG_virome_scaffold_92_c1	SM1005_MG_virome_scaffold_92_c1,SM1031_MG_virome_scaffold_838_c2	88584	No	140	5	2	High-quality	High-quality	100	AAI-based (medium-confidence)	1		11	0.9763	3	25.0203	Viruses;Duplodnaviria;Heunggongvirae;Uroviricota;Caudoviricetes	dsDNA	Prokaryote
SM1031_MG_virome_scaffold_81_c1	SM1031_MG_virome_scaffold_81_c1	88545	No	153	24	2	Low-quality	Genome-fragment	49.6	HMM-based (lower-bound)	1		11	0.963	2	66.5658	Viruses;Duplodnaviria;Heunggongvirae;Uroviricota;Caudoviricetes	dsDNA	Prokaryote
SM1005_MG_virome_scaffold_93_c1	SM1005_MG_virome_scaffold_93_c1	88408	No	148	18	1	Complete	High-quality	100	DTR (high-confidence)	1		11	0.9804	3	61.8871	Viruses;Duplodnaviria;Heunggongvirae;Uroviricota;Caudoviricetes	dsDNA	Prokaryote
SM1000_MG_virome_scaffold_133_c1	SM1000_MG_virome_scaffold_133_c1	88326	No	131	39	1	Complete	High-quality	100	DTR (high-confidence)	1		11	0.9651	9	66.3191	Viruses;Duplodnaviria;Heunggongvirae;Uroviricota;Caudoviricetes	dsDNA	Prokaryote
SM1005_MG_virome_scaffold_95_c1	SM1005_MG_virome_scaffold_95_c1,SM1031_MG_virome_scaffold_82_c1,SM1004_MG_virome_scaffold_359_c1,SM1004_MG_virome_scaffold_459_c1	88320	No	101	29	4	Medium-quality	Genome-fragment	81.74	AAI-based (medium-confidence)	1.01		11	0.959	9	63.1168	Viruses;Duplodnaviria;Heunggongvirae;Uroviricota;Caudoviricetes	dsDNA	Prokaryote
SM1004_MG_virome_scaffold_13_c1	SM1004_MG_virome_scaffold_13_c1	88173	No	128	17	2	High-quality	High-quality	100	AAI-based (medium-confidence)	1.02		11	0.969	12	53.4873	Viruses;Duplodnaviria;Heunggongvirae;Uroviricota;Caudoviricetes	dsDNA	Prokaryote
SM1005_MG_virome_scaffold_18_c1	SM1005_MG_virome_scaffold_18_c1	88140	No	141	32	1	Medium-quality	Genome-fragment	75.18	HMM-based (lower-bound)	1		11	0.9694	8	74.6325	Viruses;Duplodnaviria;Heunggongvirae;Uroviricota;Caudoviricetes	dsDNA	Prokaryote
SM1005_MG_virome_scaffold_96_c1	SM1005_MG_virome_scaffold_96_c1,SM1031_MG_virome_scaffold_3159_c1	88016	No	173	16	2	Complete	High-quality	100	DTR (high-confidence)	1		11	0.9602	3	46.7902	Viruses;Duplodnaviria;Heunggongvirae;Uroviricota;Caudoviricetes	dsDNA	Prokaryote
SM1031_MG_virome_scaffold_83_c1	SM1031_MG_virome_scaffold_83_c1	87799	No	147	7	3	Complete	High-quality	100	DTR (high-confidence)	1		11	0.9626	0	32.7721	Viruses;Duplodnaviria;Heunggongvirae;Uroviricota;Caudoviricetes	dsDNA	Prokaryote
SM1000_MG_virome_scaffold_134_c1	SM1000_MG_virome_scaffold_134_c1	87778	No	96	25	3	Low-quality	Genome-fragment	22.78	AAI-based (high-confidence)	1		11	0.972	4	83.4109	Viruses;Duplodnaviria;Heunggongvirae;Uroviricota;Caudoviricetes	dsDNA	Prokaryote
SM1031_MG_virome_scaffold_85_c1	SM1031_MG_virome_scaffold_85_c1,SM1050_MG_virome_scaffold_72_c1	87685	No	191	57	0	Complete	High-quality	100	DTR (high-confidence)	1		11	0.9807	10	121.595	Viruses;Duplodnaviria;Heunggongvirae;Uroviricota;Caudoviricetes	dsDNA	Prokaryote
SM1005_MG_virome_scaffold_45_c1	SM1005_MG_virome_scaffold_45_c1	87580	No	159	19	3	Medium-quality	Genome-fragment	67.24	HMM-based (lower-bound)	1		11	0.9766	4	50.2761	Viruses;Duplodnaviria;Heunggongvirae;Uroviricota;Caudoviricetes	dsDNA	Prokaryote
SM1031_MG_virome_scaffold_86_c1	SM1031_MG_virome_scaffold_86_c1	87261	No	113	12	2	Medium-quality	Genome-fragment	52.73	HMM-based (lower-bound)	1		11	0.9677	1	24.4865	Viruses;Duplodnaviria;Heunggongvirae;Uroviricota;Caudoviricetes	dsDNA	Prokaryote
SM1000_MG_virome_scaffold_135_c1	SM1000_MG_virome_scaffold_135_c1	87170	No	148	18	1	Complete	High-quality	100	DTR (high-confidence)	1		11	0.9783	4	63.3272	Viruses;Duplodnaviria;Heunggongvirae;Uroviricota;Caudoviricetes	dsDNA	Prokaryote
SM1005_MG_virome_scaffold_98_c1	SM1005_MG_virome_scaffold_98_c1	87117	No	141	18	2	High-quality	High-quality	100	AAI-based (medium-confidence)	1		11	0.9627	8	45.5293	Viruses;Duplodnaviria;Heunggongvirae;Uroviricota;Caudoviricetes	dsDNA	Prokaryote
SM1050_MG_virome_scaffold_74_c1	SM1050_MG_virome_scaffold_74_c1	87023	No	143	24	2	High-quality	High-quality	100	AAI-based (medium-confidence)	1		11	0.976	1	56.2828	Viruses;Duplodnaviria;Heunggongvirae;Uroviricota;Caudoviricetes	dsDNA	Prokaryote
SM1000_MG_virome_scaffold_137_c1	SM1000_MG_virome_scaffold_137_c1	86929	No	143	31	2	High-quality	High-quality	100	AAI-based (medium-confidence)	1		11	0.9759	2	58.1099	Viruses;Duplodnaviria;Heunggongvirae;Uroviricota;Caudoviricetes	dsDNA	Prokaryote
SM1050_MG_virome_scaffold_42_c1	SM1050_MG_virome_scaffold_42_c1	86713	No	133	29	1	High-quality	High-quality	100	AAI-based (medium-confidence)	1.03		11	0.9622	7	67.0229	Viruses;Duplodnaviria;Heunggongvirae;Uroviricota;Caudoviricetes	dsDNA	Prokaryote
SM1005_MG_virome_scaffold_99_c2	SM1005_MG_virome_scaffold_99_c2	86687	No	133	15	5	High-quality	High-quality	100	AAI-based (medium-confidence)	1		11	0.9751	1	55.1921	Viruses;Duplodnaviria;Heunggongvirae;Uroviricota;Caudoviricetes	dsDNA	Prokaryote
SM1028_MG_virome_scaffold_9_c1	SM1028_MG_virome_scaffold_9_c1,SM1027_MG_virome_scaffold_342_c1,SM1027_MG_virome_scaffold_415_c1,SM1027_MG_virome_scaffold_464_c1|provirus_3264_19421,SM1027_MG_virome_scaffold_798_c1	86644	No	158	20	0	Medium-quality	Genome-fragment	83.93	AAI-based (medium-confidence)	1		11	0.9536	7	58.6819	Viruses;Duplodnaviria;Heunggongvirae;Uroviricota;Caudoviricetes	dsDNA	Prokaryote
SM1000_MG_virome_scaffold_138_c1	SM1000_MG_virome_scaffold_138_c1	86625	No	199	9	7	Low-quality	Genome-fragment	41.51	HMM-based (lower-bound)	1		11	0.9634	0	33.6954	Viruses;Duplodnaviria;Heunggongvirae;Uroviricota;Caudoviricetes	dsDNA	Prokaryote
SM1028_MG_virome_scaffold_10_c1	SM1028_MG_virome_scaffold_10_c1,SM1027_MG_virome_scaffold_793_c1,SM1027_MG_virome_scaffold_839_c1	86528	No	159	17	0	Medium-quality	Genome-fragment	81.03	HMM-based (lower-bound)	1		11	0.9717	12	65.1229	Viruses;Duplodnaviria;Heunggongvirae;Uroviricota;Caudoviricetes	dsDNA	Prokaryote
SM1000_MG_virome_scaffold_139_c1	SM1000_MG_virome_scaffold_139_c1	86468	No	121	17	0	High-quality	High-quality	100	AAI-based (medium-confidence)	1.8		11	0.9787	8	79.2755	Viruses;Duplodnaviria;Heunggongvirae;Uroviricota;Caudoviricetes	dsDNA	Prokaryote
SM1031_MG_virome_scaffold_87_c1	SM1031_MG_virome_scaffold_87_c1	86390	No	133	13	3	High-quality	High-quality	100	AAI-based (medium-confidence)	1		11	0.971	5	32.2921	Viruses;Duplodnaviria;Heunggongvirae;Uroviricota;Caudoviricetes	dsDNA	Prokaryote
SM1004_MG_virome_scaffold_39_c1_1115_87470	SM1004_MG_virome_scaffold_39_c1|provirus_1115_87470	86356	Yes	159	23	0	High-quality	High-quality	100	AAI-based (medium-confidence)	1	1115-87470	11	0.9428	4	72.8641	Viruses;Duplodnaviria;Heunggongvirae;Uroviricota;Caudoviricetes	dsDNA	Prokaryote
SM1005_MG_virome_scaffold_100_c1	SM1005_MG_virome_scaffold_100_c1,SM1000_MG_virome_scaffold_140_c1,SM1031_MG_virome_scaffold_90_c1,SM1028_MG_virome_scaffold_42_c2,SM1028_MG_virome_scaffold_42_c1,SM1004_MG_virome_scaffold_738_c2	86305	No	151	21	2	Medium-quality	Genome-fragment	88.88	HMM-based (lower-bound)	1		11	0.9705	12	61.3643	Viruses;Duplodnaviria;Heunggongvirae;Uroviricota;Caudoviricetes	dsDNA	Prokaryote
SM1031_MG_virome_scaffold_88_c1	SM1031_MG_virome_scaffold_88_c1	86281	No	145	6	1	Medium-quality	Genome-fragment	57.67	HMM-based (lower-bound)	1		11	0.8989	3	37.1852	Viruses;Duplodnaviria;Heunggongvirae;Uroviricota;Caudoviricetes	dsDNA	Prokaryote
SM1031_MG_virome_scaffold_89_c1	SM1031_MG_virome_scaffold_89_c1,SM1005_MG_virome_scaffold_602_c1	86241	No	168	36	1	High-quality	High-quality	94.94	HMM-based (lower-bound)	1.01		11	0.9763	15	106.179	Viruses;Duplodnaviria;Heunggongvirae;Uroviricota;Caudoviricetes	dsDNA	Prokaryote
SM1000_MG_virome_scaffold_141_c1	SM1000_MG_virome_scaffold_141_c1	86139	No	143	37	4	High-quality	High-quality	100	AAI-based (medium-confidence)	1		11	0.9781	8	70.6257	Viruses;Duplodnaviria;Heunggongvirae;Uroviricota;Caudoviricetes	dsDNA	Prokaryote
SM1005_MG_virome_scaffold_94_c1_1_2254_88325	SM1005_MG_virome_scaffold_94_c1_1|2254-88325/88325	86072	Yes	140	21	1	High-quality	High-quality	100	AAI-based (medium-confidence)	1	2254-88325	11	0.9616	2	49.034	Viruses;Duplodnaviria;Heunggongvirae;Uroviricota;Caudoviricetes	dsDNA	Prokaryote
SM1000_MG_virome_scaffold_142_c1	SM1000_MG_virome_scaffold_142_c1	85985	No	143	8	4	High-quality	High-quality	100	AAI-based (medium-confidence)	1		11	0.975	4	31.9198	Viruses;Duplodnaviria;Heunggongvirae;Uroviricota;Caudoviricetes	dsDNA	Prokaryote
SM1050_MG_virome_scaffold_76_c1	SM1050_MG_virome_scaffold_76_c1	85936	No	186	57	0	High-quality	High-quality	98.56	AAI-based (high-confidence)	1		11	0.981	12	109.367	Viruses;Duplodnaviria;Heunggongvirae;Uroviricota;Caudoviricetes	dsDNA	Prokaryote
SM1050_MG_virome_scaffold_77_c1	SM1050_MG_virome_scaffold_77_c1	85902	No	119	14	0	Medium-quality	Genome-fragment	66.97	HMM-based (lower-bound)	1		11	0.9695	2	46.4932	Viruses;Duplodnaviria;Heunggongvirae;Uroviricota;Caudoviricetes	dsDNA	Prokaryote
SM1005_MG_virome_scaffold_102_c1	SM1005_MG_virome_scaffold_102_c1	85797	No	123	27	2	Medium-quality	Genome-fragment	73.46	HMM-based (lower-bound)	1		11	0.9682	12	69.031	Viruses;Duplodnaviria;Heunggongvirae;Uroviricota;Caudoviricetes	dsDNA	Prokaryote
SM1029_MG_virome_scaffold_23_c1	SM1029_MG_virome_scaffold_23_c1	85774	No	77	10	0	Medium-quality	Genome-fragment	63.09	AAI-based (high-confidence)	1		11	0.9767	4	63.9523	Viruses;Duplodnaviria;Heunggongvirae;Uroviricota;Caudoviricetes	dsDNA	Prokaryote
SM1050_MG_virome_scaffold_79_c1	SM1050_MG_virome_scaffold_79_c1	85580	No	118	8	3	Medium-quality	Genome-fragment	75.45	HMM-based (lower-bound)	1		11	0.9661	3	24.6586	Viruses;Duplodnaviria;Heunggongvirae;Uroviricota;Caudoviricetes	dsDNA	Prokaryote
SM1005_MG_virome_scaffold_103_c1	SM1005_MG_virome_scaffold_103_c1,SM1031_MG_virome_scaffold_567_c1,SM1000_MG_virome_scaffold_1801_c1,SM1031_MG_virome_scaffold_1995_c1,SM1004_MG_virome_scaffold_1509_c1	85530	No	108	17	3	Medium-quality	Genome-fragment	57.96	AAI-based (medium-confidence)	1		11	0.9722	7	43.2271	Viruses;Duplodnaviria;Heunggongvirae;Uroviricota;Caudoviricetes	dsDNA	Prokaryote
SM1005_MG_virome_scaffold_104_c1	SM1005_MG_virome_scaffold_104_c1	85491	No	176	57	0	Complete	High-quality	100	DTR (high-confidence)	1		11	0.9809	11	119.587	Viruses;Duplodnaviria;Heunggongvirae;Uroviricota;Caudoviricetes	dsDNA	Prokaryote
SM1005_MG_virome_scaffold_105_c1	SM1005_MG_virome_scaffold_105_c1,SM1028_MG_virome_scaffold_11_c1,SM1031_MG_virome_scaffold_1099_c2,SM1031_MG_virome_scaffold_484_c3,SM1031_MG_virome_scaffold_484_c2	85265	No	141	21	1	Complete	High-quality	100	DTR (high-confidence)	1		11	0.9578	7	61.9726	Viruses;Duplodnaviria;Heunggongvirae;Uroviricota;Caudoviricetes	dsDNA	Prokaryote
SM1050_MG_virome_scaffold_34_c3	SM1050_MG_virome_scaffold_34_c3	85090	No	131	12	1	Medium-quality	Genome-fragment	71.96	AAI-based (medium-confidence)	1		11	0.9747	4	68.6226	Viruses;Duplodnaviria;Heunggongvirae;Uroviricota;Caudoviricetes	dsDNA	Prokaryote
SM1004_MG_virome_scaffold_41_c1	SM1004_MG_virome_scaffold_41_c1,SM1031_MG_virome_scaffold_133_c1,SM1005_MG_virome_scaffold_351_c1,SM1005_MG_virome_scaffold_1477_c2	84972	No	127	13	3	Medium-quality	Genome-fragment	72.04	HMM-based (lower-bound)	1.01		11	0.9721	2	41.8679	Viruses;Duplodnaviria;Heunggongvirae;Uroviricota;Caudoviricetes	dsDNA	Prokaryote
SM1031_MG_virome_scaffold_92_c1	SM1031_MG_virome_scaffold_92_c1	84900	No	138	13	0	High-quality	High-quality	90.95	HMM-based (lower-bound)	1.01		11	0.958	4	38.0148	Viruses;Duplodnaviria;Heunggongvirae;Uroviricota;Caudoviricetes	dsDNA	Prokaryote
SM1031_MG_virome_scaffold_94_c1	SM1031_MG_virome_scaffold_94_c1,SM1004_MG_virome_scaffold_42_c1,SM1004_MG_virome_scaffold_42_c2	84750	No	126	20	2	Medium-quality	Genome-fragment	83.48	HMM-based (lower-bound)	1		11	0.9707	4	77.6047	Viruses;Duplodnaviria;Heunggongvirae;Uroviricota;Caudoviricetes	dsDNA	Prokaryote
SM1004_MG_virome_scaffold_43_c1	SM1004_MG_virome_scaffold_43_c1	84741	No	117	11	3	Medium-quality	Genome-fragment	84.2	HMM-based (lower-bound)	1		11	0.9563	6	44.4974	Viruses;Duplodnaviria;Heunggongvirae;Uroviricota;Caudoviricetes	dsDNA	Prokaryote
SM1005_MG_virome_scaffold_106_c1	SM1005_MG_virome_scaffold_106_c1	84721	No	149	12	7	Medium-quality	Genome-fragment	60.59	HMM-based (lower-bound)	1		11	0.963	2	29.9454	Viruses;Duplodnaviria;Heunggongvirae;Uroviricota;Caudoviricetes	dsDNA	Prokaryote
SM1031_MG_virome_scaffold_95_c1	SM1031_MG_virome_scaffold_95_c1,SM1029_MG_virome_scaffold_25_c2,SM1005_MG_virome_scaffold_1857_c1,SM1005_MG_virome_scaffold_1788_c1,SM1026_MG_virome_scaffold_65_c4,SM1026_MG_virome_scaffold_65_c3,SM1030_MG_virome_scaffold_521_c1,SM1030_MG_virome_scaffold_521_c3,SM1050_MG_virome_scaffold_3320_c1,SM1029_MG_virome_scaffold_941_c1	84699	No	130	25	3	Medium-quality	Genome-fragment	89.75	AAI-based (high-confidence)	1		11	0.9592	3	54.8475	Viruses;Duplodnaviria;Heunggongvirae;Uroviricota;Caudoviricetes	dsDNA	Prokaryote
SM1050_MG_virome_scaffold_80_c1	SM1050_MG_virome_scaffold_80_c1,SM1031_MG_virome_scaffold_96_c2,SM1031_MG_virome_scaffold_96_c3	84659	No	134	14	7	Medium-quality	Genome-fragment	89.56	HMM-based (lower-bound)	1		11	0.9754	11	70.0049	Viruses;Duplodnaviria;Heunggongvirae;Uroviricota;Caudoviricetes	dsDNA	Prokaryote
SM1029_MG_virome_scaffold_24_c1	SM1029_MG_virome_scaffold_24_c1	84413	No	110	23	4	Medium-quality	Genome-fragment	85.8	HMM-based (lower-bound)	1		11	0.974	8	65.2812	Viruses;Duplodnaviria;Heunggongvirae;Uroviricota;Caudoviricetes	dsDNA	Prokaryote
SM1000_MG_virome_scaffold_145_c1	SM1000_MG_virome_scaffold_145_c1	84338	No	141	25	0	Complete	High-quality	100	DTR (high-confidence)	1.05		11	0.9785	14	99.9079	Viruses;Duplodnaviria;Heunggongvirae;Uroviricota;Caudoviricetes	dsDNA	Prokaryote
SM1000_MG_virome_scaffold_146_c1	SM1000_MG_virome_scaffold_146_c1	84327	No	150	25	1	High-quality	High-quality	100	AAI-based (medium-confidence)	1		11	0.9704	3	57.2852	Viruses;Duplodnaviria;Heunggongvirae;Uroviricota;Caudoviricetes	dsDNA	Prokaryote
SM1050_MG_virome_scaffold_81_c1	SM1050_MG_virome_scaffold_81_c1	84198	No	112	8	3	Complete	High-quality	100	DTR (high-confidence)	1		11	0.9625	5	44.4046	Viruses;Duplodnaviria;Heunggongvirae;Uroviricota;Caudoviricetes	dsDNA	Prokaryote
SM1004_MG_virome_scaffold_44_c1	SM1004_MG_virome_scaffold_44_c1	84115	No	150	15	2	Complete	High-quality	100	DTR (high-confidence)	1		11	0.9802	2	63.9808	Viruses;Duplodnaviria;Heunggongvirae;Uroviricota;Caudoviricetes	dsDNA	Prokaryote
SM1005_MG_virome_scaffold_108_c1	SM1005_MG_virome_scaffold_108_c1	83934	No	150	11	0	High-quality	High-quality	97.72	AAI-based (medium-confidence)	1		11	0.9787	1	48.5348	Viruses;Duplodnaviria;Heunggongvirae;Uroviricota;Caudoviricetes	dsDNA	Prokaryote
SM1003_MG_virome_scaffold_15_c1	SM1003_MG_virome_scaffold_15_c1	83667	No	121	21	3	Complete	High-quality	100	DTR (high-confidence)	1		11	0.9619	10	49.9858	Viruses;Duplodnaviria;Heunggongvirae;Uroviricota;Caudoviricetes	dsDNA	Prokaryote
SM1031_MG_virome_scaffold_99_c1	SM1031_MG_virome_scaffold_99_c1,SM1005_MG_virome_scaffold_109_c1,SM1050_MG_virome_scaffold_152_c1,SM1004_MG_virome_scaffold_45_c1,SM1000_MG_virome_scaffold_627_c1,SM1003_MG_virome_scaffold_214_c1,SM1003_MG_virome_scaffold_92_c2	83651	No	120	17	3	High-quality	High-quality	94.99	HMM-based (lower-bound)	1		11	0.9599	5	61.6443	Viruses;Duplodnaviria;Heunggongvirae;Uroviricota;Caudoviricetes	dsDNA	Prokaryote
SM1000_MG_virome_scaffold_149_c1	SM1000_MG_virome_scaffold_149_c1	83401	No	106	5	2	High-quality	High-quality	100	AAI-based (medium-confidence)	1		11	0.8695	2	22.4331	Viruses;Duplodnaviria;Heunggongvirae;Uroviricota;Caudoviricetes	dsDNA	Prokaryote
SM1005_MG_virome_scaffold_110_c1	SM1005_MG_virome_scaffold_110_c1,SM1030_MG_virome_scaffold_81_c1,SM1030_MG_virome_scaffold_635_c1	83363	No	143	19	6	Medium-quality	Genome-fragment	76.69	HMM-based (lower-bound)	1		11	0.9747	11	68.9822	Viruses;Duplodnaviria;Heunggongvirae;Uroviricota;Caudoviricetes	dsDNA	Prokaryote
SM1031_MG_virome_scaffold_100_c1	SM1031_MG_virome_scaffold_100_c1	83231	No	85	35	1	Medium-quality	Genome-fragment	65.58	AAI-based (medium-confidence)	1		11	0.9811	8	76.3834	Viruses;Duplodnaviria;Heunggongvirae;Uroviricota;Caudoviricetes	dsDNA	Prokaryote
SM1004_MG_virome_scaffold_46_c1	SM1004_MG_virome_scaffold_46_c1,SM1005_MG_virome_scaffold_524_c1,SM1031_MG_virome_scaffold_1864_c2,SM1005_MG_virome_scaffold_2404_c1,SM1031_MG_virome_scaffold_1529_c2	83152	No	100	8	5	Medium-quality	Genome-fragment	77.42	HMM-based (lower-bound)	1		11	0.9539	7	43.0627	Viruses;Duplodnaviria;Heunggongvirae;Uroviricota;Caudoviricetes	dsDNA	Prokaryote
SM1030_MG_virome_scaffold_35_c1_2685_85579	SM1030_MG_virome_scaffold_35_c1|provirus_2685_85579	82895	Yes	119	23	5	Medium-quality	Genome-fragment	71.21	HMM-based (lower-bound)	1	2685-85579	11	0.9627	9	55.7938	Viruses;Duplodnaviria;Heunggongvirae;Uroviricota;Caudoviricetes	dsDNA	Prokaryote
SM1050_MG_virome_scaffold_84_c1	SM1050_MG_virome_scaffold_84_c1	82674	No	126	5	4	Complete	High-quality	100	DTR (high-confidence)	1		11	0.961	3	26.0222	Viruses;Duplodnaviria;Heunggongvirae;Uroviricota;Caudoviricetes	dsDNA	Prokaryote
SM1000_MG_virome_scaffold_150_c1	SM1000_MG_virome_scaffold_150_c1	82614	No	115	18	0	High-quality	High-quality	96.22	AAI-based (medium-confidence)	1		11	0.9772	6	52.2013	Viruses;Duplodnaviria;Heunggongvirae;Uroviricota;Caudoviricetes	dsDNA	Prokaryote
SM1003_MG_virome_scaffold_16_c1	SM1003_MG_virome_scaffold_16_c1	82447	No	75	5	5	High-quality	High-quality	94.77	HMM-based (lower-bound)	1		11	0.9514	3	12.2019	Viruses;Duplodnaviria;Heunggongvirae;Uroviricota;Caudoviricetes	dsDNA	Prokaryote
SM1000_MG_virome_scaffold_151_c1	SM1000_MG_virome_scaffold_151_c1	82340	No	136	7	0	Complete	High-quality	100	DTR (high-confidence)	1		11	0.9067	0	28.9814	Viruses;Duplodnaviria;Heunggongvirae;Uroviricota;Caudoviricetes	dsDNA	Prokaryote
SM1000_MG_virome_scaffold_152_c1	SM1000_MG_virome_scaffold_152_c1	82335	No	136	30	4	Low-quality	Genome-fragment	26.6	AAI-based (medium-confidence)	1		11	0.9106	12	82.8541	Viruses;Duplodnaviria;Heunggongvirae;Uroviricota;Caudoviricetes	dsDNA	Prokaryote
SM1000_MG_virome_scaffold_50_c2	SM1000_MG_virome_scaffold_50_c2	82329	No	173	12	1	High-quality	High-quality	90.22	HMM-based (lower-bound)	1		11	0.9698	4	50.3776	Viruses;Duplodnaviria;Heunggongvirae;Uroviricota;Caudoviricetes	dsDNA	Prokaryote
SM1031_MG_virome_scaffold_101_c1	SM1031_MG_virome_scaffold_101_c1,SM1005_MG_virome_scaffold_1182_c1,SM1005_MG_virome_scaffold_2454_c1,SM1005_MG_virome_scaffold_1308_c1	82319	No	76	10	0	Complete	High-quality	100	DTR (high-confidence)	1		11	0.9816	6	59.4449	Viruses;Duplodnaviria;Heunggongvirae;Uroviricota;Caudoviricetes	dsDNA	Prokaryote
SM1030_MG_virome_scaffold_37_c1	SM1030_MG_virome_scaffold_37_c1	82273	No	136	10	4	Medium-quality	Genome-fragment	75.11	AAI-based (medium-confidence)	1		11	0.941	2	31.9364	Viruses;Duplodnaviria;Heunggongvirae;Uroviricota;Caudoviricetes	dsDNA	Prokaryote
SM1005_MG_virome_scaffold_111_c1	SM1005_MG_virome_scaffold_111_c1,SM1000_MG_virome_scaffold_3294_c1	82253	No	151	9	2	High-quality	High-quality	97.54	AAI-based (medium-confidence)	1		11	0.9791	1	41.9282	Viruses;Duplodnaviria;Heunggongvirae;Uroviricota;Caudoviricetes	dsDNA	Prokaryote
SM1000_MG_virome_scaffold_154_c1	SM1000_MG_virome_scaffold_154_c1	82245	No	138	14	4	Low-quality	Genome-fragment	47.26	AAI-based (high-confidence)	1		11	0.9722	2	47.5183	Viruses;Duplodnaviria;Heunggongvirae;Uroviricota;Caudoviricetes	dsDNA	Prokaryote
SM1031_MG_virome_scaffold_102_c1	SM1031_MG_virome_scaffold_102_c1	82097	No	136	28	1	High-quality	High-quality	90.18	AAI-based (high-confidence)	1		11	0.9458	3	81.1989	Viruses;Duplodnaviria;Heunggongvirae;Uroviricota;Caudoviricetes	dsDNA	Prokaryote
SM1000_MG_virome_scaffold_156_c1	SM1000_MG_virome_scaffold_156_c1	82021	No	111	16	2	Complete	High-quality	100	DTR (high-confidence)	1		11	0.9797	11	55.9069	Viruses;Duplodnaviria;Heunggongvirae;Uroviricota;Caudoviricetes	dsDNA	Prokaryote
SM1005_MG_virome_scaffold_112_c1	SM1005_MG_virome_scaffold_112_c1	82007	No	117	17	1	Medium-quality	Genome-fragment	67.87	HMM-based (lower-bound)	1		11	0.9728	1	42.1777	Viruses;Duplodnaviria;Heunggongvirae;Uroviricota;Caudoviricetes	dsDNA	Prokaryote
SM1005_MG_virome_scaffold_113_c1	SM1005_MG_virome_scaffold_113_c1	81952	No	90	21	2	Low-quality	Genome-fragment	39.7	AAI-based (high-confidence)	1		11	0.9807	9	107.723	Viruses;Duplodnaviria;Heunggongvirae;Uroviricota;Caudoviricetes	dsDNA	Prokaryote
SM1031_MG_virome_scaffold_103_c1	SM1031_MG_virome_scaffold_103_c1	81885	No	113	13	1	Medium-quality	Genome-fragment	67.17	HMM-based (lower-bound)	1		11	0.9716	1	50.3542	Viruses;Duplodnaviria;Heunggongvirae;Uroviricota;Caudoviricetes	dsDNA	Prokaryote
SM1004_MG_virome_scaffold_48_c1	SM1004_MG_virome_scaffold_48_c1	81869	No	124	19	3	Medium-quality	Genome-fragment	86.45	HMM-based (lower-bound)	1		11	0.9684	6	50.5834	Viruses;Duplodnaviria;Heunggongvirae;Uroviricota;Caudoviricetes	dsDNA	Prokaryote
SM1005_MG_virome_scaffold_114_c1	SM1005_MG_virome_scaffold_114_c1	81787	No	130	15	0	High-quality	High-quality	100	AAI-based (medium-confidence)	1		11	0.9757	4	60.1822	Viruses;Duplodnaviria;Heunggongvirae;Uroviricota;Caudoviricetes	dsDNA	Prokaryote
SM1031_MG_virome_scaffold_105_c1	SM1031_MG_virome_scaffold_105_c1	81516	No	125	19	0	Complete	High-quality	100	DTR (high-confidence)	1		11	0.9691	5	58.961	Viruses;Duplodnaviria;Heunggongvirae;Uroviricota;Caudoviricetes	dsDNA	Prokaryote
SM1050_MG_virome_scaffold_41_c1_20069_101524	SM1050_MG_virome_scaffold_41_c1|provirus_20069_101524	81456	Yes	132	21	1	High-quality	High-quality	100	AAI-based (high-confidence)	1.04	20069-101524	11	0.9734	2	54.6915	Viruses;Duplodnaviria;Heunggongvirae;Uroviricota;Caudoviricetes	dsDNA	Prokaryote
SM1000_MG_virome_scaffold_157_c1	SM1000_MG_virome_scaffold_157_c1	81444	No	128	15	1	Complete	High-quality	100	DTR (high-confidence)	1		11	0.9683	11	84.0883	Viruses;Duplodnaviria;Heunggongvirae;Uroviricota;Caudoviricetes	dsDNA	Prokaryote
SM1005_MG_virome_scaffold_117_c1	SM1005_MG_virome_scaffold_117_c1,SM1031_MG_virome_scaffold_127_c2,SM1004_MG_virome_scaffold_432_c1,SM1031_MG_virome_scaffold_127_c1	81316	No	115	13	4	High-quality	High-quality	100	AAI-based (medium-confidence)	1		11	0.9741	7	61.8328	Viruses;Duplodnaviria;Heunggongvirae;Uroviricota;Caudoviricetes	dsDNA	Prokaryote
SM1005_MG_virome_scaffold_118_c1	SM1005_MG_virome_scaffold_118_c1,SM1031_MG_virome_scaffold_822_c1	81239	No	131	33	1	High-quality	High-quality	100	AAI-based (medium-confidence)	1		11	0.9783	6	108.875	Viruses;Duplodnaviria;Heunggongvirae;Uroviricota;Caudoviricetes	dsDNA	Prokaryote
SM1031_MG_virome_scaffold_108_c1	SM1031_MG_virome_scaffold_108_c1	81118	No	108	18	2	Complete	High-quality	100	DTR (high-confidence)	1		11	0.9749	5	62.0603	Viruses;Duplodnaviria;Heunggongvirae;Uroviricota;Caudoviricetes	dsDNA	Prokaryote
SM1050_MG_virome_scaffold_4_c1	SM1050_MG_virome_scaffold_4_c1,SM1028_MG_virome_scaffold_7_c3,SM1027_MG_virome_scaffold_53_c6,SM1029_MG_virome_scaffold_302_c1,SM1031_MG_virome_scaffold_1892_c2	80785	No	171	5	5	Medium-quality	Genome-fragment	61.14	HMM-based (lower-bound)	1		11	0.9758	0	21.1213	Viruses;Duplodnaviria;Heunggongvirae;Uroviricota;Caudoviricetes	dsDNA	Prokaryote
SM1031_MG_virome_scaffold_109_c1	SM1031_MG_virome_scaffold_109_c1,SM1005_MG_virome_scaffold_865_c1	80631	No	143	34	0	High-quality	High-quality	100	AAI-based (medium-confidence)	1.04		11	0.9776	22	91.7067	Viruses;Duplodnaviria;Heunggongvirae;Uroviricota;Caudoviricetes	dsDNA	Prokaryote
SM1050_MG_virome_scaffold_4_c4	SM1050_MG_virome_scaffold_4_c4,SM1028_MG_virome_scaffold_58_c3,SM1028_MG_virome_scaffold_58_c2,SM1028_MG_virome_scaffold_471_c1,SM1027_MG_virome_scaffold_818_c1,SM1027_MG_virome_scaffold_1062_c1	80573	No	118	11	0	Medium-quality	Genome-fragment	60.4	HMM-based (lower-bound)	1		11	0.9742	7	38.035	Viruses;Duplodnaviria;Heunggongvirae;Uroviricota;Caudoviricetes	dsDNA	Prokaryote
SM1050_MG_virome_scaffold_88_c1	SM1050_MG_virome_scaffold_88_c1	80375	No	104	15	3	High-quality	High-quality	99.91	AAI-based (medium-confidence)	1		11	0.9732	6	51.3282	Viruses;Duplodnaviria;Heunggongvirae;Uroviricota;Caudoviricetes	dsDNA	Prokaryote
SM1029_MG_virome_scaffold_27_c1	SM1029_MG_virome_scaffold_27_c1,SM1028_MG_virome_scaffold_13_c1	80358	No	115	14	3	Medium-quality	Genome-fragment	73.11	HMM-based (lower-bound)	1		11	0.9548	5	58.4118	Viruses;Duplodnaviria;Heunggongvirae;Uroviricota;Caudoviricetes	dsDNA	Prokaryote
SM1005_MG_virome_scaffold_64_c1	SM1005_MG_virome_scaffold_64_c1,SM1031_MG_virome_scaffold_176_c1	80349	No	128	20	4	Medium-quality	Genome-fragment	80.29	HMM-based (lower-bound)	1		11	0.9575	13	61.8499	Viruses;Duplodnaviria;Heunggongvirae;Uroviricota;Caudoviricetes	dsDNA	Prokaryote
SM1031_MG_virome_scaffold_110_c1	SM1031_MG_virome_scaffold_110_c1	80349	No	133	18	0	High-quality	High-quality	100	AAI-based (medium-confidence)	1		11	0.9749	7	69.6985	Viruses;Duplodnaviria;Heunggongvirae;Uroviricota;Caudoviricetes;Crassvirales	dsDNA	Prokaryote
SM1005_MG_virome_scaffold_122_c1	SM1005_MG_virome_scaffold_122_c1,SM1031_MG_virome_scaffold_111_c1,SM1031_MG_virome_scaffold_111_c3,SM1031_MG_virome_scaffold_111_c4	80192	No	113	18	0	High-quality	High-quality	100	AAI-based (medium-confidence)	1		11	0.9598	5	64.1104	Viruses;Duplodnaviria;Heunggongvirae;Uroviricota;Caudoviricetes	dsDNA	Prokaryote
SM1050_MG_virome_scaffold_89_c1	SM1050_MG_virome_scaffold_89_c1	80157	No	111	25	0	High-quality	High-quality	100	AAI-based (medium-confidence)	1		11	0.9784	7	50.6657	Viruses;Duplodnaviria;Heunggongvirae;Uroviricota;Caudoviricetes	dsDNA	Prokaryote
SM1005_MG_virome_scaffold_123_c1	SM1005_MG_virome_scaffold_123_c1,SM1000_MG_virome_scaffold_416_c5,SM1000_MG_virome_scaffold_416_c4,SM1000_MG_virome_scaffold_1923_c1,SM1000_MG_virome_scaffold_416_c1	80137	No	121	48	0	High-quality	High-quality	90.19	AAI-based (medium-confidence)	1		11	0.9802	12	85.3557	Viruses;Duplodnaviria;Heunggongvirae;Uroviricota;Caudoviricetes	dsDNA	Prokaryote
SM1000_MG_virome_scaffold_161_c1	SM1000_MG_virome_scaffold_161_c1	79910	No	120	12	3	Medium-quality	Genome-fragment	59.25	AAI-based (medium-confidence)	1		11	0.973	6	31.0805	Viruses;Duplodnaviria;Heunggongvirae;Uroviricota;Caudoviricetes	dsDNA	Prokaryote
SM1005_MG_virome_scaffold_90_c2	SM1005_MG_virome_scaffold_90_c2	79879	No	143	9	0	Medium-quality	Genome-fragment	56.73	HMM-based (lower-bound)	1		11	0.9388	2	25.2887	Viruses;Duplodnaviria;Heunggongvirae;Uroviricota;Caudoviricetes	dsDNA	Prokaryote
SM1050_MG_virome_scaffold_90_c1	SM1050_MG_virome_scaffold_90_c1	79870	No	116	11	2	High-quality	High-quality	100	AAI-based (high-confidence)	1		11	0.9685	11	47.123	Viruses;Duplodnaviria;Heunggongvirae;Uroviricota;Caudoviricetes	dsDNA	Prokaryote
SM1050_MG_virome_scaffold_91_c1	SM1050_MG_virome_scaffold_91_c1	79663	No	104	16	1	Complete	High-quality	100	DTR (high-confidence)	1		11	0.9512	7	61.4543	Viruses;Duplodnaviria;Heunggongvirae;Uroviricota;Caudoviricetes	dsDNA	Prokaryote
SM1030_MG_virome_scaffold_38_c1	SM1030_MG_virome_scaffold_38_c1	79651	No	108	8	2	High-quality	High-quality	100	AAI-based (medium-confidence)	1		11	0.943	4	34.9144	Viruses;Duplodnaviria;Heunggongvirae;Uroviricota;Caudoviricetes	dsDNA	Prokaryote
SM1000_MG_virome_scaffold_163_c1	SM1000_MG_virome_scaffold_163_c1	79636	No	110	17	0	High-quality	High-quality	100	AAI-based (medium-confidence)	1.01		11	0.9786	4	50.1657	Viruses;Duplodnaviria;Heunggongvirae;Uroviricota;Caudoviricetes	dsDNA	Prokaryote
SM1000_MG_virome_scaffold_164_c1	SM1000_MG_virome_scaffold_164_c1	79583	No	88	14	1	Complete	High-quality	100	DTR (high-confidence)	1		11	0.9805	6	50.786	Viruses;Duplodnaviria;Heunggongvirae;Uroviricota;Caudoviricetes	dsDNA	Prokaryote
SM1050_MG_virome_scaffold_92_c1	SM1050_MG_virome_scaffold_92_c1	79483	No	148	11	0	Medium-quality	Genome-fragment	69.85	HMM-based (lower-bound)	1		11	0.9669	4	56.0626	Viruses;Duplodnaviria;Heunggongvirae;Uroviricota;Caudoviricetes	dsDNA	Prokaryote
SM1050_MG_virome_scaffold_93_c1	SM1050_MG_virome_scaffold_93_c1,SM1000_MG_virome_scaffold_224_c1	79452	No	130	7	1	Medium-quality	Genome-fragment	73.51	HMM-based (lower-bound)	1		11	0.935	3	26.2953	Viruses;Duplodnaviria;Heunggongvirae;Uroviricota;Caudoviricetes	dsDNA	Prokaryote
SM1050_MG_virome_scaffold_94_c1	SM1050_MG_virome_scaffold_94_c1	79436	No	143	16	1	High-quality	High-quality	100	AAI-based (medium-confidence)	1		11	0.9765	4	48.4628	Viruses;Duplodnaviria;Heunggongvirae;Uroviricota;Caudoviricetes	dsDNA	Prokaryote
SM1000_MG_virome_scaffold_155_c1	SM1000_MG_virome_scaffold_155_c1,SM1028_MG_virome_scaffold_201_c3	79407	No	111	12	2	High-quality	High-quality	100	AAI-based (high-confidence)	1.01		11	0.9069	6	29.4617	Viruses;Duplodnaviria;Heunggongvirae;Uroviricota;Caudoviricetes	dsDNA	Prokaryote
SM1000_MG_virome_scaffold_165_c1	SM1000_MG_virome_scaffold_165_c1	79397	No	95	5	0	High-quality	High-quality	100	AAI-based (high-confidence)	1		11	0.8569	4	35.9027	Viruses;Duplodnaviria;Heunggongvirae;Uroviricota;Caudoviricetes	dsDNA	Prokaryote
SM1005_MG_virome_scaffold_124_c1	SM1005_MG_virome_scaffold_124_c1	79364	No	133	22	5	Medium-quality	Genome-fragment	69.36	HMM-based (lower-bound)	1		11	0.9677	3	61.7476	Viruses;Duplodnaviria;Heunggongvirae;Uroviricota;Caudoviricetes	dsDNA	Prokaryote
SM1050_MG_virome_scaffold_95_c1	SM1050_MG_virome_scaffold_95_c1	79347	No	120	15	1	High-quality	High-quality	100	AAI-based (high-confidence)	1		11	0.9738	4	49.4593	Viruses;Duplodnaviria;Heunggongvirae;Uroviricota;Caudoviricetes	dsDNA	Prokaryote
SM1031_MG_virome_scaffold_5_c3	SM1031_MG_virome_scaffold_5_c3	79338	No	153	11	3	Low-quality	Genome-fragment	13.87	AAI-based (medium-confidence)	1.01		11	0.96	3	44.1106	Viruses;Duplodnaviria;Heunggongvirae;Uroviricota;Caudoviricetes	dsDNA	Prokaryote
SM1030_MG_virome_scaffold_39_c1	SM1030_MG_virome_scaffold_39_c1	79320	No	89	9	1	Complete	High-quality	100	DTR (high-confidence)	1		11	0.9333	4	42.8058	Viruses;Duplodnaviria;Heunggongvirae;Uroviricota;Caudoviricetes	dsDNA	Prokaryote
SM1005_MG_virome_scaffold_125_c1	SM1005_MG_virome_scaffold_125_c1	79138	No	107	22	1	Medium-quality	Genome-fragment	78.18	HMM-based (lower-bound)	1		11	0.971	3	48.6414	Viruses;Duplodnaviria;Heunggongvirae;Uroviricota;Caudoviricetes	dsDNA	Prokaryote
SM1005_MG_virome_scaffold_126_c1	SM1005_MG_virome_scaffold_126_c1	78953	No	101	20	2	Complete	High-quality	100	DTR (high-confidence)	1		11	0.9718	2	57.818	Viruses;Duplodnaviria;Heunggongvirae;Uroviricota;Caudoviricetes	dsDNA	Prokaryote
SM1000_MG_virome_scaffold_167_c1	SM1000_MG_virome_scaffold_167_c1	78810	No	107	15	1	Medium-quality	Genome-fragment	64.07	HMM-based (lower-bound)	1		11	0.9745	0	36.7872	Viruses;Duplodnaviria;Heunggongvirae;Uroviricota;Caudoviricetes	dsDNA	Prokaryote
SM1030_MG_virome_scaffold_40_c1	SM1030_MG_virome_scaffold_40_c1	78801	No	113	26	2	Complete	High-quality	100	DTR (medium-confidence)	1		11	0.9701	11	60.8278	Viruses;Duplodnaviria;Heunggongvirae;Uroviricota;Caudoviricetes	dsDNA	Prokaryote
SM1005_MG_virome_scaffold_127_c1	SM1005_MG_virome_scaffold_127_c1,SM1031_MG_virome_scaffold_1371_c1	78756	No	82	21	0	Medium-quality	Genome-fragment	54.93	AAI-based (high-confidence)	1		11	0.9805	5	67.6748	Viruses;Duplodnaviria;Heunggongvirae;Uroviricota;Caudoviricetes	dsDNA	Prokaryote
SM1031_MG_virome_scaffold_74_c2	SM1031_MG_virome_scaffold_74_c2	78645	No	119	15	2	Medium-quality	Genome-fragment	58.16	HMM-based (lower-bound)	1		11	0.9418	3	33.5865	Viruses;Duplodnaviria;Heunggongvirae;Uroviricota;Caudoviricetes	dsDNA	Prokaryote
SM1027_MG_virome_scaffold_16_c1	SM1027_MG_virome_scaffold_16_c1	78639	No	121	18	1	High-quality	High-quality	100	AAI-based (medium-confidence)	1		11	0.9735	10	63.1973	Viruses;Duplodnaviria;Heunggongvirae;Uroviricota;Caudoviricetes	dsDNA	Prokaryote
SM1050_MG_virome_scaffold_97_c1	SM1050_MG_virome_scaffold_97_c1	78540	No	118	14	1	Medium-quality	Genome-fragment	66.1	HMM-based (lower-bound)	1		11	0.9719	6	46.1918	Viruses;Duplodnaviria;Heunggongvirae;Uroviricota;Caudoviricetes	dsDNA	Prokaryote
SM1000_MG_virome_scaffold_170_c1	SM1000_MG_virome_scaffold_170_c1,SM1050_MG_virome_scaffold_629_c1,SM1050_MG_virome_scaffold_1555_c2	78367	No	108	23	1	High-quality	High-quality	100	AAI-based (high-confidence)	1		11	0.9783	10	56.3663	Viruses;Duplodnaviria;Heunggongvirae;Uroviricota;Caudoviricetes	dsDNA	Prokaryote
SM1050_MG_virome_scaffold_99_c1	SM1050_MG_virome_scaffold_99_c1	78295	No	129	25	5	Complete	High-quality	100	DTR (high-confidence)	1		11	0.9661	3	62.4845	Viruses;Duplodnaviria;Heunggongvirae;Uroviricota;Caudoviricetes	dsDNA	Prokaryote
SM1029_MG_virome_scaffold_28_c1	SM1029_MG_virome_scaffold_28_c1,SM1030_MG_virome_scaffold_202_c1	78185	No	129	27	4	High-quality	High-quality	100	AAI-based (high-confidence)	1.75		11	0.9781	8	98.8048	Viruses;Duplodnaviria;Heunggongvirae;Uroviricota;Caudoviricetes	dsDNA	Prokaryote
SM1000_MG_virome_scaffold_168_c1	SM1000_MG_virome_scaffold_168_c1	78124	No	109	27	0	High-quality	High-quality	100	AAI-based (medium-confidence)	1.88		11	0.973	12	75.6847	Viruses;Duplodnaviria;Heunggongvirae;Uroviricota;Caudoviricetes	dsDNA	Prokaryote
SM1031_MG_virome_scaffold_112_c1	SM1031_MG_virome_scaffold_112_c1	78114	No	117	29	0	High-quality	High-quality	100	AAI-based (medium-confidence)	1.01		11	0.976	9	80.0364	Viruses;Duplodnaviria;Heunggongvirae;Uroviricota;Caudoviricetes	dsDNA	Prokaryote
SM1031_MG_virome_scaffold_113_c1	SM1031_MG_virome_scaffold_113_c1	78059	No	127	17	1	Medium-quality	Genome-fragment	62.44	HMM-based (lower-bound)	1		11	0.9717	5	57.9738	Viruses;Duplodnaviria;Heunggongvirae;Uroviricota;Caudoviricetes	dsDNA	Prokaryote
SM1050_MG_virome_scaffold_100_c1	SM1050_MG_virome_scaffold_100_c1,SM1000_MG_virome_scaffold_2046_c1,SM1000_MG_virome_scaffold_1757_c1	78026	No	129	13	0	High-quality	High-quality	100	AAI-based (medium-confidence)	1.01		11	0.98	5	40.9934	Viruses;Duplodnaviria;Heunggongvirae;Uroviricota;Caudoviricetes	dsDNA	Prokaryote
SM1050_MG_virome_scaffold_101_c1	SM1050_MG_virome_scaffold_101_c1	77933	No	109	35	6	Low-quality	Genome-fragment	41.63	AAI-based (medium-confidence)	1		11	0.9673	11	76.188	Viruses;Duplodnaviria;Heunggongvirae;Uroviricota;Caudoviricetes	dsDNA	Prokaryote
SM1000_MG_virome_scaffold_171_c1	SM1000_MG_virome_scaffold_171_c1	77932	No	85	8	3	Medium-quality	Genome-fragment	78.41	HMM-based (lower-bound)	1		11	0.9446	2	22.2549	Viruses;Duplodnaviria;Heunggongvirae;Uroviricota;Caudoviricetes	dsDNA	Prokaryote
SM1004_MG_virome_scaffold_51_c1	SM1004_MG_virome_scaffold_51_c1	77931	No	129	12	3	Medium-quality	Genome-fragment	63.94	HMM-based (lower-bound)	1		11	0.9432	2	33.5069	Viruses;Duplodnaviria;Heunggongvirae;Uroviricota;Caudoviricetes	dsDNA	Prokaryote
SM1027_MG_virome_scaffold_17_c1	SM1027_MG_virome_scaffold_17_c1,SM1005_MG_virome_scaffold_1884_c1,SM1005_MG_virome_scaffold_2314_c1	77915	No	113	16	0	High-quality	High-quality	100	AAI-based (medium-confidence)	1.4		11	0.962	11	44.0984	Viruses;Duplodnaviria;Heunggongvirae;Uroviricota;Caudoviricetes	dsDNA	Prokaryote
SM1004_MG_virome_scaffold_52_c1	SM1004_MG_virome_scaffold_52_c1,SM1031_MG_virome_scaffold_114_c1,SM1005_MG_virome_scaffold_130_c1	77832	No	97	17	1	Medium-quality	Genome-fragment	80.5	AAI-based (medium-confidence)	1		11	0.9753	3	43.6859	Viruses;Duplodnaviria;Heunggongvirae;Uroviricota;Caudoviricetes	dsDNA	Prokaryote
SM1000_MG_virome_scaffold_19_c6	SM1000_MG_virome_scaffold_19_c6	77620	No	113	7	2	Low-quality	Genome-fragment	40.1	AAI-based (medium-confidence)	1		11	0.9601	1	16.0426	Viruses;Duplodnaviria;Heunggongvirae;Uroviricota;Caudoviricetes	dsDNA	Prokaryote
SM1031_MG_virome_scaffold_115_c1	SM1031_MG_virome_scaffold_115_c1	77486	No	119	15	5	Medium-quality	Genome-fragment	82.73	HMM-based (lower-bound)	1		11	0.9787	6	40.7937	Viruses;Duplodnaviria;Heunggongvirae;Uroviricota;Caudoviricetes	dsDNA	Prokaryote
SM1005_MG_virome_scaffold_131_c1	SM1005_MG_virome_scaffold_131_c1,SM1031_MG_virome_scaffold_423_c1,SM1031_MG_virome_scaffold_2466_c1,SM1031_MG_virome_scaffold_3678_c2	77465	No	120	18	1	Medium-quality	Genome-fragment	63.25	HMM-based (lower-bound)	1		11	0.975	1	48.8485	Viruses;Duplodnaviria;Heunggongvirae;Uroviricota;Caudoviricetes	dsDNA	Prokaryote
SM1050_MG_virome_scaffold_24_c4	SM1050_MG_virome_scaffold_24_c4	77094	No	119	26	3	Medium-quality	Genome-fragment	67.9	AAI-based (medium-confidence)	1		11	0.9819	7	100.918	Viruses;Duplodnaviria;Heunggongvirae;Uroviricota;Caudoviricetes	dsDNA	Prokaryote
SM1000_MG_virome_scaffold_172_c1	SM1000_MG_virome_scaffold_172_c1	77058	No	121	27	3	High-quality	High-quality	100	AAI-based (medium-confidence)	1		11	0.9648	6	75.5885	Viruses;Duplodnaviria;Heunggongvirae;Uroviricota;Caudoviricetes	dsDNA	Prokaryote
SM1005_MG_virome_scaffold_134_c1	SM1005_MG_virome_scaffold_134_c1,SM1031_MG_virome_scaffold_1502_c1,SM1050_MG_virome_scaffold_1103_c1,SM1031_MG_virome_scaffold_2035_c1	76993	No	73	8	1	Medium-quality	Genome-fragment	65.98	AAI-based (high-confidence)	1		11	0.9694	1	79.822	Viruses;Duplodnaviria;Heunggongvirae;Uroviricota;Caudoviricetes	dsDNA	Prokaryote
SM1028_MG_virome_scaffold_14_c1	SM1028_MG_virome_scaffold_14_c1,SM1027_MG_virome_scaffold_225_c3,SM1027_MG_virome_scaffold_829_c1,SM1031_MG_virome_scaffold_2357_c4,SM1027_MG_virome_scaffold_1090_c1	76991	No	121	28	0	Medium-quality	Genome-fragment	87.63	HMM-based (lower-bound)	1		11	0.9708	6	50.5081	Viruses;Duplodnaviria;Heunggongvirae;Uroviricota;Caudoviricetes	dsDNA	Prokaryote
SM1050_MG_virome_scaffold_103_c1	SM1050_MG_virome_scaffold_103_c1,SM1005_MG_virome_scaffold_3079_c1	76976	No	132	18	1	High-quality	High-quality	100	AAI-based (medium-confidence)	1		11	0.9442	3	46.7364	Viruses;Duplodnaviria;Heunggongvirae;Uroviricota;Caudoviricetes	dsDNA	Prokaryote
SM1000_MG_virome_scaffold_173_c1	SM1000_MG_virome_scaffold_173_c1	76884	No	93	48	0	Complete	High-quality	100	DTR (high-confidence)	1		11	0.9788	4	86.2527	Viruses;Duplodnaviria;Heunggongvirae;Uroviricota;Caudoviricetes;Schitoviridae	dsDNA	Prokaryote
SM1005_MG_virome_scaffold_135_c1	SM1005_MG_virome_scaffold_135_c1	76817	No	113	20	1	High-quality	High-quality	100	AAI-based (medium-confidence)	1		11	0.969	4	58.2266	Viruses;Duplodnaviria;Heunggongvirae;Uroviricota;Caudoviricetes	dsDNA	Prokaryote
SM1000_MG_virome_scaffold_174_c1	SM1000_MG_virome_scaffold_174_c1	76682	No	94	17	2	Medium-quality	Genome-fragment	74.71	HMM-based (lower-bound)	1.01		11	0.9463	2	47.8311	Viruses;Duplodnaviria;Heunggongvirae;Uroviricota;Caudoviricetes	dsDNA	Prokaryote
SM1050_MG_virome_scaffold_106_c1	SM1050_MG_virome_scaffold_106_c1	76524	No	114	12	0	Complete	High-quality	100	DTR (high-confidence)	1		11	0.973	2	45.5246	Viruses;Duplodnaviria;Heunggongvirae;Uroviricota;Caudoviricetes	dsDNA	Prokaryote
SM1000_MG_virome_scaffold_175_c1	SM1000_MG_virome_scaffold_175_c1	76480	No	118	23	2	High-quality	High-quality	100	AAI-based (medium-confidence)	1		11	0.9596	7	85.517	Viruses;Duplodnaviria;Heunggongvirae;Uroviricota;Caudoviricetes	dsDNA	Prokaryote
SM1000_MG_virome_scaffold_176_c1	SM1000_MG_virome_scaffold_176_c1	76465	No	148	7	2	Low-quality	Genome-fragment	41.09	HMM-based (lower-bound)	1		11	0.9413	0	31.7598	Viruses;Duplodnaviria;Heunggongvirae;Uroviricota;Caudoviricetes	dsDNA	Prokaryote
SM1004_MG_virome_scaffold_54_c1	SM1004_MG_virome_scaffold_54_c1	76419	No	116	14	4	High-quality	High-quality	100	AAI-based (medium-confidence)	1		11	0.9728	5	44.3264	Viruses;Duplodnaviria;Heunggongvirae;Uroviricota;Caudoviricetes	dsDNA	Prokaryote
SM1003_MG_virome_scaffold_19_c1	SM1003_MG_virome_scaffold_19_c1,SM1050_MG_virome_scaffold_108_c1	76340	No	106	13	0	Complete	High-quality	100	DTR (high-confidence)	1.01		11	0.9768	3	54.6412	Viruses;Duplodnaviria;Heunggongvirae;Uroviricota;Caudoviricetes	dsDNA	Prokaryote
SM1028_MG_virome_scaffold_15_c1	SM1028_MG_virome_scaffold_15_c1	76338	No	109	13	5	Medium-quality	Genome-fragment	75.61	HMM-based (lower-bound)	1		11	0.9674	10	53.3546	Viruses;Duplodnaviria;Heunggongvirae;Uroviricota;Caudoviricetes	dsDNA	Prokaryote
SM1050_MG_virome_scaffold_107_c1	SM1050_MG_virome_scaffold_107_c1	76262	No	137	25	2	High-quality	High-quality	100	AAI-based (medium-confidence)	1		11	0.972	9	68.4262	Viruses;Duplodnaviria;Heunggongvirae;Uroviricota;Caudoviricetes	dsDNA	Prokaryote
SM1000_MG_virome_scaffold_177_c1	SM1000_MG_virome_scaffold_177_c1	76250	No	100	47	1	Complete	High-quality	100	DTR (high-confidence)	1		11	0.9804	5	93.6919	Viruses;Duplodnaviria;Heunggongvirae;Uroviricota;Caudoviricetes;Schitoviridae	dsDNA	Prokaryote
SM1005_MG_virome_scaffold_139_c1	SM1005_MG_virome_scaffold_139_c1	76202	No	96	12	1	Complete	High-quality	100	DTR (high-confidence)	1		11	0.9702	5	51.054	Viruses;Duplodnaviria;Heunggongvirae;Uroviricota;Caudoviricetes	dsDNA	Prokaryote
SM1031_MG_virome_scaffold_117_c1	SM1031_MG_virome_scaffold_117_c1	76188	No	110	13	0	Complete	High-quality	100	DTR (high-confidence)	1		11	0.977	5	49.8476	Viruses;Duplodnaviria;Heunggongvirae;Uroviricota;Caudoviricetes	dsDNA	Prokaryote
SM1050_MG_virome_scaffold_57_c1_19788_95966	SM1050_MG_virome_scaffold_57_c1|provirus_19788_95966	76179	Yes	114	19	2	Medium-quality	Genome-fragment	83.3	AAI-based (medium-confidence)	1	19788-95966	11	0.9783	7	58.4246	Viruses;Duplodnaviria;Heunggongvirae;Uroviricota;Caudoviricetes	dsDNA	Prokaryote
SM1000_MG_virome_scaffold_178_c1	SM1000_MG_virome_scaffold_178_c1	76175	No	120	11	1	High-quality	High-quality	100	AAI-based (medium-confidence)	1		11	0.9288	5	62.4855	Viruses;Duplodnaviria;Heunggongvirae;Uroviricota;Caudoviricetes;Crassvirales	dsDNA	Prokaryote
SM1000_MG_virome_scaffold_179_c1	SM1000_MG_virome_scaffold_179_c1	76123	No	116	13	3	Low-quality	Genome-fragment	47.85	AAI-based (medium-confidence)	1		11	0.97	4	46.288	Viruses;Duplodnaviria;Heunggongvirae;Uroviricota;Caudoviricetes	dsDNA	Prokaryote
SM1000_MG_virome_scaffold_76_c1	SM1000_MG_virome_scaffold_76_c1	76092	No	112	26	0	Medium-quality	Genome-fragment	54.6	AAI-based (medium-confidence)	1		11	0.9733	6	49.7192	Viruses;Duplodnaviria;Heunggongvirae;Uroviricota;Caudoviricetes	dsDNA	Prokaryote
SM1005_MG_virome_scaffold_116_c1	SM1005_MG_virome_scaffold_116_c1	76082	No	120	21	0	High-quality	High-quality	95.36	AAI-based (high-confidence)	1		11	0.9681	7	57.0848	Viruses;Duplodnaviria;Heunggongvirae;Uroviricota;Caudoviricetes	dsDNA	Prokaryote
SM1005_MG_virome_scaffold_140_c1	SM1005_MG_virome_scaffold_140_c1,SM1031_MG_virome_scaffold_2535_c1	75933	No	114	14	1	Complete	High-quality	100	DTR (high-confidence)	1		11	0.9282	5	55.6606	Viruses;Duplodnaviria;Heunggongvirae;Uroviricota;Caudoviricetes;Crassvirales	dsDNA	Prokaryote
SM1050_MG_virome_scaffold_111_c1	SM1050_MG_virome_scaffold_111_c1	75895	No	98	14	1	Complete	High-quality	100	DTR (high-confidence)	1.01		11	0.9421	1	55.6063	Viruses;Duplodnaviria;Heunggongvirae;Uroviricota;Caudoviricetes	dsDNA	Prokaryote
SM1005_MG_virome_scaffold_141_c1	SM1005_MG_virome_scaffold_141_c1	75873	No	127	11	2	Complete	High-quality	100	DTR (high-confidence)	1		11	0.9764	1	35.7485	Viruses;Duplodnaviria;Heunggongvirae;Uroviricota;Caudoviricetes	dsDNA	Prokaryote
SM1050_MG_virome_scaffold_112_c1	SM1050_MG_virome_scaffold_112_c1	75707	No	128	18	1	High-quality	High-quality	100	AAI-based (high-confidence)	1		11	0.9718	6	55.1081	Viruses;Duplodnaviria;Heunggongvirae;Uroviricota;Caudoviricetes	dsDNA	Prokaryote
SM1050_MG_virome_scaffold_113_c1	SM1050_MG_virome_scaffold_113_c1	75636	No	135	29	1	Medium-quality	Genome-fragment	79.39	HMM-based (lower-bound)	1		11	0.9654	12	80.844	Viruses;Duplodnaviria;Heunggongvirae;Uroviricota;Caudoviricetes	dsDNA	Prokaryote
SM1031_MG_virome_scaffold_119_c1	SM1031_MG_virome_scaffold_119_c1	75630	No	122	13	1	Medium-quality	Genome-fragment	56.87	HMM-based (lower-bound)	1		11	0.9695	7	47.8022	Viruses;Duplodnaviria;Heunggongvirae;Uroviricota;Caudoviricetes	dsDNA	Prokaryote
SM1029_MG_virome_scaffold_32_c1	SM1029_MG_virome_scaffold_32_c1	75589	No	138	10	5	Low-quality	Genome-fragment	33.81	HMM-based (lower-bound)	1		11	0.8667	3	32.2347	Viruses;Duplodnaviria;Heunggongvirae;Uroviricota;Caudoviricetes	dsDNA	Prokaryote
SM1004_MG_virome_scaffold_56_c1	SM1004_MG_virome_scaffold_56_c1	75573	No	121	22	2	Medium-quality	Genome-fragment	88.51	HMM-based (lower-bound)	1		11	0.9684	13	61.6578	Viruses;Duplodnaviria;Heunggongvirae;Uroviricota;Caudoviricetes	dsDNA	Prokaryote
SM1031_MG_virome_scaffold_121_c1	SM1031_MG_virome_scaffold_121_c1	75515	No	104	13	2	Complete	High-quality	100	DTR (high-confidence)	1		11	0.9478	2	54.3048	Viruses;Duplodnaviria;Heunggongvirae;Uroviricota;Caudoviricetes	dsDNA	Prokaryote
SM1030_MG_virome_scaffold_44_c1	SM1030_MG_virome_scaffold_44_c1,SM1050_MG_virome_scaffold_115_c1,SM1050_MG_virome_scaffold_115_c2	75492	No	116	13	1	Complete	High-quality	100	DTR (high-confidence)	1		11	0.9748	3	47.8526	Viruses;Duplodnaviria;Heunggongvirae;Uroviricota;Caudoviricetes	dsDNA	Prokaryote
SM1000_MG_virome_scaffold_182_c1	SM1000_MG_virome_scaffold_182_c1	75419	No	138	23	1	Complete	High-quality	100	DTR (high-confidence)	1		11	0.9742	4	66.1798	Viruses;Duplodnaviria;Heunggongvirae;Uroviricota;Caudoviricetes	dsDNA	Prokaryote
SM1030_MG_virome_scaffold_45_c1	SM1030_MG_virome_scaffold_45_c1	75417	No	106	8	3	Medium-quality	Genome-fragment	79.95	HMM-based (lower-bound)	1		11	0.9594	5	44.3091	Viruses;Duplodnaviria;Heunggongvirae;Uroviricota;Caudoviricetes	dsDNA	Prokaryote
SM1005_MG_virome_scaffold_145_c1	SM1005_MG_virome_scaffold_145_c1	75326	No	92	16	3	Complete	High-quality	100	DTR (high-confidence)	1		11	0.9735	2	58.3628	Viruses;Duplodnaviria;Heunggongvirae;Uroviricota;Caudoviricetes	dsDNA	Prokaryote
SM1050_MG_virome_scaffold_117_c1	SM1050_MG_virome_scaffold_117_c1,SM1030_MG_virome_scaffold_291_c6	75251	No	140	66	0	High-quality	High-quality	93.89	HMM-based (lower-bound)	1.01		11	0.9804	22	121.791	Viruses;Duplodnaviria;Heunggongvirae;Uroviricota;Caudoviricetes	dsDNA	Prokaryote
SM1005_MG_virome_scaffold_146_c1	SM1005_MG_virome_scaffold_146_c1	75244	No	138	61	0	High-quality	High-quality	94.16	HMM-based (lower-bound)	1.02		11	0.9799	19	109.037	Viruses;Duplodnaviria;Heunggongvirae;Uroviricota;Caudoviricetes	dsDNA	Prokaryote
SM1000_MG_virome_scaffold_185_c1	SM1000_MG_virome_scaffold_185_c1,SM1050_MG_virome_scaffold_727_c1	75197	No	112	9	2	Low-quality	Genome-fragment	42.53	AAI-based (medium-confidence)	1		11	0.9734	4	37.0654	Viruses;Duplodnaviria;Heunggongvirae;Uroviricota;Caudoviricetes	dsDNA	Prokaryote
SM1050_MG_virome_scaffold_119_c1	SM1050_MG_virome_scaffold_119_c1,SM1005_MG_virome_scaffold_1958_c3	75131	No	101	11	2	Medium-quality	Genome-fragment	80.44	HMM-based (lower-bound)	1		11	0.9487	3	63.4877	Viruses;Duplodnaviria;Heunggongvirae;Uroviricota;Caudoviricetes	dsDNA	Prokaryote
SM1031_MG_virome_scaffold_125_c1	SM1031_MG_virome_scaffold_125_c1,SM1050_MG_virome_scaffold_121_c2,SM1050_MG_virome_scaffold_121_c1,SM1005_MG_virome_scaffold_3486_c1	75008	No	91	14	2	Medium-quality	Genome-fragment	59.53	HMM-based (lower-bound)	1		11	0.9255	3	39.0297	Viruses;Duplodnaviria;Heunggongvirae;Uroviricota;Caudoviricetes	dsDNA	Prokaryote
SM1000_MG_virome_scaffold_186_c1	SM1000_MG_virome_scaffold_186_c1	74988	No	107	21	2	Complete	High-quality	100	DTR (high-confidence)	1		11	0.9644	7	82.1711	Viruses;Duplodnaviria;Heunggongvirae;Uroviricota;Caudoviricetes	dsDNA	Prokaryote
SM1005_MG_virome_scaffold_147_c1	SM1005_MG_virome_scaffold_147_c1	74839	No	100	13	1	Complete	High-quality	100	DTR (high-confidence)	1		11	0.971	7	64.1279	Viruses;Duplodnaviria;Heunggongvirae;Uroviricota;Caudoviricetes	dsDNA	Prokaryote
SM1050_MG_virome_scaffold_64_c1	SM1050_MG_virome_scaffold_64_c1,SM1004_MG_virome_scaffold_63_c1,SM1005_MG_virome_scaffold_84_c5,SM1031_MG_virome_scaffold_978_c4,SM1005_MG_virome_scaffold_84_c7,SM1029_MG_virome_scaffold_1224_c1	74820	No	108	21	2	Medium-quality	Genome-fragment	79.28	AAI-based (medium-confidence)	1		11	0.9576	4	55.2728	Viruses;Duplodnaviria;Heunggongvirae;Uroviricota;Caudoviricetes	dsDNA	Prokaryote
SM1005_MG_virome_scaffold_132_c1	SM1005_MG_virome_scaffold_132_c1	74791	No	119	4	0	High-quality	High-quality	100	AAI-based (medium-confidence)	1		11	0.9743	4	45.6678	Viruses;Duplodnaviria;Heunggongvirae;Uroviricota;Caudoviricetes	dsDNA	Prokaryote
SM1005_MG_virome_scaffold_149_c1	SM1005_MG_virome_scaffold_149_c1	74739	No	109	19	1	Medium-quality	Genome-fragment	61.46	HMM-based (lower-bound)	1.01		11	0.9747	4	64.3543	Viruses;Duplodnaviria;Heunggongvirae;Uroviricota;Caudoviricetes	dsDNA	Prokaryote
SM1050_MG_virome_scaffold_122_c1	SM1050_MG_virome_scaffold_122_c1	74668	No	179	15	1	Medium-quality	Genome-fragment	59.52	HMM-based (lower-bound)	1		11	0.9623	2	37.4097	Viruses;Duplodnaviria;Heunggongvirae;Uroviricota;Caudoviricetes	dsDNA	Prokaryote
SM1000_MG_virome_scaffold_188_c1	SM1000_MG_virome_scaffold_188_c1	74626	No	103	24	1	Medium-quality	Genome-fragment	85.34	HMM-based (lower-bound)	1		11	0.9705	5	73.0559	Viruses;Duplodnaviria;Heunggongvirae;Uroviricota;Caudoviricetes	dsDNA	Prokaryote
SM1050_MG_virome_scaffold_123_c1	SM1050_MG_virome_scaffold_123_c1	74625	No	130	26	0	High-quality	High-quality	100	AAI-based (medium-confidence)	1		11	0.9597	14	80.4351	Viruses;Duplodnaviria;Heunggongvirae;Uroviricota;Caudoviricetes	dsDNA	Prokaryote
SM1031_MG_virome_scaffold_126_c1	SM1031_MG_virome_scaffold_126_c1,SM1050_MG_virome_scaffold_1771_c2,SM1005_MG_virome_scaffold_3417_c1,SM1005_MG_virome_scaffold_3703_c1	74623	No	87	38	1	Complete	High-quality	100	DTR (high-confidence)	1		11	0.9741	4	69.445	Viruses;Duplodnaviria;Heunggongvirae;Uroviricota;Caudoviricetes;Schitoviridae	dsDNA	Prokaryote
SM1000_MG_virome_scaffold_147_c1	SM1000_MG_virome_scaffold_147_c1	74586	No	166	12	2	Medium-quality	Genome-fragment	87.06	AAI-based (medium-confidence)	1		11	0.971	1	46.4245	Viruses;Duplodnaviria;Heunggongvirae;Uroviricota;Caudoviricetes	dsDNA	Prokaryote
SM1050_MG_virome_scaffold_125_c1	SM1050_MG_virome_scaffold_125_c1	74526	No	91	20	1	Medium-quality	Genome-fragment	76.41	HMM-based (lower-bound)	1		11	0.9704	6	61.3589	Viruses;Duplodnaviria;Heunggongvirae;Uroviricota;Caudoviricetes	dsDNA	Prokaryote
SM1000_MG_virome_scaffold_190_c1	SM1000_MG_virome_scaffold_190_c1	74487	No	108	27	2	Complete	High-quality	100	DTR (high-confidence)	1		11	0.9804	5	61.3065	Viruses;Duplodnaviria;Heunggongvirae;Uroviricota;Caudoviricetes	dsDNA	Prokaryote
SM1031_MG_virome_scaffold_128_c1	SM1031_MG_virome_scaffold_128_c1	74454	No	110	18	4	Complete	High-quality	100	DTR (medium-confidence)	1		11	0.9642	11	45.0357	Viruses;Duplodnaviria;Heunggongvirae;Uroviricota;Caudoviricetes	dsDNA	Prokaryote
SM1000_MG_virome_scaffold_191_c1	SM1000_MG_virome_scaffold_191_c1	74414	No	102	9	5	Medium-quality	Genome-fragment	89.94	HMM-based (lower-bound)	1		11	0.9499	3	32.0429	Viruses;Duplodnaviria;Heunggongvirae;Uroviricota;Caudoviricetes	dsDNA	Prokaryote
SM1000_MG_virome_scaffold_169_c1	SM1000_MG_virome_scaffold_169_c1	74333	No	146	12	0	High-quality	High-quality	100	AAI-based (medium-confidence)	1		11	0.9614	7	46.7004	Viruses;Duplodnaviria;Heunggongvirae;Uroviricota;Caudoviricetes	dsDNA	Prokaryote
SM1031_MG_virome_scaffold_130_c1	SM1031_MG_virome_scaffold_130_c1	74307	No	92	14	4	High-quality	High-quality	100	AAI-based (medium-confidence)	1		11	0.9391	5	46.7652	Viruses;Duplodnaviria;Heunggongvirae;Uroviricota;Caudoviricetes	dsDNA	Prokaryote
SM1005_MG_virome_scaffold_151_c1	SM1005_MG_virome_scaffold_151_c1	74297	No	92	16	2	High-quality	High-quality	96.27	AAI-based (medium-confidence)	1		11	0.974	3	54.1406	Viruses;Duplodnaviria;Heunggongvirae;Uroviricota;Caudoviricetes	dsDNA	Prokaryote
SM1005_MG_virome_scaffold_152_c1	SM1005_MG_virome_scaffold_152_c1	74242	No	146	12	2	Low-quality	Genome-fragment	35.07	AAI-based (high-confidence)	1		11	0.9786	2	48.8055	Viruses;Duplodnaviria;Heunggongvirae;Uroviricota;Caudoviricetes	dsDNA	Prokaryote
SM1050_MG_virome_scaffold_127_c1	SM1050_MG_virome_scaffold_127_c1	74137	No	120	11	1	Complete	High-quality	100	DTR (high-confidence)	1		11	0.9488	3	34.5357	Viruses;Duplodnaviria;Heunggongvirae;Uroviricota;Caudoviricetes	dsDNA	Prokaryote
SM1031_MG_virome_scaffold_131_c1	SM1031_MG_virome_scaffold_131_c1	74018	No	93	8	1	Medium-quality	Genome-fragment	56.87	HMM-based (lower-bound)	1		11	0.9798	4	51.1287	Viruses;Duplodnaviria;Heunggongvirae;Uroviricota;Caudoviricetes	dsDNA	Prokaryote
SM1030_MG_virome_scaffold_48_c1	SM1030_MG_virome_scaffold_48_c1	73889	No	103	29	1	High-quality	High-quality	100	AAI-based (medium-confidence)	1		11	0.9732	6	68.245	Viruses;Duplodnaviria;Heunggongvirae;Uroviricota;Caudoviricetes	dsDNA	Prokaryote
SM1005_MG_virome_scaffold_154_c1	SM1005_MG_virome_scaffold_154_c1,SM1031_MG_virome_scaffold_1550_c1,SM1029_MG_virome_scaffold_904_c1,SM1031_MG_virome_scaffold_3219_c1	73880	No	103	12	2	High-quality	High-quality	100	AAI-based (medium-confidence)	1		11	0.9739	5	40.2747	Viruses;Duplodnaviria;Heunggongvirae;Uroviricota;Caudoviricetes	dsDNA	Prokaryote
SM1005_MG_virome_scaffold_155_c1	SM1005_MG_virome_scaffold_155_c1,SM1031_MG_virome_scaffold_1149_c1,SM1027_MG_virome_scaffold_673_c4	73811	No	107	13	1	High-quality	High-quality	94.39	AAI-based (medium-confidence)	1		11	0.9796	10	57.1565	Viruses;Duplodnaviria;Heunggongvirae;Uroviricota;Caudoviricetes	dsDNA	Prokaryote
SM1000_MG_virome_scaffold_194_c1	SM1000_MG_virome_scaffold_194_c1	73807	No	99	18	4	Complete	High-quality	100	DTR (high-confidence)	1		11	0.9332	5	67.2867	Viruses;Duplodnaviria;Heunggongvirae;Uroviricota;Caudoviricetes	dsDNA	Prokaryote
SM1000_MG_virome_scaffold_195_c1	SM1000_MG_virome_scaffold_195_c1	73725	No	117	19	2	Medium-quality	Genome-fragment	67.58	HMM-based (lower-bound)	1		11	0.9781	1	58.9164	Viruses;Duplodnaviria;Heunggongvirae;Uroviricota;Caudoviricetes	dsDNA	Prokaryote
SM1030_MG_virome_scaffold_3_c5	SM1030_MG_virome_scaffold_3_c5	73716	No	101	38	8	Low-quality	Genome-fragment	41.4	AAI-based (medium-confidence)	1		11	0.9294	20	80.8997	Viruses;Duplodnaviria;Heunggongvirae;Uroviricota;Caudoviricetes	dsDNA	Prokaryote
SM1000_MG_virome_scaffold_116_c2	SM1000_MG_virome_scaffold_116_c2	73633	No	77	13	3	Low-quality	Genome-fragment	42.67	AAI-based (high-confidence)	1		11	0.9755	7	32.9405	Viruses;Duplodnaviria;Heunggongvirae;Uroviricota;Caudoviricetes	dsDNA	Prokaryote
SM1005_MG_virome_scaffold_156_c1	SM1005_MG_virome_scaffold_156_c1,SM1031_MG_virome_scaffold_156_c2,SM1031_MG_virome_scaffold_156_c4,SM1031_MG_virome_scaffold_156_c3	73524	No	93	24	0	High-quality	High-quality	100	AAI-based (high-confidence)	1		11	0.9792	3	54.0406	Viruses;Duplodnaviria;Heunggongvirae;Uroviricota;Caudoviricetes	dsDNA	Prokaryote
SM1050_MG_virome_scaffold_131_c1	SM1050_MG_virome_scaffold_131_c1,SM1031_MG_virome_scaffold_3217_c1	73444	No	121	26	2	Medium-quality	Genome-fragment	80.76	HMM-based (lower-bound)	1		11	0.973	16	86.9003	Viruses;Duplodnaviria;Heunggongvirae;Uroviricota;Caudoviricetes	dsDNA	Prokaryote
SM1031_MG_virome_scaffold_134_c1	SM1031_MG_virome_scaffold_134_c1	73431	No	98	18	3	Complete	High-quality	100	DTR (high-confidence)	1		11	0.9588	15	64.6779	Viruses;Duplodnaviria;Heunggongvirae;Uroviricota;Caudoviricetes	dsDNA	Prokaryote
SM1005_MG_virome_scaffold_158_c1	SM1005_MG_virome_scaffold_158_c1,SM1031_MG_virome_scaffold_1391_c1,SM1000_MG_virome_scaffold_1700_c1,SM1050_MG_virome_scaffold_1773_c1,SM1031_MG_virome_scaffold_1332_c1,SM1000_MG_virome_scaffold_2732_c1,SM1031_MG_virome_scaffold_2010_c1	73391	No	135	18	1	Medium-quality	Genome-fragment	77.77	AAI-based (medium-confidence)	1		11	0.9266	4	50.2358	Viruses;Duplodnaviria;Heunggongvirae;Uroviricota;Caudoviricetes	dsDNA	Prokaryote
SM1000_MG_virome_scaffold_196_c1	SM1000_MG_virome_scaffold_196_c1	73354	No	64	9	0	Medium-quality	Genome-fragment	66.35	HMM-based (lower-bound)	1		11	0.945	2	21.8203	Viruses;Duplodnaviria;Heunggongvirae;Uroviricota;Caudoviricetes;Crassvirales	dsDNA	Prokaryote
SM1000_MG_virome_scaffold_197_c1	SM1000_MG_virome_scaffold_197_c1	73294	No	97	17	0	Medium-quality	Genome-fragment	73.22	HMM-based (lower-bound)	1		11	0.9657	0	35.2678	Viruses;Duplodnaviria;Heunggongvirae;Uroviricota;Caudoviricetes	dsDNA	Prokaryote
SM1029_MG_virome_scaffold_35_c1	SM1029_MG_virome_scaffold_35_c1	73281	No	106	10	5	Complete	High-quality	100	DTR (high-confidence)	1		11	0.9758	1	37.0038	Viruses;Duplodnaviria;Heunggongvirae;Uroviricota;Caudoviricetes	dsDNA	Prokaryote
SM1005_MG_virome_scaffold_159_c1	SM1005_MG_virome_scaffold_159_c1,SM1030_MG_virome_scaffold_1296_c1	73264	No	119	39	0	High-quality	High-quality	100	AAI-based (high-confidence)	1		11	0.9808	21	103.604	Viruses;Duplodnaviria;Heunggongvirae;Uroviricota;Caudoviricetes	dsDNA	Prokaryote
SM1031_MG_virome_scaffold_136_c1	SM1031_MG_virome_scaffold_136_c1	73221	No	96	14	0	Medium-quality	Genome-fragment	66.78	HMM-based (lower-bound)	1		11	0.9684	5	42.7661	Viruses;Duplodnaviria;Heunggongvirae;Uroviricota;Caudoviricetes	dsDNA	Prokaryote
SM1028_MG_virome_scaffold_19_c1	SM1028_MG_virome_scaffold_19_c1	73216	No	97	11	4	High-quality	High-quality	97.37	AAI-based (medium-confidence)	1		11	0.972	5	48.8188	Viruses;Duplodnaviria;Heunggongvirae;Uroviricota;Caudoviricetes	dsDNA	Prokaryote
SM1031_MG_virome_scaffold_137_c1	SM1031_MG_virome_scaffold_137_c1	73189	No	107	17	1	Medium-quality	Genome-fragment	74.65	HMM-based (lower-bound)	1		11	0.9585	3	57.3964	Viruses;Duplodnaviria;Heunggongvirae;Uroviricota;Caudoviricetes	dsDNA	Prokaryote
SM1050_MG_virome_scaffold_87_c2	SM1050_MG_virome_scaffold_87_c2	73137	No	93	9	1	Medium-quality	Genome-fragment	76.61	HMM-based (lower-bound)	1		11	0.9747	3	27.9965	Viruses;Duplodnaviria;Heunggongvirae;Uroviricota;Caudoviricetes	dsDNA	Prokaryote
SM1003_MG_virome_scaffold_20_c1	SM1003_MG_virome_scaffold_20_c1	73121	No	107	17	1	High-quality	High-quality	100	AAI-based (medium-confidence)	1		11	0.9534	9	53.4622	Viruses;Duplodnaviria;Heunggongvirae;Uroviricota;Caudoviricetes	dsDNA	Prokaryote
[truncated: 13,623 more rows]

## Sheet: Vir RNA
Representative_Sequence	Sequences	virus_length	provirus	gene_count	viral_genes	host_genes	checkv_quality	miuvig_quality	completeness	completeness_method	kmer_freq	coordinates	genetic_code	virus_score	n_hallmarks	marker_enrichment	taxonomy	Genome type	Host type
[truncated: 3,892 more rows]

[truncated: 9 more sheets: BAr DNA, Euk DNA, Total RNA, PolyA RNA, 28071_clustered_across_vOTUs, RdRP_phylogenetic_trees, ICTV_virus_masterlist, iPHoP_results, RNAVirHost_results]
