# Supplementary material for: Preparation method shapes the recovery and ecological interpretation of DNA and RNA soil viral communities
Source: Nat Commun. 2026 Jul 28;17:7551. doi: 10.1038/s41467-026-74154-1 (PMC13415888; doi:10.1038/s41467-026-74154-1)
Supplement: Supplementary file 5 — Supplementary Dataset 3 [file 41467_2026_74154_MOESM5_ESM.csv]

Genome	Kingdom	Phylum	Class	Order	Family	Genus	preVC	VC Status	VC	VC Size	Quality	Adjusted P-value	VC Avg Distance	Topology Confidence Score	Genus Confidence Score	VC Kingdoms	VC Phyla	VC Classes	VC Orders	VC Families	VC Genera	genome_category	auto-typed VC category
Achromobacter~phage~83-24	Heunggongvirae	Uroviricota	Caudoviricetes	Caudovirales	Siphoviridae	Steinhofvirus	preVC_0	Clustered	VC_0_0	2.0	0.1191	0.91134648	2.449489743	0.1085	1.0	1.0	1.0	1.0	1.0	1.0	1.0	refseq	refseq
Achromobacter~phage~JWX	Heunggongvirae	Uroviricota	Caudoviricetes	Caudovirales	Siphoviridae	Steinhofvirus	preVC_0	Clustered	VC_0_0	2.0	0.1191	0.91134648	2.449489743	0.1085	1.0	1.0	1.0	1.0	1.0	1.0	1.0	refseq	refseq
Achromobacter~phage~JWAlpha	Heunggongvirae	Uroviricota	Caudoviricetes	Caudovirales	Schitoviridae	Jwalphavirus	preVC_18	Clustered	VC_18_0	17.0	0.3214	1.0	7.705914151	0.3214	0.9191	1.0	1.0	1.0	1.0	1.0	9.0	refseq	refseq, and virome Cluster
Achromobacter~phage~phiAxp-3	Heunggongvirae	Uroviricota	Caudoviricetes	Caudovirales	Schitoviridae	Jwalphavirus	preVC_18	Clustered	VC_18_0	17.0	0.3214	1.0	7.705914151	0.3214	0.9191	1.0	1.0	1.0	1.0	1.0	9.0	refseq	refseq, and virome Cluster
Achromobacter~phage~vB_AxyP_19-32_Axy04	Heunggongvirae	Uroviricota	Caudoviricetes	Caudovirales	Schitoviridae	Dongdastvirus	preVC_18	Clustered	VC_18_0	17.0	0.3214	1.0	7.705914151	0.3214	0.9191	1.0	1.0	1.0	1.0	1.0	9.0	refseq	refseq, and virome Cluster
Achromobacter~phage~vB_AxyP_19-32_Axy10	Heunggongvirae	Uroviricota	Caudoviricetes	Caudovirales	Schitoviridae	Pourcelvirus	preVC_18	Clustered	VC_18_0	17.0	0.3214	1.0	7.705914151	0.3214	0.9191	1.0	1.0	1.0	1.0	1.0	9.0	refseq	refseq, and virome Cluster
Achromobacter~phage~vB_AxyP_19-32_Axy11	Heunggongvirae	Uroviricota	Caudoviricetes	Caudovirales	Schitoviridae	Pourcelvirus	preVC_18	Clustered	VC_18_0	17.0	0.3214	1.0	7.705914151	0.3214	0.9191	1.0	1.0	1.0	1.0	1.0	9.0	refseq	refseq, and virome Cluster
Achromobacter~phage~vB_AxyP_19-32_Axy12	Heunggongvirae	Uroviricota	Caudoviricetes	Caudovirales	Schitoviridae	Dongdastvirus	preVC_18	Clustered	VC_18_0	17.0	0.3214	1.0	7.705914151	0.3214	0.9191	1.0	1.0	1.0	1.0	1.0	9.0	refseq	refseq, and virome Cluster
Achromobacter~phage~vB_AxyP_19-32_Axy24	Heunggongvirae	Uroviricota	Caudoviricetes	Caudovirales	Schitoviridae	Dongdastvirus	preVC_18	Clustered	VC_18_0	17.0	0.3214	1.0	7.705914151	0.3214	0.9191	1.0	1.0	1.0	1.0	1.0	9.0	refseq	refseq, and virome Cluster
Agrobacterium~phage~OLIVR1	Heunggongvirae	Uroviricota	Caudoviricetes	Caudovirales	Schitoviridae	Unassigned	preVC_18	Clustered	VC_18_0	17.0	0.3214	1.0	7.705914151	0.3214	0.9191	1.0	1.0	1.0	1.0	1.0	9.0	refseq	refseq, and virome Cluster
Delftia~phage~RG-2014	Heunggongvirae	Uroviricota	Caudoviricetes	Caudovirales	Schitoviridae	Dendoorenvirus	preVC_18	Clustered	VC_18_0	17.0	0.3214	1.0	7.705914151	0.3214	0.9191	1.0	1.0	1.0	1.0	1.0	9.0	refseq	refseq, and virome Cluster
Pseudomonas~phage~Zuri	Heunggongvirae	Uroviricota	Caudoviricetes	Caudovirales	Schitoviridae	Zurivirus	preVC_18	Clustered	VC_18_0	17.0	0.3214	1.0	7.705914151	0.3214	0.9191	1.0	1.0	1.0	1.0	1.0	9.0	refseq	refseq, and virome Cluster
Pseudomonas~phage~inbricus	Heunggongvirae	Uroviricota	Caudoviricetes	Caudovirales	Schitoviridae	Inbricusvirus	preVC_18	Clustered	VC_18_0	17.0	0.3214	1.0	7.705914151	0.3214	0.9191	1.0	1.0	1.0	1.0	1.0	9.0	refseq	refseq, and virome Cluster
SM1000_MG_virome_scaffold_173_c1-cat_1	Unassigned	Unassigned	Unassigned	Unassigned	Unassigned	Unassigned	preVC_18	Clustered	VC_18_0	17.0	0.3214	1.0	7.705914151	0.3214	0.9191	1.0	1.0	1.0	1.0	1.0	9.0	virome	refseq, and virome Cluster
SM1000_MG_virome_scaffold_177_c1-cat_1	Unassigned	Unassigned	Unassigned	Unassigned	Unassigned	Unassigned	preVC_18	Clustered	VC_18_0	17.0	0.3214	1.0	7.705914151	0.3214	0.9191	1.0	1.0	1.0	1.0	1.0	9.0	virome	refseq, and virome Cluster
SM1031_MG_virome_scaffold_126_c1-cat_1	Unassigned	Unassigned	Unassigned	Unassigned	Unassigned	Unassigned	preVC_18	Clustered	VC_18_0	17.0	0.3214	1.0	7.705914151	0.3214	0.9191	1.0	1.0	1.0	1.0	1.0	9.0	virome	refseq, and virome Cluster
Sinorhizobium~phage~ort11	Heunggongvirae	Uroviricota	Caudoviricetes	Caudovirales	Schitoviridae	Huelvavirus	preVC_18	Clustered	VC_18_0	17.0	0.3214	1.0	7.705914151	0.3214	0.9191	1.0	1.0	1.0	1.0	1.0	9.0	refseq	refseq, and virome Cluster
Stenotrophomonas~phage~Pokken	Heunggongvirae	Uroviricota	Caudoviricetes	Caudovirales	Schitoviridae	Pokkenvirus	preVC_18	Clustered	VC_18_0	17.0	0.3214	1.0	7.705914151	0.3214	0.9191	1.0	1.0	1.0	1.0	1.0	9.0	refseq	refseq, and virome Cluster
Xanthomonas~phage~RiverRider	Heunggongvirae	Uroviricota	Caudoviricetes	Caudovirales	Schitoviridae	Riverridervirus	preVC_18	Clustered	VC_18_0	17.0	0.3214	1.0	7.705914151	0.3214	0.9191	1.0	1.0	1.0	1.0	1.0	9.0	refseq	refseq, and virome Cluster
Achromobacter~phage~JWF	Heunggongvirae	Uroviricota	Caudoviricetes	Caudovirales	Siphoviridae	Unassigned	preVC_32	Clustered	VC_32_0	2.0	0.7065	0.75	8.660254038	0.5299	1.0	1.0	1.0	1.0	1.0	1.0	1.0	refseq	refseq
Caulobacter~phage~Seuss	Heunggongvirae	Uroviricota	Caudoviricetes	Caudovirales	Siphoviridae	Seussvirus	preVC_32	Clustered	VC_32_0	2.0	0.7065	0.75	8.660254038	0.5299	1.0	1.0	1.0	1.0	1.0	1.0	1.0	refseq	refseq
Achromobacter~phage~Mano	Heunggongvirae	Uroviricota	Caudoviricetes	Caudovirales	Myoviridae	Unassigned	preVC_35	Clustered	VC_35_0	13.0	0.7409	1.0	7.22877912	0.7409	0.7179	1.0	1.0	1.0	1.0	1.0	1.0	refseq	refseq, and virome Cluster
Burkholderia~phage~Mica	Heunggongvirae	Uroviricota	Caudoviricetes	Caudovirales	Myoviridae	Unassigned	preVC_35	Clustered	VC_35_0	13.0	0.7409	1.0	7.22877912	0.7409	0.7179	1.0	1.0	1.0	1.0	1.0	1.0	refseq	refseq, and virome Cluster
Enterobacter~phage~Arya	Heunggongvirae	Uroviricota	Caudoviricetes	Caudovirales	Myoviridae	Jilinvirus	preVC_35	Clustered	VC_35_0	13.0	0.7409	1.0	7.22877912	0.7409	0.7179	1.0	1.0	1.0	1.0	1.0	1.0	refseq	refseq, and virome Cluster
Escherichia~phage~vB_EcoM-ep3	Heunggongvirae	Uroviricota	Caudoviricetes	Caudovirales	Myoviridae	Jilinvirus	preVC_35	Clustered	VC_35_0	13.0	0.7409	1.0	7.22877912	0.7409	0.7179	1.0	1.0	1.0	1.0	1.0	1.0	refseq	refseq, and virome Cluster
Escherichia~phage~vB_EcoM_ECO1230-10	Heunggongvirae	Uroviricota	Caudoviricetes	Caudovirales	Myoviridae	Jilinvirus	preVC_35	Clustered	VC_35_0	13.0	0.7409	1.0	7.22877912	0.7409	0.7179	1.0	1.0	1.0	1.0	1.0	1.0	refseq	refseq, and virome Cluster
Escherichia~phage~vB_EcoM_ECOO78	Heunggongvirae	Uroviricota	Caudoviricetes	Caudovirales	Myoviridae	Jilinvirus	preVC_35	Clustered	VC_35_0	13.0	0.7409	1.0	7.22877912	0.7409	0.7179	1.0	1.0	1.0	1.0	1.0	1.0	refseq	refseq, and virome Cluster
Pseudomonas~phage~PPpW-3	Heunggongvirae	Uroviricota	Caudoviricetes	Caudovirales	Myoviridae	Unassigned	preVC_35	Clustered	VC_35_0	13.0	0.7409	1.0	7.22877912	0.7409	0.7179	1.0	1.0	1.0	1.0	1.0	1.0	refseq	refseq, and virome Cluster
Pseudomonas~phage~Persinger	Heunggongvirae	Uroviricota	Caudoviricetes	Caudovirales	Myoviridae	Unassigned	preVC_35	Clustered	VC_35_0	13.0	0.7409	1.0	7.22877912	0.7409	0.7179	1.0	1.0	1.0	1.0	1.0	1.0	refseq	refseq, and virome Cluster
SM1000_MG_virome_scaffold_731_c1-cat_1	Unassigned	Unassigned	Unassigned	Unassigned	Unassigned	Unassigned	preVC_35	Clustered	VC_35_0	13.0	0.7409	1.0	7.22877912	0.7409	0.7179	1.0	1.0	1.0	1.0	1.0	1.0	virome	refseq, and virome Cluster
Xanthomonas~phage~FoX1	Heunggongvirae	Uroviricota	Caudoviricetes	Caudovirales	Myoviridae	Unassigned	preVC_35	Clustered	VC_35_0	13.0	0.7409	1.0	7.22877912	0.7409	0.7179	1.0	1.0	1.0	1.0	1.0	1.0	refseq	refseq, and virome Cluster
Xanthomonas~phage~FoX2	Heunggongvirae	Uroviricota	Caudoviricetes	Caudovirales	Myoviridae	Unassigned	preVC_35	Clustered	VC_35_0	13.0	0.7409	1.0	7.22877912	0.7409	0.7179	1.0	1.0	1.0	1.0	1.0	1.0	refseq	refseq, and virome Cluster
Xanthomonas~phage~FoX3	Heunggongvirae	Uroviricota	Caudoviricetes	Caudovirales	Myoviridae	Unassigned	preVC_35	Clustered	VC_35_0	13.0	0.7409	1.0	7.22877912	0.7409	0.7179	1.0	1.0	1.0	1.0	1.0	1.0	refseq	refseq, and virome Cluster
Xanthomonas~phage~FoX5	Heunggongvirae	Uroviricota	Caudoviricetes	Caudovirales	Myoviridae	Unassigned	preVC_35	Clustered	VC_35_0	13.0	0.7409	1.0	7.22877912	0.7409	0.7179	1.0	1.0	1.0	1.0	1.0	1.0	refseq	refseq, and virome Cluster
Achromobacter~phage~Motura	Heunggongvirae	Uroviricota	Caudoviricetes	Caudovirales	Myoviridae	Moturavirus	preVC_46	Clustered/Singleton	VC_46_1	1.0	0.0	0.0	0.0	0.0	1.0	1.0	1.0	1.0	1.0	1.0	1.0	refseq	refseq
Achromobacter~phage~phiAxp-1	Heunggongvirae	Uroviricota	Caudoviricetes	Caudovirales	Siphoviridae	Unassigned	preVC_1	Clustered	VC_1_0	15.0	0.5864	1.0	6.661450244	0.5864	1.0	1.0	1.0	1.0	1.0	1.0	4.0	refseq	eukfloat, refseq, and virome Cluster
Acinetobacter~phage~IMEAB3	Heunggongvirae	Uroviricota	Caudoviricetes	Caudovirales	Siphoviridae	Lokivirus	preVC_1	Clustered	VC_1_0	15.0	0.5864	1.0	6.661450244	0.5864	1.0	1.0	1.0	1.0	1.0	1.0	4.0	refseq	eukfloat, refseq, and virome Cluster
Acinetobacter~phage~Loki	Heunggongvirae	Uroviricota	Caudoviricetes	Caudovirales	Siphoviridae	Lokivirus	preVC_1	Clustered	VC_1_0	15.0	0.5864	1.0	6.661450244	0.5864	1.0	1.0	1.0	1.0	1.0	1.0	4.0	refseq	eukfloat, refseq, and virome Cluster
Burkholderia~phage~vB_BceS_KL1	Heunggongvirae	Uroviricota	Caudoviricetes	Caudovirales	Siphoviridae	Kilunavirus	preVC_1	Clustered	VC_1_0	15.0	0.5864	1.0	6.661450244	0.5864	1.0	1.0	1.0	1.0	1.0	1.0	4.0	refseq	eukfloat, refseq, and virome Cluster
Paracoccus~phage~vB_PmaS-R3	Heunggongvirae	Uroviricota	Caudoviricetes	Caudovirales	Siphoviridae	Unassigned	preVC_1	Clustered	VC_1_0	15.0	0.5864	1.0	6.661450244	0.5864	1.0	1.0	1.0	1.0	1.0	1.0	4.0	refseq	eukfloat, refseq, and virome Cluster
Pseudomonas~phage~73	Heunggongvirae	Uroviricota	Caudoviricetes	Caudovirales	Siphoviridae	Septimatrevirus	preVC_1	Clustered	VC_1_0	15.0	0.5864	1.0	6.661450244	0.5864	1.0	1.0	1.0	1.0	1.0	1.0	4.0	refseq	eukfloat, refseq, and virome Cluster
Pseudomonas~phage~PaMx42	Heunggongvirae	Uroviricota	Caudoviricetes	Caudovirales	Siphoviridae	Septimatrevirus	preVC_1	Clustered	VC_1_0	15.0	0.5864	1.0	6.661450244	0.5864	1.0	1.0	1.0	1.0	1.0	1.0	4.0	refseq	eukfloat, refseq, and virome Cluster
Pseudomonas~phage~vB_Pae-Kakheti25	Heunggongvirae	Uroviricota	Caudoviricetes	Caudovirales	Siphoviridae	Septimatrevirus	preVC_1	Clustered	VC_1_0	15.0	0.5864	1.0	6.661450244	0.5864	1.0	1.0	1.0	1.0	1.0	1.0	4.0	refseq	eukfloat, refseq, and virome Cluster
Pseudomonas~phage~vB_PaeS_SCH_Ab26	Heunggongvirae	Uroviricota	Caudoviricetes	Caudovirales	Siphoviridae	Septimatrevirus	preVC_1	Clustered	VC_1_0	15.0	0.5864	1.0	6.661450244	0.5864	1.0	1.0	1.0	1.0	1.0	1.0	4.0	refseq	eukfloat, refseq, and virome Cluster
Rhodobacter~phage~RcSpartan	Heunggongvirae	Uroviricota	Caudoviricetes	Caudovirales	Siphoviridae	Titanvirus	preVC_1	Clustered	VC_1_0	15.0	0.5864	1.0	6.661450244	0.5864	1.0	1.0	1.0	1.0	1.0	1.0	4.0	refseq	eukfloat, refseq, and virome Cluster
Rhodobacter~phage~RcTitan	Heunggongvirae	Uroviricota	Caudoviricetes	Caudovirales	Siphoviridae	Titanvirus	preVC_1	Clustered	VC_1_0	15.0	0.5864	1.0	6.661450244	0.5864	1.0	1.0	1.0	1.0	1.0	1.0	4.0	refseq	eukfloat, refseq, and virome Cluster
SM1031_MG_scaffold_338	Unassigned	Unassigned	Unassigned	Unassigned	Unassigned	Unassigned	preVC_1	Clustered	VC_1_0	15.0	0.5864	1.0	6.661450244	0.5864	1.0	1.0	1.0	1.0	1.0	1.0	4.0	eukfloat	eukfloat, refseq, and virome Cluster
SM1031_MG_virome_scaffold_667_c1-cat_1	Unassigned	Unassigned	Unassigned	Unassigned	Unassigned	Unassigned	preVC_1	Clustered	VC_1_0	15.0	0.5864	1.0	6.661450244	0.5864	1.0	1.0	1.0	1.0	1.0	1.0	4.0	virome	eukfloat, refseq, and virome Cluster
SM1050_MG_scaffold_811	Unassigned	Unassigned	Unassigned	Unassigned	Unassigned	Unassigned	preVC_1	Clustered	VC_1_0	15.0	0.5864	1.0	6.661450244	0.5864	1.0	1.0	1.0	1.0	1.0	1.0	4.0	eukfloat	eukfloat, refseq, and virome Cluster
Stenotrophomonas~phage~vB_SmaS-DLP_2	Heunggongvirae	Uroviricota	Caudoviricetes	Caudovirales	Siphoviridae	Septimatrevirus	preVC_1	Clustered	VC_1_0	15.0	0.5864	1.0	6.661450244	0.5864	1.0	1.0	1.0	1.0	1.0	1.0	4.0	refseq	eukfloat, refseq, and virome Cluster
Acidianus~bottle-shaped~virus	Unassigned	Unassigned	Unassigned	Unassigned	Ampullaviridae	Bottigliavirus	preVC_58	Clustered	VC_58_0	3.0	1.0	0.0	3.526454984	0.0	1.0	0.0	0.0	0.0	0.0	1.0	1.0	refseq	refseq
Acidianus~bottle-shaped~virus~2~strain~ABV2	Unassigned	Unassigned	Unassigned	Unassigned	Ampullaviridae	Bottigliavirus	preVC_58	Clustered	VC_58_0	3.0	1.0	0.0	3.526454984	0.0	1.0	0.0	0.0	0.0	0.0	1.0	1.0	refseq	refseq
Acidianus~bottle-shaped~virus~3~strain~ABV3	Unassigned	Unassigned	Unassigned	Unassigned	Ampullaviridae	Bottigliavirus	preVC_58	Clustered	VC_58_0	3.0	1.0	0.0	3.526454984	0.0	1.0	0.0	0.0	0.0	0.0	1.0	1.0	refseq	refseq
Acidianus~filamentous~virus~2	Zilligvirae	Taleaviricota	Tokiviricetes	Ligamenvirales	Lipothrixviridae	Deltalipothrixvirus	preVC_61	Clustered	VC_61_0	2.0	0.4012	0.86788218	3.605551275	0.3482	1.0	1.0	1.0	1.0	1.0	1.0	1.0	refseq	refseq
Sulfolobales~Beppu~filamentous~virus~3	Zilligvirae	Taleaviricota	Tokiviricetes	Ligamenvirales	Lipothrixviridae	Deltalipothrixvirus	preVC_61	Clustered	VC_61_0	2.0	0.4012	0.86788218	3.605551275	0.3482	1.0	1.0	1.0	1.0	1.0	1.0	1.0	refseq	refseq
Acidianus~filamentous~virus~3	Zilligvirae	Taleaviricota	Tokiviricetes	Ligamenvirales	Lipothrixviridae	Betalipothrixvirus	preVC_59	Clustered	VC_59_0	6.0	0.9256	0.99999989	5.153432967	0.9256	1.0	1.0	1.0	1.0	1.0	1.0	1.0	refseq	refseq
Acidianus~filamentous~virus~6	Zilligvirae	Taleaviricota	Tokiviricetes	Ligamenvirales	Lipothrixviridae	Betalipothrixvirus	preVC_59	Clustered	VC_59_0	6.0	0.9256	0.99999989	5.153432967	0.9256	1.0	1.0	1.0	1.0	1.0	1.0	1.0	refseq	refseq
Acidianus~filamentous~virus~7	Zilligvirae	Taleaviricota	Tokiviricetes	Ligamenvirales	Lipothrixviridae	Betalipothrixvirus	preVC_59	Clustered	VC_59_0	6.0	0.9256	0.99999989	5.153432967	0.9256	1.0	1.0	1.0	1.0	1.0	1.0	1.0	refseq	refseq
Acidianus~filamentous~virus~8	Zilligvirae	Taleaviricota	Tokiviricetes	Ligamenvirales	Lipothrixviridae	Betalipothrixvirus	preVC_59	Clustered	VC_59_0	6.0	0.9256	0.99999989	5.153432967	0.9256	1.0	1.0	1.0	1.0	1.0	1.0	1.0	refseq	refseq
Acidianus~filamentous~virus~9	Zilligvirae	Taleaviricota	Tokiviricetes	Ligamenvirales	Lipothrixviridae	Betalipothrixvirus	preVC_59	Clustered	VC_59_0	6.0	0.9256	0.99999989	5.153432967	0.9256	1.0	1.0	1.0	1.0	1.0	1.0	1.0	refseq	refseq
Sulfolobus~islandicus~filamentous~virus	Zilligvirae	Taleaviricota	Tokiviricetes	Ligamenvirales	Lipothrixviridae	Betalipothrixvirus	preVC_59	Clustered	VC_59_0	6.0	0.9256	0.99999989	5.153432967	0.9256	1.0	1.0	1.0	1.0	1.0	1.0	1.0	refseq	refseq
Acidianus~spindle-shaped~virus~1	Unassigned	Unassigned	Unassigned	Unassigned	Fuselloviridae	Betafusellovirus	preVC_63	Clustered	VC_63_0	9.0	0.9052	0.99999932	4.292542167	0.9052	1.0	0.0	0.0	0.0	0.0	1.0	2.0	refseq	refseq
Sulfolobus~spindle-shaped~virus~1	Unassigned	Unassigned	Unassigned	Unassigned	Fuselloviridae	Alphafusellovirus	preVC_63	Clustered	VC_63_0	9.0	0.9052	0.99999932	4.292542167	0.9052	1.0	0.0	0.0	0.0	0.0	1.0	2.0	refseq	refseq
Sulfolobus~spindle-shaped~virus~2	Unassigned	Unassigned	Unassigned	Unassigned	Fuselloviridae	Alphafusellovirus	preVC_63	Clustered	VC_63_0	9.0	0.9052	0.99999932	4.292542167	0.9052	1.0	0.0	0.0	0.0	0.0	1.0	2.0	refseq	refseq
Sulfolobus~spindle-shaped~virus~4	Unassigned	Unassigned	Unassigned	Unassigned	Fuselloviridae	Alphafusellovirus	preVC_63	Clustered	VC_63_0	9.0	0.9052	0.99999932	4.292542167	0.9052	1.0	0.0	0.0	0.0	0.0	1.0	2.0	refseq	refseq
Sulfolobus~spindle-shaped~virus~5	Unassigned	Unassigned	Unassigned	Unassigned	Fuselloviridae	Alphafusellovirus	preVC_63	Clustered	VC_63_0	9.0	0.9052	0.99999932	4.292542167	0.9052	1.0	0.0	0.0	0.0	0.0	1.0	2.0	refseq	refseq
Sulfolobus~spindle-shaped~virus~6	Unassigned	Unassigned	Unassigned	Unassigned	Fuselloviridae	Betafusellovirus	preVC_63	Clustered	VC_63_0	9.0	0.9052	0.99999932	4.292542167	0.9052	1.0	0.0	0.0	0.0	0.0	1.0	2.0	refseq	refseq
Sulfolobus~spindle-shaped~virus~7	Unassigned	Unassigned	Unassigned	Unassigned	Fuselloviridae	Alphafusellovirus	preVC_63	Clustered	VC_63_0	9.0	0.9052	0.99999932	4.292542167	0.9052	1.0	0.0	0.0	0.0	0.0	1.0	2.0	refseq	refseq
Sulfolobus~virus~Kamchatka~1	Unassigned	Unassigned	Unassigned	Unassigned	Fuselloviridae	Alphafusellovirus	preVC_63	Clustered	VC_63_0	9.0	0.9052	0.99999932	4.292542167	0.9052	1.0	0.0	0.0	0.0	0.0	1.0	2.0	refseq	refseq
Sulfolobus~virus~Ragged~Hills	Unassigned	Unassigned	Unassigned	Unassigned	Fuselloviridae	Alphafusellovirus	preVC_63	Clustered	VC_63_0	9.0	0.9052	0.99999932	4.292542167	0.9052	1.0	0.0	0.0	0.0	0.0	1.0	2.0	refseq	refseq
Acidovorax~phage~ACP17	Heunggongvirae	Uroviricota	Caudoviricetes	Caudovirales	Myoviridae	Busanvirus	preVC_77	Clustered/Singleton	VC_77_0	1.0	0.0	0.0	0.0	0.0	1.0	1.0	1.0	1.0	1.0	1.0	1.0	refseq	refseq
Acinetobacter~phage~AB1	Heunggongvirae	Uroviricota	Caudoviricetes	Caudovirales	Myoviridae	Obolenskvirus	preVC_93	Clustered	VC_93_0	9.0	0.6541	1.0	6.362206785	0.6541	1.0	1.0	1.0	1.0	1.0	1.0	1.0	refseq	refseq
Acinetobacter~phage~AP22	Heunggongvirae	Uroviricota	Caudoviricetes	Caudovirales	Myoviridae	Obolenskvirus	preVC_93	Clustered	VC_93_0	9.0	0.6541	1.0	6.362206785	0.6541	1.0	1.0	1.0	1.0	1.0	1.0	1.0	refseq	refseq
Acinetobacter~phage~AbP2	Heunggongvirae	Uroviricota	Caudoviricetes	Caudovirales	Myoviridae	Obolenskvirus	preVC_93	Clustered	VC_93_0	9.0	0.6541	1.0	6.362206785	0.6541	1.0	1.0	1.0	1.0	1.0	1.0	1.0	refseq	refseq
Acinetobacter~phage~LZ35	Heunggongvirae	Uroviricota	Caudoviricetes	Caudovirales	Myoviridae	Obolenskvirus	preVC_93	Clustered	VC_93_0	9.0	0.6541	1.0	6.362206785	0.6541	1.0	1.0	1.0	1.0	1.0	1.0	1.0	refseq	refseq
Acinetobacter~phage~WCHABP1	Heunggongvirae	Uroviricota	Caudoviricetes	Caudovirales	Myoviridae	Obolenskvirus	preVC_93	Clustered	VC_93_0	9.0	0.6541	1.0	6.362206785	0.6541	1.0	1.0	1.0	1.0	1.0	1.0	1.0	refseq	refseq
Acinetobacter~phage~WCHABP12	Heunggongvirae	Uroviricota	Caudoviricetes	Caudovirales	Myoviridae	Obolenskvirus	preVC_93	Clustered	VC_93_0	9.0	0.6541	1.0	6.362206785	0.6541	1.0	1.0	1.0	1.0	1.0	1.0	1.0	refseq	refseq
Acinetobacter~phage~YMC-13-01-C62	Heunggongvirae	Uroviricota	Caudoviricetes	Caudovirales	Myoviridae	Obolenskvirus	preVC_93	Clustered	VC_93_0	9.0	0.6541	1.0	6.362206785	0.6541	1.0	1.0	1.0	1.0	1.0	1.0	1.0	refseq	refseq
Acinetobacter~phage~YMC11/12/R2315	Heunggongvirae	Uroviricota	Caudoviricetes	Caudovirales	Myoviridae	Obolenskvirus	preVC_93	Clustered	VC_93_0	9.0	0.6541	1.0	6.362206785	0.6541	1.0	1.0	1.0	1.0	1.0	1.0	1.0	refseq	refseq
Acinetobacter~phage~vB_AbaM-IME-AB2	Heunggongvirae	Uroviricota	Caudoviricetes	Caudovirales	Myoviridae	Obolenskvirus	preVC_93	Clustered	VC_93_0	9.0	0.6541	1.0	6.362206785	0.6541	1.0	1.0	1.0	1.0	1.0	1.0	1.0	refseq	refseq
Acinetobacter~phage~AB3	Heunggongvirae	Uroviricota	Caudoviricetes	Caudovirales	Autographiviridae	Friunavirus	preVC_100	Clustered	VC_100_0	25.0	1.0	0.0	3.991083193	0.0	1.0	1.0	1.0	1.0	1.0	1.0	3.0	refseq	refseq
Acinetobacter~phage~AbKT21phiIII	Heunggongvirae	Uroviricota	Caudoviricetes	Caudovirales	Autographiviridae	Friunavirus	preVC_100	Clustered	VC_100_0	25.0	1.0	0.0	3.991083193	0.0	1.0	1.0	1.0	1.0	1.0	1.0	3.0	refseq	refseq
Acinetobacter~phage~Abp1	Heunggongvirae	Uroviricota	Caudoviricetes	Caudovirales	Autographiviridae	Friunavirus	preVC_100	Clustered	VC_100_0	25.0	1.0	0.0	3.991083193	0.0	1.0	1.0	1.0	1.0	1.0	1.0	3.0	refseq	refseq
Acinetobacter~phage~Fri1	Heunggongvirae	Uroviricota	Caudoviricetes	Caudovirales	Autographiviridae	Friunavirus	preVC_100	Clustered	VC_100_0	25.0	1.0	0.0	3.991083193	0.0	1.0	1.0	1.0	1.0	1.0	1.0	3.0	refseq	refseq
Acinetobacter~phage~IME-200	Heunggongvirae	Uroviricota	Caudoviricetes	Caudovirales	Autographiviridae	Friunavirus	preVC_100	Clustered	VC_100_0	25.0	1.0	0.0	3.991083193	0.0	1.0	1.0	1.0	1.0	1.0	1.0	3.0	refseq	refseq
Acinetobacter~phage~Petty	Heunggongvirae	Uroviricota	Caudoviricetes	Caudovirales	Autographiviridae	Pettyvirus	preVC_100	Clustered	VC_100_0	25.0	1.0	0.0	3.991083193	0.0	1.0	1.0	1.0	1.0	1.0	1.0	3.0	refseq	refseq
Acinetobacter~phage~SH-Ab~15519	Heunggongvirae	Uroviricota	Caudoviricetes	Caudovirales	Autographiviridae	Friunavirus	preVC_100	Clustered	VC_100_0	25.0	1.0	0.0	3.991083193	0.0	1.0	1.0	1.0	1.0	1.0	1.0	3.0	refseq	refseq
Acinetobacter~phage~SWH-Ab-1	Heunggongvirae	Uroviricota	Caudoviricetes	Caudovirales	Autographiviridae	Friunavirus	preVC_100	Clustered	VC_100_0	25.0	1.0	0.0	3.991083193	0.0	1.0	1.0	1.0	1.0	1.0	1.0	3.0	refseq	refseq
Acinetobacter~phage~SWH-Ab-3	Heunggongvirae	Uroviricota	Caudoviricetes	Caudovirales	Autographiviridae	Friunavirus	preVC_100	Clustered	VC_100_0	25.0	1.0	0.0	3.991083193	0.0	1.0	1.0	1.0	1.0	1.0	1.0	3.0	refseq	refseq
Acinetobacter~phage~WCHABP5	Heunggongvirae	Uroviricota	Caudoviricetes	Caudovirales	Autographiviridae	Friunavirus	preVC_100	Clustered	VC_100_0	25.0	1.0	0.0	3.991083193	0.0	1.0	1.0	1.0	1.0	1.0	1.0	3.0	refseq	refseq
Acinetobacter~phage~phiAB1	Heunggongvirae	Uroviricota	Caudoviricetes	Caudovirales	Autographiviridae	Friunavirus	preVC_100	Clustered	VC_100_0	25.0	1.0	0.0	3.991083193	0.0	1.0	1.0	1.0	1.0	1.0	1.0	3.0	refseq	refseq
Acinetobacter~phage~phiAB6	Heunggongvirae	Uroviricota	Caudoviricetes	Caudovirales	Autographiviridae	Friunavirus	preVC_100	Clustered	VC_100_0	25.0	1.0	0.0	3.991083193	0.0	1.0	1.0	1.0	1.0	1.0	1.0	3.0	refseq	refseq
Acinetobacter~phage~vB_AbaP_46-62_Aci07	Heunggongvirae	Uroviricota	Caudoviricetes	Caudovirales	Autographiviridae	Friunavirus	preVC_100	Clustered	VC_100_0	25.0	1.0	0.0	3.991083193	0.0	1.0	1.0	1.0	1.0	1.0	1.0	3.0	refseq	refseq
Acinetobacter~phage~vB_AbaP_AS11	Heunggongvirae	Uroviricota	Caudoviricetes	Caudovirales	Autographiviridae	Friunavirus	preVC_100	Clustered	VC_100_0	25.0	1.0	0.0	3.991083193	0.0	1.0	1.0	1.0	1.0	1.0	1.0	3.0	refseq	refseq
Acinetobacter~phage~vB_AbaP_AS12	Heunggongvirae	Uroviricota	Caudoviricetes	Caudovirales	Autographiviridae	Friunavirus	preVC_100	Clustered	VC_100_0	25.0	1.0	0.0	3.991083193	0.0	1.0	1.0	1.0	1.0	1.0	1.0	3.0	refseq	refseq
Acinetobacter~phage~vB_AbaP_Acibel007	Heunggongvirae	Uroviricota	Caudoviricetes	Caudovirales	Autographiviridae	Daemvirus	preVC_100	Clustered	VC_100_0	25.0	1.0	0.0	3.991083193	0.0	1.0	1.0	1.0	1.0	1.0	1.0	3.0	refseq	refseq
Acinetobacter~phage~vB_AbaP_B09_Aci08	Heunggongvirae	Uroviricota	Caudoviricetes	Caudovirales	Autographiviridae	Friunavirus	preVC_100	Clustered	VC_100_0	25.0	1.0	0.0	3.991083193	0.0	1.0	1.0	1.0	1.0	1.0	1.0	3.0	refseq	refseq
Acinetobacter~phage~vB_AbaP_B1	Heunggongvirae	Uroviricota	Caudoviricetes	Caudovirales	Autographiviridae	Friunavirus	preVC_100	Clustered	VC_100_0	25.0	1.0	0.0	3.991083193	0.0	1.0	1.0	1.0	1.0	1.0	1.0	3.0	refseq	refseq
Acinetobacter~phage~vB_AbaP_B3	Heunggongvirae	Uroviricota	Caudoviricetes	Caudovirales	Autographiviridae	Friunavirus	preVC_100	Clustered	VC_100_0	25.0	1.0	0.0	3.991083193	0.0	1.0	1.0	1.0	1.0	1.0	1.0	3.0	refseq	refseq
Acinetobacter~phage~vB_AbaP_B5	Heunggongvirae	Uroviricota	Caudoviricetes	Caudovirales	Autographiviridae	Friunavirus	preVC_100	Clustered	VC_100_0	25.0	1.0	0.0	3.991083193	0.0	1.0	1.0	1.0	1.0	1.0	1.0	3.0	refseq	refseq
Acinetobacter~phage~vB_AbaP_D2	Heunggongvirae	Uroviricota	Caudoviricetes	Caudovirales	Autographiviridae	Friunavirus	preVC_100	Clustered	VC_100_0	25.0	1.0	0.0	3.991083193	0.0	1.0	1.0	1.0	1.0	1.0	1.0	3.0	refseq	refseq
Acinetobacter~phage~vB_AbaP_PD-6A3	Heunggongvirae	Uroviricota	Caudoviricetes	Caudovirales	Autographiviridae	Friunavirus	preVC_100	Clustered	VC_100_0	25.0	1.0	0.0	3.991083193	0.0	1.0	1.0	1.0	1.0	1.0	1.0	3.0	refseq	refseq
Acinetobacter~phage~vB_AbaP_PD-AB9	Heunggongvirae	Uroviricota	Caudoviricetes	Caudovirales	Autographiviridae	Friunavirus	preVC_100	Clustered	VC_100_0	25.0	1.0	0.0	3.991083193	0.0	1.0	1.0	1.0	1.0	1.0	1.0	3.0	refseq	refseq
Acinetobacter~phage~vB_ApiP_P1	Heunggongvirae	Uroviricota	Caudoviricetes	Caudovirales	Autographiviridae	Friunavirus	preVC_100	Clustered	VC_100_0	25.0	1.0	0.0	3.991083193	0.0	1.0	1.0	1.0	1.0	1.0	1.0	3.0	refseq	refseq
Acinetobacter~phage~vB_ApiP_P2	Heunggongvirae	Uroviricota	Caudoviricetes	Caudovirales	Autographiviridae	Friunavirus	preVC_100	Clustered	VC_100_0	25.0	1.0	0.0	3.991083193	0.0	1.0	1.0	1.0	1.0	1.0	1.0	3.0	refseq	refseq
Acinetobacter~phage~YMC/09/02/B1251	Heunggongvirae	Uroviricota	Caudoviricetes	Caudovirales	Siphoviridae	Vieuvirus	preVC_105	Clustered	VC_105_0	3.0	0.7823	0.9914246	6.80903748	0.7756	1.0	1.0	1.0	1.0	1.0	1.0	1.0	refseq	refseq
Acinetobacter~phage~YMC11/11/R3177	Heunggongvirae	Uroviricota	Caudoviricetes	Caudovirales	Siphoviridae	Vieuvirus	preVC_105	Clustered	VC_105_0	3.0	0.7823	0.9914246	6.80903748	0.7756	1.0	1.0	1.0	1.0	1.0	1.0	1.0	refseq	refseq
Acinetobacter~phage~vB_AbaS_TRS1	Heunggongvirae	Uroviricota	Caudoviricetes	Caudovirales	Siphoviridae	Unassigned	preVC_105	Clustered	VC_105_0	3.0	0.7823	0.9914246	6.80903748	0.7756	1.0	1.0	1.0	1.0	1.0	1.0	1.0	refseq	refseq
Acinetobacter~phage~vB_AbaM_Acibel004	Heunggongvirae	Uroviricota	Caudoviricetes	Caudovirales	Myoviridae	Saclayvirus	preVC_109	Clustered/Singleton	VC_109_1	1.0	0.0	0.0	0.0	0.0	1.0	1.0	1.0	1.0	1.0	1.0	1.0	refseq	refseq
Acinetobacter~phage~vB_AbaM_B09_Aci01-1	Heunggongvirae	Uroviricota	Caudoviricetes	Caudovirales	Myoviridae	Saclayvirus	preVC_109	Clustered	VC_109_0	4.0	0.5873	0.99996378	5.292909926	0.5873	1.0	1.0	1.0	1.0	1.0	1.0	1.0	refseq	refseq
Acinetobacter~phage~vB_AbaM_B09_Aci02-2	Heunggongvirae	Uroviricota	Caudoviricetes	Caudovirales	Myoviridae	Saclayvirus	preVC_109	Clustered	VC_109_0	4.0	0.5873	0.99996378	5.292909926	0.5873	1.0	1.0	1.0	1.0	1.0	1.0	1.0	refseq	refseq
Acinetobacter~phage~vB_AbaM_B09_Aci05	Heunggongvirae	Uroviricota	Caudoviricetes	Caudovirales	Myoviridae	Saclayvirus	preVC_109	Clustered	VC_109_0	4.0	0.5873	0.99996378	5.292909926	0.5873	1.0	1.0	1.0	1.0	1.0	1.0	1.0	refseq	refseq
Acinetobacter~phage~vB_AbaM_phiAbaA1	Heunggongvirae	Uroviricota	Caudoviricetes	Caudovirales	Myoviridae	Saclayvirus	preVC_109	Clustered	VC_109_0	4.0	0.5873	0.99996378	5.292909926	0.5873	1.0	1.0	1.0	1.0	1.0	1.0	1.0	refseq	refseq
Actinoplanes~phage~phiAsp2	Heunggongvirae	Uroviricota	Caudoviricetes	Caudovirales	Siphoviridae	Unassigned	preVC_130	Clustered	VC_130_0	20.0	0.4532	1.0	7.32639272	0.4532	0.9421	1.0	1.0	1.0	1.0	1.0	0.0	refseq	eukfloat, refseq, total, and virome Cluster
SM1000_MG_scaffold_199	Unassigned	Unassigned	Unassigned	Unassigned	Unassigned	Unassigned	preVC_130	Clustered	VC_130_0	20.0	0.4532	1.0	7.32639272	0.4532	0.9421	1.0	1.0	1.0	1.0	1.0	0.0	eukfloat	eukfloat, refseq, total, and virome Cluster
SM1000_MG_scaffold_41	Unassigned	Unassigned	Unassigned	Unassigned	Unassigned	Unassigned	preVC_130	Clustered	VC_130_0	20.0	0.4532	1.0	7.32639272	0.4532	0.9421	1.0	1.0	1.0	1.0	1.0	0.0	eukfloat	eukfloat, refseq, total, and virome Cluster
SM1000_MG_virome_scaffold_350_c1-cat_1	Unassigned	Unassigned	Unassigned	Unassigned	Unassigned	Unassigned	preVC_130	Clustered	VC_130_0	20.0	0.4532	1.0	7.32639272	0.4532	0.9421	1.0	1.0	1.0	1.0	1.0	0.0	virome	eukfloat, refseq, total, and virome Cluster
SM1001_MG_scaffold_177	Unassigned	Unassigned	Unassigned	Unassigned	Unassigned	Unassigned	preVC_130	Clustered	VC_130_0	20.0	0.4532	1.0	7.32639272	0.4532	0.9421	1.0	1.0	1.0	1.0	1.0	0.0	eukfloat	eukfloat, refseq, total, and virome Cluster
SM1001_MG_scaffold_5725	Unassigned	Unassigned	Unassigned	Unassigned	Unassigned	Unassigned	preVC_130	Clustered	VC_130_0	20.0	0.4532	1.0	7.32639272	0.4532	0.9421	1.0	1.0	1.0	1.0	1.0	0.0	eukfloat	eukfloat, refseq, total, and virome Cluster
SM1002_MG_scaffold_894	Unassigned	Unassigned	Unassigned	Unassigned	Unassigned	Unassigned	preVC_130	Clustered	VC_130_0	20.0	0.4532	1.0	7.32639272	0.4532	0.9421	1.0	1.0	1.0	1.0	1.0	0.0	eukfloat	eukfloat, refseq, total, and virome Cluster
SM1003_MG_scaffold_209	Unassigned	Unassigned	Unassigned	Unassigned	Unassigned	Unassigned	preVC_130	Clustered	VC_130_0	20.0	0.4532	1.0	7.32639272	0.4532	0.9421	1.0	1.0	1.0	1.0	1.0	0.0	eukfloat	eukfloat, refseq, total, and virome Cluster
SM1003_MG_virome_scaffold_25_c1-cat_1	Unassigned	Unassigned	Unassigned	Unassigned	Unassigned	Unassigned	preVC_130	Clustered	VC_130_0	20.0	0.4532	1.0	7.32639272	0.4532	0.9421	1.0	1.0	1.0	1.0	1.0	0.0	virome	eukfloat, refseq, total, and virome Cluster
SM1005_MG_scaffold_412	Unassigned	Unassigned	Unassigned	Unassigned	Unassigned	Unassigned	preVC_130	Clustered	VC_130_0	20.0	0.4532	1.0	7.32639272	0.4532	0.9421	1.0	1.0	1.0	1.0	1.0	0.0	eukfloat	eukfloat, refseq, total, and virome Cluster
SM1005_MG_virome_scaffold_1094_c1-cat_1	Unassigned	Unassigned	Unassigned	Unassigned	Unassigned	Unassigned	preVC_130	Clustered	VC_130_0	20.0	0.4532	1.0	7.32639272	0.4532	0.9421	1.0	1.0	1.0	1.0	1.0	0.0	virome	eukfloat, refseq, total, and virome Cluster
SM1005_MG_virome_scaffold_1839_c4-cat_1	Unassigned	Unassigned	Unassigned	Unassigned	Unassigned	Unassigned	preVC_130	Clustered	VC_130_0	20.0	0.4532	1.0	7.32639272	0.4532	0.9421	1.0	1.0	1.0	1.0	1.0	0.0	virome	eukfloat, refseq, total, and virome Cluster
SM1005_MG_virome_scaffold_247_c1-cat_1	Unassigned	Unassigned	Unassigned	Unassigned	Unassigned	Unassigned	preVC_130	Clustered	VC_130_0	20.0	0.4532	1.0	7.32639272	0.4532	0.9421	1.0	1.0	1.0	1.0	1.0	0.0	virome	eukfloat, refseq, total, and virome Cluster
SM1005_MG_virome_scaffold_304_c1-cat_1	Unassigned	Unassigned	Unassigned	Unassigned	Unassigned	Unassigned	preVC_130	Clustered	VC_130_0	20.0	0.4532	1.0	7.32639272	0.4532	0.9421	1.0	1.0	1.0	1.0	1.0	0.0	virome	eukfloat, refseq, total, and virome Cluster
SM1005_MG_virome_scaffold_3299_c1-cat_1	Unassigned	Unassigned	Unassigned	Unassigned	Unassigned	Unassigned	preVC_130	Clustered	VC_130_0	20.0	0.4532	1.0	7.32639272	0.4532	0.9421	1.0	1.0	1.0	1.0	1.0	0.0	virome	eukfloat, refseq, total, and virome Cluster
SM1026_MG_k127_746818-cat_1	Unassigned	Unassigned	Unassigned	Unassigned	Unassigned	Unassigned	preVC_130	Clustered	VC_130_0	20.0	0.4532	1.0	7.32639272	0.4532	0.9421	1.0	1.0	1.0	1.0	1.0	0.0	total	eukfloat, refseq, total, and virome Cluster
SM1026_MG_scaffold_2377	Unassigned	Unassigned	Unassigned	Unassigned	Unassigned	Unassigned	preVC_130	Clustered	VC_130_0	20.0	0.4532	1.0	7.32639272	0.4532	0.9421	1.0	1.0	1.0	1.0	1.0	0.0	eukfloat	eukfloat, refseq, total, and virome Cluster
SM1028_MG_k127_4598736-cat_1	Unassigned	Unassigned	Unassigned	Unassigned	Unassigned	Unassigned	preVC_130	Clustered	VC_130_0	20.0	0.4532	1.0	7.32639272	0.4532	0.9421	1.0	1.0	1.0	1.0	1.0	0.0	total	eukfloat, refseq, total, and virome Cluster
SM1031_MG_scaffold_171	Unassigned	Unassigned	Unassigned	Unassigned	Unassigned	Unassigned	preVC_130	Clustered	VC_130_0	20.0	0.4532	1.0	7.32639272	0.4532	0.9421	1.0	1.0	1.0	1.0	1.0	0.0	eukfloat	eukfloat, refseq, total, and virome Cluster
SM1031_MG_virome_scaffold_292_c2-cat_1	Unassigned	Unassigned	Unassigned	Unassigned	Unassigned	Unassigned	preVC_130	Clustered	VC_130_0	20.0	0.4532	1.0	7.32639272	0.4532	0.9421	1.0	1.0	1.0	1.0	1.0	0.0	virome	eukfloat, refseq, total, and virome Cluster
Aeribacillus~phage~AP45	Heunggongvirae	Uroviricota	Caudoviricetes	Caudovirales	Siphoviridae	Kamchatkavirus	preVC_141	Clustered/Singleton	VC_141_2	1.0	0.0	0.0	0.0	0.0	1.0	1.0	1.0	1.0	1.0	1.0	1.0	refseq	refseq
Aeromonas~phage~25AhydR2PP	Heunggongvirae	Uroviricota	Caudoviricetes	Caudovirales	Autographiviridae	Aerosvirus	preVC_146	Clustered	VC_146_0	14.0	0.5954	1.0	5.892806316	0.5954	1.0	1.0	1.0	1.0	1.0	1.0	8.0	refseq	refseq
Aeromonas~phage~Ahp1	Heunggongvirae	Uroviricota	Caudoviricetes	Caudovirales	Autographiviridae	Ahphunavirus	preVC_146	Clustered	VC_146_0	14.0	0.5954	1.0	5.892806316	0.5954	1.0	1.0	1.0	1.0	1.0	1.0	8.0	refseq	refseq
Aeromonas~phage~CF7	Heunggongvirae	Uroviricota	Caudoviricetes	Caudovirales	Autographiviridae	Ahphunavirus	preVC_146	Clustered	VC_146_0	14.0	0.5954	1.0	5.892806316	0.5954	1.0	1.0	1.0	1.0	1.0	1.0	8.0	refseq	refseq
Aeromonas~phage~ZPAH7	Heunggongvirae	Uroviricota	Caudoviricetes	Caudovirales	Autographiviridae	Aerosvirus	preVC_146	Clustered	VC_146_0	14.0	0.5954	1.0	5.892806316	0.5954	1.0	1.0	1.0	1.0	1.0	1.0	8.0	refseq	refseq
Aeromonas~phage~phiAS7	Heunggongvirae	Uroviricota	Caudoviricetes	Caudovirales	Autographiviridae	Aerosvirus	preVC_146	Clustered	VC_146_0	14.0	0.5954	1.0	5.892806316	0.5954	1.0	1.0	1.0	1.0	1.0	1.0	8.0	refseq	refseq
Cronobacter~phage~Dev-CD-23823	Heunggongvirae	Uroviricota	Caudoviricetes	Caudovirales	Autographiviridae	Cronosvirus	preVC_146	Clustered	VC_146_0	14.0	0.5954	1.0	5.892806316	0.5954	1.0	1.0	1.0	1.0	1.0	1.0	8.0	refseq	refseq
Cronobacter~phage~vB_CskP_GAP227	Heunggongvirae	Uroviricota	Caudoviricetes	Caudovirales	Autographiviridae	Cronosvirus	preVC_146	Clustered	VC_146_0	14.0	0.5954	1.0	5.892806316	0.5954	1.0	1.0	1.0	1.0	1.0	1.0	8.0	refseq	refseq
Pectobacterium~phage~Arno160	Heunggongvirae	Uroviricota	Caudoviricetes	Caudovirales	Autographiviridae	Wanjuvirus	preVC_146	Clustered	VC_146_0	14.0	0.5954	1.0	5.892806316	0.5954	1.0	1.0	1.0	1.0	1.0	1.0	8.0	refseq	refseq
Pectobacterium~phage~PP2	Heunggongvirae	Uroviricota	Caudoviricetes	Caudovirales	Autographiviridae	Wanjuvirus	preVC_146	Clustered	VC_146_0	14.0	0.5954	1.0	5.892806316	0.5954	1.0	1.0	1.0	1.0	1.0	1.0	8.0	refseq	refseq
Salmonella~phage~vB_SpuP_Spp16	Heunggongvirae	Uroviricota	Caudoviricetes	Caudovirales	Autographiviridae	Panjvirus	preVC_146	Clustered	VC_146_0	14.0	0.5954	1.0	5.892806316	0.5954	1.0	1.0	1.0	1.0	1.0	1.0	8.0	refseq	refseq
Yersinia~phage~fHe-Yen3-01	Heunggongvirae	Uroviricota	Caudoviricetes	Caudovirales	Autographiviridae	Pokrovskaiavirus	preVC_146	Clustered	VC_146_0	14.0	0.5954	1.0	5.892806316	0.5954	1.0	1.0	1.0	1.0	1.0	1.0	8.0	refseq	refseq
Yersinia~phage~phi80-18	Heunggongvirae	Uroviricota	Caudoviricetes	Caudovirales	Autographiviridae	Pokrovskaiavirus	preVC_146	Clustered	VC_146_0	14.0	0.5954	1.0	5.892806316	0.5954	1.0	1.0	1.0	1.0	1.0	1.0	8.0	refseq	refseq
Yersinia~phage~phiR8-01	Heunggongvirae	Uroviricota	Caudoviricetes	Caudovirales	Autographiviridae	Pienvirus	preVC_146	Clustered	VC_146_0	14.0	0.5954	1.0	5.892806316	0.5954	1.0	1.0	1.0	1.0	1.0	1.0	8.0	refseq	refseq
Yersinia~phage~vB_YenP_ISAO8	Heunggongvirae	Uroviricota	Caudoviricetes	Caudovirales	Autographiviridae	Aghbyvirus	preVC_146	Clustered	VC_146_0	14.0	0.5954	1.0	5.892806316	0.5954	1.0	1.0	1.0	1.0	1.0	1.0	8.0	refseq	refseq
Aeromonas~phage~2L372D	Heunggongvirae	Uroviricota	Caudoviricetes	Caudovirales	Myoviridae	Plateaulakevirus	preVC_154	Clustered	VC_154_0	2.0	0.0703	0.88567771	7.141428429	0.0623	1.0	1.0	1.0	1.0	1.0	1.0	1.0	refseq	refseq
Aeromonas~phage~2L372X	Heunggongvirae	Uroviricota	Caudoviricetes	Caudovirales	Myoviridae	Plateaulakevirus	preVC_154	Clustered	VC_154_0	2.0	0.0703	0.88567771	7.141428429	0.0623	1.0	1.0	1.0	1.0	1.0	1.0	1.0	refseq	refseq
Aeromonas~phage~4L372D	Heunggongvirae	Uroviricota	Caudoviricetes	Caudovirales	Myoviridae	Plateaulakevirus	preVC_154	Clustered/Singleton	VC_154_1	1.0	0.0	0.0	0.0	0.0	1.0	1.0	1.0	1.0	1.0	1.0	1.0	refseq	refseq
Aeromonas~phage~4L372XY	Heunggongvirae	Uroviricota	Caudoviricetes	Caudovirales	Myoviridae	Plateaulakevirus	preVC_154	Clustered/Singleton	VC_154_2	1.0	0.0	0.0	0.0	0.0	1.0	1.0	1.0	1.0	1.0	1.0	1.0	refseq	refseq
Aeromonas~phage~4_4572	Heunggongvirae	Uroviricota	Caudoviricetes	Caudovirales	Podoviridae	Lahexavirus	preVC_145	Clustered	VC_145_0	4.0	0.4058	0.99996483	5.655875092	0.4058	1.0	1.0	1.0	1.0	1.0	1.0	1.0	refseq	refseq
Aeromonas~phage~LAh_6	Heunggongvirae	Uroviricota	Caudoviricetes	Caudovirales	Podoviridae	Lahexavirus	preVC_145	Clustered	VC_145_0	4.0	0.4058	0.99996483	5.655875092	0.4058	1.0	1.0	1.0	1.0	1.0	1.0	1.0	refseq	refseq
Aeromonas~phage~LAh_8	Heunggongvirae	Uroviricota	Caudoviricetes	Caudovirales	Podoviridae	Lahexavirus	preVC_145	Clustered	VC_145_0	4.0	0.4058	0.99996483	5.655875092	0.4058	1.0	1.0	1.0	1.0	1.0	1.0	1.0	refseq	refseq
Aeromonas~phage~LAh_9	Heunggongvirae	Uroviricota	Caudoviricetes	Caudovirales	Podoviridae	Lahexavirus	preVC_145	Clustered	VC_145_0	4.0	0.4058	0.99996483	5.655875092	0.4058	1.0	1.0	1.0	1.0	1.0	1.0	1.0	refseq	refseq
Aeromonas~phage~BUCT551	Heunggongvirae	Uroviricota	Caudoviricetes	Caudovirales	Siphoviridae	Unassigned	preVC_54	Clustered	VC_54_0	3.0	0.0745	0.99702671	3.285052144	0.0743	1.0	1.0	1.0	1.0	1.0	1.0	0.0	refseq	refseq
Aeromonas~phage~LAh_7	Heunggongvirae	Uroviricota	Caudoviricetes	Caudovirales	Siphoviridae	Unassigned	preVC_54	Clustered	VC_54_0	3.0	0.0745	0.99702671	3.285052144	0.0743	1.0	1.0	1.0	1.0	1.0	1.0	0.0	refseq	refseq
Aeromonas~phage~vB_AhyS-A18P4	Heunggongvirae	Uroviricota	Caudoviricetes	Caudovirales	Siphoviridae	Unassigned	preVC_54	Clustered	VC_54_0	3.0	0.0745	0.99702671	3.285052144	0.0743	1.0	1.0	1.0	1.0	1.0	1.0	0.0	refseq	refseq
Aeromonas~phage~pAh6-C	Heunggongvirae	Uroviricota	Caudoviricetes	Caudovirales	Chaseviridae	Pahsextavirus	preVC_175	Clustered	VC_175_0	3.0	0.1678	0.9956906	4.122888237	0.1671	1.0	1.0	1.0	1.0	1.0	1.0	2.0	refseq	refseq
Shewanella~phage~Spp001	Heunggongvirae	Uroviricota	Caudoviricetes	Caudovirales	Chaseviridae	Yushanvirus	preVC_175	Clustered	VC_175_0	3.0	0.1678	0.9956906	4.122888237	0.1671	1.0	1.0	1.0	1.0	1.0	1.0	2.0	refseq	refseq
Shewanella~phage~SppYZU05	Heunggongvirae	Uroviricota	Caudoviricetes	Caudovirales	Chaseviridae	Yushanvirus	preVC_175	Clustered	VC_175_0	3.0	0.1678	0.9956906	4.122888237	0.1671	1.0	1.0	1.0	1.0	1.0	1.0	2.0	refseq	refseq
Aeromonas~phage~pIS4-A	Heunggongvirae	Uroviricota	Caudoviricetes	Caudovirales	Siphoviridae	Roufvirus	preVC_178	Clustered	VC_178_0	24.0	0.9325	1.0	7.462026664	0.9325	0.9529	1.0	1.0	1.0	1.0	1.0	1.0	refseq	refseq
Escherichia~phage~C1	Heunggongvirae	Uroviricota	Caudoviricetes	Caudovirales	Siphoviridae	Unassigned	preVC_178	Clustered	VC_178_0	24.0	0.9325	1.0	7.462026664	0.9325	0.9529	1.0	1.0	1.0	1.0	1.0	1.0	refseq	refseq
Escherichia~phage~vB_EcoS_swi2	Heunggongvirae	Uroviricota	Caudoviricetes	Caudovirales	Siphoviridae	Unassigned	preVC_178	Clustered	VC_178_0	24.0	0.9325	1.0	7.462026664	0.9325	0.9529	1.0	1.0	1.0	1.0	1.0	1.0	refseq	refseq
Escherichia~phage~vB_EcoS~Sa179lw	Heunggongvirae	Uroviricota	Caudoviricetes	Caudovirales	Siphoviridae	Unassigned	preVC_178	Clustered	VC_178_0	24.0	0.9325	1.0	7.462026664	0.9325	0.9529	1.0	1.0	1.0	1.0	1.0	1.0	refseq	refseq
Klebsiella~phage~YX3973	Heunggongvirae	Uroviricota	Caudoviricetes	Caudovirales	Siphoviridae	Unassigned	preVC_178	Clustered	VC_178_0	24.0	0.9325	1.0	7.462026664	0.9325	0.9529	1.0	1.0	1.0	1.0	1.0	1.0	refseq	refseq
Klebsiella~phage~vB_KpnS_ZX4	Heunggongvirae	Uroviricota	Caudoviricetes	Caudovirales	Siphoviridae	Unassigned	preVC_178	Clustered	VC_178_0	24.0	0.9325	1.0	7.462026664	0.9325	0.9529	1.0	1.0	1.0	1.0	1.0	1.0	refseq	refseq
Klebsiella~virus~KpV2811	Heunggongvirae	Uroviricota	Caudoviricetes	Caudovirales	Siphoviridae	Unassigned	preVC_178	Clustered	VC_178_0	24.0	0.9325	1.0	7.462026664	0.9325	0.9529	1.0	1.0	1.0	1.0	1.0	1.0	refseq	refseq
Salmonella~phage~64795_sal3	Heunggongvirae	Uroviricota	Caudoviricetes	Caudovirales	Siphoviridae	Unassigned	preVC_178	Clustered	VC_178_0	24.0	0.9325	1.0	7.462026664	0.9325	0.9529	1.0	1.0	1.0	1.0	1.0	1.0	refseq	refseq
Salmonella~phage~Akira	Heunggongvirae	Uroviricota	Caudoviricetes	Caudovirales	Siphoviridae	Unassigned	preVC_178	Clustered	VC_178_0	24.0	0.9325	1.0	7.462026664	0.9325	0.9529	1.0	1.0	1.0	1.0	1.0	1.0	refseq	refseq
Salmonella~phage~IME207	Heunggongvirae	Uroviricota	Caudoviricetes	Caudovirales	Siphoviridae	Unassigned	preVC_178	Clustered	VC_178_0	24.0	0.9325	1.0	7.462026664	0.9325	0.9529	1.0	1.0	1.0	1.0	1.0	1.0	refseq	refseq
Salmonella~phage~LPST10	Heunggongvirae	Uroviricota	Caudoviricetes	Caudovirales	Siphoviridae	Unassigned	preVC_178	Clustered	VC_178_0	24.0	0.9325	1.0	7.462026664	0.9325	0.9529	1.0	1.0	1.0	1.0	1.0	1.0	refseq	refseq
Salmonella~phage~SeSz-2	Heunggongvirae	Uroviricota	Caudoviricetes	Caudovirales	Siphoviridae	Unassigned	preVC_178	Clustered	VC_178_0	24.0	0.9325	1.0	7.462026664	0.9325	0.9529	1.0	1.0	1.0	1.0	1.0	1.0	refseq	refseq
Salmonella~phage~Segz_1	Heunggongvirae	Uroviricota	Caudoviricetes	Caudovirales	Siphoviridae	Unassigned	preVC_178	Clustered	VC_178_0	24.0	0.9325	1.0	7.462026664	0.9325	0.9529	1.0	1.0	1.0	1.0	1.0	1.0	refseq	refseq
Salmonella~phage~Seszw_1	Heunggongvirae	Uroviricota	Caudoviricetes	Caudovirales	Siphoviridae	Unassigned	preVC_178	Clustered	VC_178_0	24.0	0.9325	1.0	7.462026664	0.9325	0.9529	1.0	1.0	1.0	1.0	1.0	1.0	refseq	refseq
Salmonella~phage~Skate	Heunggongvirae	Uroviricota	Caudoviricetes	Caudovirales	Siphoviridae	Unassigned	preVC_178	Clustered	VC_178_0	24.0	0.9325	1.0	7.462026664	0.9325	0.9529	1.0	1.0	1.0	1.0	1.0	1.0	refseq	refseq
Salmonella~phage~VB_StyS_BS5	Heunggongvirae	Uroviricota	Caudoviricetes	Caudovirales	Siphoviridae	Unassigned	preVC_178	Clustered	VC_178_0	24.0	0.9325	1.0	7.462026664	0.9325	0.9529	1.0	1.0	1.0	1.0	1.0	1.0	refseq	refseq
Salmonella~phage~Vi~II-E1	Heunggongvirae	Uroviricota	Caudoviricetes	Caudovirales	Siphoviridae	Unassigned	preVC_178	Clustered	VC_178_0	24.0	0.9325	1.0	7.462026664	0.9325	0.9529	1.0	1.0	1.0	1.0	1.0	1.0	refseq	refseq
Salmonella~phage~vB_Se_STGO-35-1	Heunggongvirae	Uroviricota	Caudoviricetes	Caudovirales	Siphoviridae	Unassigned	preVC_178	Clustered	VC_178_0	24.0	0.9325	1.0	7.462026664	0.9325	0.9529	1.0	1.0	1.0	1.0	1.0	1.0	refseq	refseq
Salmonella~phage~vB_SenS_SB28	Heunggongvirae	Uroviricota	Caudoviricetes	Caudovirales	Siphoviridae	Unassigned	preVC_178	Clustered	VC_178_0	24.0	0.9325	1.0	7.462026664	0.9325	0.9529	1.0	1.0	1.0	1.0	1.0	1.0	refseq	refseq
Salmonella~virus~KFS-SE2	Heunggongvirae	Uroviricota	Caudoviricetes	Caudovirales	Siphoviridae	Unassigned	preVC_178	Clustered	VC_178_0	24.0	0.9325	1.0	7.462026664	0.9325	0.9529	1.0	1.0	1.0	1.0	1.0	1.0	refseq	refseq
Salmonella~virus~VSt472	Heunggongvirae	Uroviricota	Caudoviricetes	Caudovirales	Siphoviridae	Unassigned	preVC_178	Clustered	VC_178_0	24.0	0.9325	1.0	7.462026664	0.9325	0.9529	1.0	1.0	1.0	1.0	1.0	1.0	refseq	refseq
Shigella~phage~DS8	Heunggongvirae	Uroviricota	Caudoviricetes	Caudovirales	Siphoviridae	Unassigned	preVC_178	Clustered	VC_178_0	24.0	0.9325	1.0	7.462026664	0.9325	0.9529	1.0	1.0	1.0	1.0	1.0	1.0	refseq	refseq
Shigella~phage~Sf11~SMD-2017	Heunggongvirae	Uroviricota	Caudoviricetes	Caudovirales	Siphoviridae	Unassigned	preVC_178	Clustered	VC_178_0	24.0	0.9325	1.0	7.462026664	0.9325	0.9529	1.0	1.0	1.0	1.0	1.0	1.0	refseq	refseq
Vibrio~phage~pYD38-A	Heunggongvirae	Uroviricota	Caudoviricetes	Caudovirales	Siphoviridae	Roufvirus	preVC_178	Clustered	VC_178_0	24.0	0.9325	1.0	7.462026664	0.9325	0.9529	1.0	1.0	1.0	1.0	1.0	1.0	refseq	refseq
Aeromonas~phage~phiA8-29	Heunggongvirae	Uroviricota	Caudoviricetes	Caudovirales	Ackermannviridae	Tedavirus	preVC_70	Clustered/Singleton	VC_70_5	1.0	0.0	0.0	0.0	0.0	1.0	1.0	1.0	1.0	1.0	1.0	1.0	refseq	refseq
Aeromonas~phage~phiO18P	Heunggongvirae	Uroviricota	Caudoviricetes	Caudovirales	Myoviridae	Bielevirus	preVC_181	Clustered	VC_181_0	22.0	0.9496	1.0	5.740717233	0.9496	1.0	1.0	1.0	1.0	1.0	1.0	12.0	refseq	bacterial, and refseq Cluster
Bacteriophage~K139	Heunggongvirae	Uroviricota	Caudoviricetes	Caudovirales	Myoviridae	Longwoodvirus	preVC_181	Clustered	VC_181_0	22.0	0.9496	1.0	5.740717233	0.9496	1.0	1.0	1.0	1.0	1.0	1.0	12.0	refseq	bacterial, and refseq Cluster
Cronobacter~phage~ESSI-2	Heunggongvirae	Uroviricota	Caudoviricetes	Caudovirales	Myoviridae	Seongnamvirus	preVC_181	Clustered	VC_181_0	22.0	0.9496	1.0	5.740717233	0.9496	1.0	1.0	1.0	1.0	1.0	1.0	12.0	refseq	bacterial, and refseq Cluster
Escherichia~phage~ESSI2_ev015	Heunggongvirae	Uroviricota	Caudoviricetes	Caudovirales	Myoviridae	Seongnamvirus	preVC_181	Clustered	VC_181_0	22.0	0.9496	1.0	5.740717233	0.9496	1.0	1.0	1.0	1.0	1.0	1.0	12.0	refseq	bacterial, and refseq Cluster
Escherichia~phage~ESSI2_ev040	Heunggongvirae	Uroviricota	Caudoviricetes	Caudovirales	Myoviridae	Seongnamvirus	preVC_181	Clustered	VC_181_0	22.0	0.9496	1.0	5.740717233	0.9496	1.0	1.0	1.0	1.0	1.0	1.0	12.0	refseq	bacterial, and refseq Cluster
Escherichia~phage~ESSI2_ev129	Heunggongvirae	Uroviricota	Caudoviricetes	Caudovirales	Myoviridae	Seongnamvirus	preVC_181	Clustered	VC_181_0	22.0	0.9496	1.0	5.740717233	0.9496	1.0	1.0	1.0	1.0	1.0	1.0	12.0	refseq	bacterial, and refseq Cluster
Escherichia~phage~ESSI2_ev239	Heunggongvirae	Uroviricota	Caudoviricetes	Caudovirales	Myoviridae	Seongnamvirus	preVC_181	Clustered	VC_181_0	22.0	0.9496	1.0	5.740717233	0.9496	1.0	1.0	1.0	1.0	1.0	1.0	12.0	refseq	bacterial, and refseq Cluster
Haemophilus~virus~HP1	Heunggongvirae	Uroviricota	Caudoviricetes	Caudovirales	Myoviridae	Hpunavirus	preVC_181	Clustered	VC_181_0	22.0	0.9496	1.0	5.740717233	0.9496	1.0	1.0	1.0	1.0	1.0	1.0	12.0	refseq	bacterial, and refseq Cluster
Haemophilus~virus~HP2	Heunggongvirae	Uroviricota	Caudoviricetes	Caudovirales	Myoviridae	Hpunavirus	preVC_181	Clustered	VC_181_0	22.0	0.9496	1.0	5.740717233	0.9496	1.0	1.0	1.0	1.0	1.0	1.0	12.0	refseq	bacterial, and refseq Cluster
Pasteurella~phage~F108	Heunggongvirae	Uroviricota	Caudoviricetes	Caudovirales	Myoviridae	Irtavirus	preVC_181	Clustered	VC_181_0	22.0	0.9496	1.0	5.740717233	0.9496	1.0	1.0	1.0	1.0	1.0	1.0	12.0	refseq	bacterial, and refseq Cluster
Pseudoalteromonas~phage~C5a	Heunggongvirae	Uroviricota	Caudoviricetes	Caudovirales	Myoviridae	Catalunyavirus	preVC_181	Clustered	VC_181_0	22.0	0.9496	1.0	5.740717233	0.9496	1.0	1.0	1.0	1.0	1.0	1.0	12.0	refseq	bacterial, and refseq Cluster
Pseudomonas~phage~phi3	Heunggongvirae	Uroviricota	Caudoviricetes	Caudovirales	Myoviridae	Phitrevirus	preVC_181	Clustered	VC_181_0	22.0	0.9496	1.0	5.740717233	0.9496	1.0	1.0	1.0	1.0	1.0	1.0	12.0	refseq	bacterial, and refseq Cluster
SM1005_MG_bacterial_k127_4957111-cat_1	Unassigned	Unassigned	Unassigned	Unassigned	Unassigned	Unassigned	preVC_181	Clustered	VC_181_0	22.0	0.9496	1.0	5.740717233	0.9496	1.0	1.0	1.0	1.0	1.0	1.0	12.0	bacterial	bacterial, and refseq Cluster
SM1005_MG_bacterial_k127_842542-cat_1	Unassigned	Unassigned	Unassigned	Unassigned	Unassigned	Unassigned	preVC_181	Clustered	VC_181_0	22.0	0.9496	1.0	5.740717233	0.9496	1.0	1.0	1.0	1.0	1.0	1.0	12.0	bacterial	bacterial, and refseq Cluster
Salinivibrio~phage~SMHB1	Heunggongvirae	Uroviricota	Caudoviricetes	Caudovirales	Myoviridae	Playavirus	preVC_181	Clustered	VC_181_0	22.0	0.9496	1.0	5.740717233	0.9496	1.0	1.0	1.0	1.0	1.0	1.0	12.0	refseq	bacterial, and refseq Cluster
Salmonella~phage~SI7	Heunggongvirae	Uroviricota	Caudoviricetes	Caudovirales	Myoviridae	Irrigatiovirus	preVC_181	Clustered	VC_181_0	22.0	0.9496	1.0	5.740717233	0.9496	1.0	1.0	1.0	1.0	1.0	1.0	12.0	refseq	bacterial, and refseq Cluster
Vibrio~phage~1.202.O._10N.222.45.E8	Heunggongvirae	Uroviricota	Caudoviricetes	Caudovirales	Myoviridae	Canoevirus	preVC_181	Clustered	VC_181_0	22.0	0.9496	1.0	5.740717233	0.9496	1.0	1.0	1.0	1.0	1.0	1.0	12.0	refseq	bacterial, and refseq Cluster
Vibrio~phage~PV94	Heunggongvirae	Uroviricota	Caudoviricetes	Caudovirales	Myoviridae	Vulnificusvirus	preVC_181	Clustered	VC_181_0	22.0	0.9496	1.0	5.740717233	0.9496	1.0	1.0	1.0	1.0	1.0	1.0	12.0	refseq	bacterial, and refseq Cluster
Vibrio~phage~VPUSM~8	Heunggongvirae	Uroviricota	Caudoviricetes	Caudovirales	Myoviridae	Longwoodvirus	preVC_181	Clustered	VC_181_0	22.0	0.9496	1.0	5.740717233	0.9496	1.0	1.0	1.0	1.0	1.0	1.0	12.0	refseq	bacterial, and refseq Cluster
Vibrio~phage~ValB1MD-2	Heunggongvirae	Uroviricota	Caudoviricetes	Caudovirales	Myoviridae	Unassigned	preVC_181	Clustered	VC_181_0	22.0	0.9496	1.0	5.740717233	0.9496	1.0	1.0	1.0	1.0	1.0	1.0	12.0	refseq	bacterial, and refseq Cluster
Vibrio~phage~Valm-yong1	Heunggongvirae	Uroviricota	Caudoviricetes	Caudovirales	Myoviridae	Yongunavirus	preVC_181	Clustered	VC_181_0	22.0	0.9496	1.0	5.740717233	0.9496	1.0	1.0	1.0	1.0	1.0	1.0	12.0	refseq	bacterial, and refseq Cluster
Vibrio~virus~Kappa	Heunggongvirae	Uroviricota	Caudoviricetes	Caudovirales	Myoviridae	Longwoodvirus	preVC_181	Clustered	VC_181_0	22.0	0.9496	1.0	5.740717233	0.9496	1.0	1.0	1.0	1.0	1.0	1.0	12.0	refseq	bacterial, and refseq Cluster
Aggregatibacter~phage~S1249	Heunggongvirae	Uroviricota	Caudoviricetes	Caudovirales	Myoviridae	Unassigned	preVC_182	Clustered	VC_182_0	2.0	0.5787	0.8777019	4.358898944	0.5079	1.0	1.0	1.0	1.0	1.0	1.0	0.0	refseq	refseq
Haemophilus~phage~Aaphi23	Heunggongvirae	Uroviricota	Caudoviricetes	Caudovirales	Myoviridae	Unassigned	preVC_182	Clustered	VC_182_0	2.0	0.5787	0.8777019	4.358898944	0.5079	1.0	1.0	1.0	1.0	1.0	1.0	0.0	refseq	refseq
Agrobacterium~phage~7-7-1	Heunggongvirae	Uroviricota	Caudoviricetes	Caudovirales	Myoviridae	Schmittlotzvirus	preVC_103	Clustered	VC_103_0	4.0	0.2325	0.87879551	7.020123361	0.2043	1.0	1.0	1.0	1.0	1.0	1.0	1.0	refseq	refseq, and virome Cluster
SM1005_MG_virome_scaffold_1810_c3-cat_1	Unassigned	Unassigned	Unassigned	Unassigned	Unassigned	Unassigned	preVC_103	Clustered	VC_103_0	4.0	0.2325	0.87879551	7.020123361	0.2043	1.0	1.0	1.0	1.0	1.0	1.0	1.0	virome	refseq, and virome Cluster
SM1029_MG_virome_scaffold_119_c1-cat_1	Unassigned	Unassigned	Unassigned	Unassigned	Unassigned	Unassigned	preVC_103	Clustered	VC_103_0	4.0	0.2325	0.87879551	7.020123361	0.2043	1.0	1.0	1.0	1.0	1.0	1.0	1.0	virome	refseq, and virome Cluster
SM1031_MG_virome_scaffold_1549_c2-cat_1	Unassigned	Unassigned	Unassigned	Unassigned	Unassigned	Unassigned	preVC_103	Clustered	VC_103_0	4.0	0.2325	0.87879551	7.020123361	0.2043	1.0	1.0	1.0	1.0	1.0	1.0	1.0	virome	refseq, and virome Cluster
Agrobacterium~phage~Atu_ph02	Heunggongvirae	Uroviricota	Caudoviricetes	Caudovirales	Autographiviridae	Atuphduovirus	preVC_147	Clustered	VC_147_0	2.0	0.1848	0.90972916	0.0	0.1681	1.0	1.0	1.0	1.0	1.0	1.0	1.0	refseq	refseq
Agrobacterium~phage~Atu_ph03	Heunggongvirae	Uroviricota	Caudoviricetes	Caudovirales	Autographiviridae	Atuphduovirus	preVC_147	Clustered	VC_147_0	2.0	0.1848	0.90972916	0.0	0.1681	1.0	1.0	1.0	1.0	1.0	1.0	1.0	refseq	refseq
Alteromonas~phage~vB_AmaP_AD45-P1	Heunggongvirae	Uroviricota	Caudoviricetes	Caudovirales	Schitoviridae	Unassigned	preVC_27	Clustered	VC_27_0	3.0	0.2689	0.98378263	8.260308165	0.2645	0.6667	1.0	1.0	1.0	1.0	1.0	0.0	refseq	eukfloat, refseq, and virome Cluster
SM1004_MG_scaffold_6581	Unassigned	Unassigned	Unassigned	Unassigned	Unassigned	Unassigned	preVC_27	Clustered	VC_27_0	3.0	0.2689	0.98378263	8.260308165	0.2645	0.6667	1.0	1.0	1.0	1.0	1.0	0.0	eukfloat	eukfloat, refseq, and virome Cluster
SM1004_MG_virome_scaffold_23_c1-cat_1	Unassigned	Unassigned	Unassigned	Unassigned	Unassigned	Unassigned	preVC_27	Clustered	VC_27_0	3.0	0.2689	0.98378263	8.260308165	0.2645	0.6667	1.0	1.0	1.0	1.0	1.0	0.0	virome	eukfloat, refseq, and virome Cluster
Aquamicrobium~phage~P14	Heunggongvirae	Uroviricota	Caudoviricetes	Caudovirales	Autographiviridae	Aqualcavirus	preVC_148	Clustered	VC_148_0	33.0	0.6935	1.0	6.588404537	0.6935	1.0	1.0	1.0	1.0	1.0	1.0	16.0	refseq	refseq, and virome Cluster
Burkholderia~phage~Bp-AMP1	Heunggongvirae	Uroviricota	Caudoviricetes	Caudovirales	Autographiviridae	Ampunavirus	preVC_148	Clustered	VC_148_0	33.0	0.6935	1.0	6.588404537	0.6935	1.0	1.0	1.0	1.0	1.0	1.0	16.0	refseq	refseq, and virome Cluster
Burkholderia~phage~JG068	Heunggongvirae	Uroviricota	Caudoviricetes	Caudovirales	Autographiviridae	Mguuvirus	preVC_148	Clustered	VC_148_0	33.0	0.6935	1.0	6.588404537	0.6935	1.0	1.0	1.0	1.0	1.0	1.0	16.0	refseq	refseq, and virome Cluster
Caulobacter~phage~Lullwater	Heunggongvirae	Uroviricota	Caudoviricetes	Caudovirales	Autographiviridae	Lullwatervirus	preVC_148	Clustered	VC_148_0	33.0	0.6935	1.0	6.588404537	0.6935	1.0	1.0	1.0	1.0	1.0	1.0	16.0	refseq	refseq, and virome Cluster
Caulobacter~phage~Percy	Heunggongvirae	Uroviricota	Caudoviricetes	Caudovirales	Autographiviridae	Percyvirus	preVC_148	Clustered	VC_148_0	33.0	0.6935	1.0	6.588404537	0.6935	1.0	1.0	1.0	1.0	1.0	1.0	16.0	refseq	refseq, and virome Cluster
Curvibacter~phage~P26059B	Heunggongvirae	Uroviricota	Caudoviricetes	Caudovirales	Autographiviridae	Kalppathivirus	preVC_148	Clustered	VC_148_0	33.0	0.6935	1.0	6.588404537	0.6935	1.0	1.0	1.0	1.0	1.0	1.0	16.0	refseq	refseq, and virome Cluster
Escherichia~phage~PGT2	Heunggongvirae	Uroviricota	Caudoviricetes	Caudovirales	Autographiviridae	Ermolevavirus	preVC_148	Clustered	VC_148_0	33.0	0.6935	1.0	6.588404537	0.6935	1.0	1.0	1.0	1.0	1.0	1.0	16.0	refseq	refseq, and virome Cluster
Escherichia~phage~phiKT	Heunggongvirae	Uroviricota	Caudoviricetes	Caudovirales	Autographiviridae	Ermolevavirus	preVC_148	Clustered	VC_148_0	33.0	0.6935	1.0	6.588404537	0.6935	1.0	1.0	1.0	1.0	1.0	1.0	16.0	refseq	refseq, and virome Cluster
Pseudomonas~phage~Andromeda	Heunggongvirae	Uroviricota	Caudoviricetes	Caudovirales	Autographiviridae	Bifseptvirus	preVC_148	Clustered	VC_148_0	33.0	0.6935	1.0	6.588404537	0.6935	1.0	1.0	1.0	1.0	1.0	1.0	16.0	refseq	refseq, and virome Cluster
Pseudomonas~phage~Bf7	Heunggongvirae	Uroviricota	Caudoviricetes	Caudovirales	Autographiviridae	Bifseptvirus	preVC_148	Clustered	VC_148_0	33.0	0.6935	1.0	6.588404537	0.6935	1.0	1.0	1.0	1.0	1.0	1.0	16.0	refseq	refseq, and virome Cluster
Pseudomonas~phage~PollyC	Heunggongvirae	Uroviricota	Caudoviricetes	Caudovirales	Autographiviridae	Pollyceevirus	preVC_148	Clustered	VC_148_0	33.0	0.6935	1.0	6.588404537	0.6935	1.0	1.0	1.0	1.0	1.0	1.0	16.0	refseq	refseq, and virome Cluster
Pseudomonas~phage~VSW-3	Heunggongvirae	Uroviricota	Caudoviricetes	Caudovirales	Autographiviridae	Napahaivirus	preVC_148	Clustered	VC_148_0	33.0	0.6935	1.0	6.588404537	0.6935	1.0	1.0	1.0	1.0	1.0	1.0	16.0	refseq	refseq, and virome Cluster
Ralstonia~phage~Anchaing	Heunggongvirae	Uroviricota	Caudoviricetes	Caudovirales	Autographiviridae	Anchaingvirus	preVC_148	Clustered	VC_148_0	33.0	0.6935	1.0	6.588404537	0.6935	1.0	1.0	1.0	1.0	1.0	1.0	16.0	refseq	refseq, and virome Cluster
Ralstonia~phage~RS-PI-1	Heunggongvirae	Uroviricota	Caudoviricetes	Caudovirales	Autographiviridae	Ampunavirus	preVC_148	Clustered	VC_148_0	33.0	0.6935	1.0	6.588404537	0.6935	1.0	1.0	1.0	1.0	1.0	1.0	16.0	refseq	refseq, and virome Cluster
Ralstonia~phage~RS-PII-1	Heunggongvirae	Uroviricota	Caudoviricetes	Caudovirales	Autographiviridae	Sukuvirus	preVC_148	Clustered	VC_148_0	33.0	0.6935	1.0	6.588404537	0.6935	1.0	1.0	1.0	1.0	1.0	1.0	16.0	refseq	refseq, and virome Cluster
Ralstonia~phage~RSB1	Heunggongvirae	Uroviricota	Caudoviricetes	Caudovirales	Autographiviridae	Higashivirus	preVC_148	Clustered	VC_148_0	33.0	0.6935	1.0	6.588404537	0.6935	1.0	1.0	1.0	1.0	1.0	1.0	16.0	refseq	refseq, and virome Cluster
Ralstonia~phage~RSJ2	Heunggongvirae	Uroviricota	Caudoviricetes	Caudovirales	Autographiviridae	Risjevirus	preVC_148	Clustered	VC_148_0	33.0	0.6935	1.0	6.588404537	0.6935	1.0	1.0	1.0	1.0	1.0	1.0	16.0	refseq	refseq, and virome Cluster
Ralstonia~phage~RSJ5	Heunggongvirae	Uroviricota	Caudoviricetes	Caudovirales	Autographiviridae	Risjevirus	preVC_148	Clustered	VC_148_0	33.0	0.6935	1.0	6.588404537	0.6935	1.0	1.0	1.0	1.0	1.0	1.0	16.0	refseq	refseq, and virome Cluster
Ralstonia~phage~RsoP1IDN	Heunggongvirae	Uroviricota	Caudoviricetes	Caudovirales	Autographiviridae	Higashivirus	preVC_148	Clustered	VC_148_0	33.0	0.6935	1.0	6.588404537	0.6935	1.0	1.0	1.0	1.0	1.0	1.0	16.0	refseq	refseq, and virome Cluster
SM1000_MG_virome_scaffold_740_c2-cat_1	Unassigned	Unassigned	Unassigned	Unassigned	Unassigned	Unassigned	preVC_148	Clustered	VC_148_0	33.0	0.6935	1.0	6.588404537	0.6935	1.0	1.0	1.0	1.0	1.0	1.0	16.0	virome	refseq, and virome Cluster
SM1000_MG_virome_scaffold_758_c1-cat_1	Unassigned	Unassigned	Unassigned	Unassigned	Unassigned	Unassigned	preVC_148	Clustered	VC_148_0	33.0	0.6935	1.0	6.588404537	0.6935	1.0	1.0	1.0	1.0	1.0	1.0	16.0	virome	refseq, and virome Cluster
SM1000_MG_virome_scaffold_891_c1-cat_1	Unassigned	Unassigned	Unassigned	Unassigned	Unassigned	Unassigned	preVC_148	Clustered	VC_148_0	33.0	0.6935	1.0	6.588404537	0.6935	1.0	1.0	1.0	1.0	1.0	1.0	16.0	virome	refseq, and virome Cluster
SM1005_MG_virome_scaffold_743_c1-cat_1	Unassigned	Unassigned	Unassigned	Unassigned	Unassigned	Unassigned	preVC_148	Clustered	VC_148_0	33.0	0.6935	1.0	6.588404537	0.6935	1.0	1.0	1.0	1.0	1.0	1.0	16.0	virome	refseq, and virome Cluster
SM1005_MG_virome_scaffold_749_c1-cat_1	Unassigned	Unassigned	Unassigned	Unassigned	Unassigned	Unassigned	preVC_148	Clustered	VC_148_0	33.0	0.6935	1.0	6.588404537	0.6935	1.0	1.0	1.0	1.0	1.0	1.0	16.0	virome	refseq, and virome Cluster
SM1005_MG_virome_scaffold_925_c1-cat_1	Unassigned	Unassigned	Unassigned	Unassigned	Unassigned	Unassigned	preVC_148	Clustered	VC_148_0	33.0	0.6935	1.0	6.588404537	0.6935	1.0	1.0	1.0	1.0	1.0	1.0	16.0	virome	refseq, and virome Cluster
SM1031_MG_virome_scaffold_637_c1-cat_1	Unassigned	Unassigned	Unassigned	Unassigned	Unassigned	Unassigned	preVC_148	Clustered	VC_148_0	33.0	0.6935	1.0	6.588404537	0.6935	1.0	1.0	1.0	1.0	1.0	1.0	16.0	virome	refseq, and virome Cluster
Sphingomonas~phage~Scott	Heunggongvirae	Uroviricota	Caudoviricetes	Caudovirales	Autographiviridae	Scottvirus	preVC_148	Clustered	VC_148_0	33.0	0.6935	1.0	6.588404537	0.6935	1.0	1.0	1.0	1.0	1.0	1.0	16.0	refseq	refseq, and virome Cluster
Xanthomonas~phage~XAJ24	Heunggongvirae	Uroviricota	Caudoviricetes	Caudovirales	Autographiviridae	Pradovirus	preVC_148	Clustered	VC_148_0	33.0	0.6935	1.0	6.588404537	0.6935	1.0	1.0	1.0	1.0	1.0	1.0	16.0	refseq	refseq, and virome Cluster
Xanthomonas~phage~f20-Xaj	Heunggongvirae	Uroviricota	Caudoviricetes	Caudovirales	Autographiviridae	Pradovirus	preVC_148	Clustered	VC_148_0	33.0	0.6935	1.0	6.588404537	0.6935	1.0	1.0	1.0	1.0	1.0	1.0	16.0	refseq	refseq, and virome Cluster
Xanthomonas~phage~f30-Xaj	Heunggongvirae	Uroviricota	Caudoviricetes	Caudovirales	Autographiviridae	Pradovirus	preVC_148	Clustered	VC_148_0	33.0	0.6935	1.0	6.588404537	0.6935	1.0	1.0	1.0	1.0	1.0	1.0	16.0	refseq	refseq, and virome Cluster
Xanthomonas~phage~phi~Xc10	Heunggongvirae	Uroviricota	Caudoviricetes	Caudovirales	Autographiviridae	Pradovirus	preVC_148	Clustered	VC_148_0	33.0	0.6935	1.0	6.588404537	0.6935	1.0	1.0	1.0	1.0	1.0	1.0	16.0	refseq	refseq, and virome Cluster
Xylella~phage~Paz	Heunggongvirae	Uroviricota	Caudoviricetes	Caudovirales	Autographiviridae	Unassigned	preVC_148	Clustered	VC_148_0	33.0	0.6935	1.0	6.588404537	0.6935	1.0	1.0	1.0	1.0	1.0	1.0	16.0	refseq	refseq, and virome Cluster
Xylella~phage~Prado	Heunggongvirae	Uroviricota	Caudoviricetes	Caudovirales	Autographiviridae	Pradovirus	preVC_148	Clustered	VC_148_0	33.0	0.6935	1.0	6.588404537	0.6935	1.0	1.0	1.0	1.0	1.0	1.0	16.0	refseq	refseq, and virome Cluster
Archaeal~BJ1~virus	Heunggongvirae	Uroviricota	Caudoviricetes	Caudovirales	Siphoviridae	Unassigned	preVC_233	Clustered	VC_233_0	2.0	0.6909	0.6	4.358898944	0.4145	1.0	1.0	1.0	1.0	1.0	1.0	0.0	refseq	refseq
Halorubrum~phage~CGphi46	Heunggongvirae	Uroviricota	Caudoviricetes	Caudovirales	Siphoviridae	Unassigned	preVC_233	Clustered	VC_233_0	2.0	0.6909	0.6	4.358898944	0.4145	1.0	1.0	1.0	1.0	1.0	1.0	0.0	refseq	refseq
Arthrobacter~phage~Abba	Heunggongvirae	Uroviricota	Caudoviricetes	Caudovirales	Myoviridae	Ayohtrevirus	preVC_234	Clustered	VC_234_0	10.0	0.735	1.0	3.927610244	0.735	1.0	1.0	1.0	1.0	1.0	1.0	2.0	refseq	refseq
Arthrobacter~phage~BarretLemon	Heunggongvirae	Uroviricota	Caudoviricetes	Caudovirales	Myoviridae	Marthavirus	preVC_234	Clustered	VC_234_0	10.0	0.735	1.0	3.927610244	0.735	1.0	1.0	1.0	1.0	1.0	1.0	2.0	refseq	refseq
Arthrobacter~phage~Beans	Heunggongvirae	Uroviricota	Caudoviricetes	Caudovirales	Myoviridae	Marthavirus	preVC_234	Clustered	VC_234_0	10.0	0.735	1.0	3.927610244	0.735	1.0	1.0	1.0	1.0	1.0	1.0	2.0	refseq	refseq
Arthrobacter~phage~Brent	Heunggongvirae	Uroviricota	Caudoviricetes	Caudovirales	Myoviridae	Marthavirus	preVC_234	Clustered	VC_234_0	10.0	0.735	1.0	3.927610244	0.735	1.0	1.0	1.0	1.0	1.0	1.0	2.0	refseq	refseq
Arthrobacter~phage~Jawnski	Heunggongvirae	Uroviricota	Caudoviricetes	Caudovirales	Myoviridae	Marthavirus	preVC_234	Clustered	VC_234_0	10.0	0.735	1.0	3.927610244	0.735	1.0	1.0	1.0	1.0	1.0	1.0	2.0	refseq	refseq
Arthrobacter~phage~Martha	Heunggongvirae	Uroviricota	Caudoviricetes	Caudovirales	Myoviridae	Marthavirus	preVC_234	Clustered	VC_234_0	10.0	0.735	1.0	3.927610244	0.735	1.0	1.0	1.0	1.0	1.0	1.0	2.0	refseq	refseq
Arthrobacter~phage~Piccoletto	Heunggongvirae	Uroviricota	Caudoviricetes	Caudovirales	Myoviridae	Marthavirus	preVC_234	Clustered	VC_234_0	10.0	0.735	1.0	3.927610244	0.735	1.0	1.0	1.0	1.0	1.0	1.0	2.0	refseq	refseq
Arthrobacter~phage~Shade	Heunggongvirae	Uroviricota	Caudoviricetes	Caudovirales	Myoviridae	Marthavirus	preVC_234	Clustered	VC_234_0	10.0	0.735	1.0	3.927610244	0.735	1.0	1.0	1.0	1.0	1.0	1.0	2.0	refseq	refseq
Arthrobacter~phage~Sonny	Heunggongvirae	Uroviricota	Caudoviricetes	Caudovirales	Myoviridae	Marthavirus	preVC_234	Clustered	VC_234_0	10.0	0.735	1.0	3.927610244	0.735	1.0	1.0	1.0	1.0	1.0	1.0	2.0	refseq	refseq
Arthrobacter~phage~Zartrosa	Heunggongvirae	Uroviricota	Caudoviricetes	Caudovirales	Myoviridae	Marthavirus	preVC_234	Clustered	VC_234_0	10.0	0.735	1.0	3.927610244	0.735	1.0	1.0	1.0	1.0	1.0	1.0	2.0	refseq	refseq
Arthrobacter~phage~Abidatro	Heunggongvirae	Uroviricota	Caudoviricetes	Caudovirales	Siphoviridae	Galaxyvirus	preVC_238	Clustered	VC_238_0	6.0	0.8295	1.0	5.613008503	0.8295	1.0	1.0	1.0	1.0	1.0	1.0	4.0	refseq	refseq
Arthrobacter~phage~Andrew	Heunggongvirae	Uroviricota	Caudoviricetes	Caudovirales	Siphoviridae	Andrewvirus	preVC_238	Clustered	VC_238_0	6.0	0.8295	1.0	5.613008503	0.8295	1.0	1.0	1.0	1.0	1.0	1.0	4.0	refseq	refseq
Arthrobacter~phage~Coral	Heunggongvirae	Uroviricota	Caudoviricetes	Caudovirales	Siphoviridae	Coralvirus	preVC_238	Clustered	VC_238_0	6.0	0.8295	1.0	5.613008503	0.8295	1.0	1.0	1.0	1.0	1.0	1.0	4.0	refseq	refseq
Arthrobacter~phage~Galaxy	Heunggongvirae	Uroviricota	Caudoviricetes	Caudovirales	Siphoviridae	Galaxyvirus	preVC_238	Clustered	VC_238_0	6.0	0.8295	1.0	5.613008503	0.8295	1.0	1.0	1.0	1.0	1.0	1.0	4.0	refseq	refseq
Arthrobacter~phage~Kepler	Heunggongvirae	Uroviricota	Caudoviricetes	Caudovirales	Siphoviridae	Coralvirus	preVC_238	Clustered	VC_238_0	6.0	0.8295	1.0	5.613008503	0.8295	1.0	1.0	1.0	1.0	1.0	1.0	4.0	refseq	refseq
Arthrobacter~phage~Kuleana	Heunggongvirae	Uroviricota	Caudoviricetes	Caudovirales	Siphoviridae	Kuleanavirus	preVC_238	Clustered	VC_238_0	6.0	0.8295	1.0	5.613008503	0.8295	1.0	1.0	1.0	1.0	1.0	1.0	4.0	refseq	refseq
Arthrobacter~phage~Adat	Heunggongvirae	Uroviricota	Caudoviricetes	Caudovirales	Podoviridae	Jasminevirus	preVC_243	Clustered	VC_243_0	2.0	0.3927	0.93333333	2.645751311	0.3665	1.0	1.0	1.0	1.0	1.0	1.0	1.0	refseq	refseq
Arthrobacter~phage~Jasmine	Heunggongvirae	Uroviricota	Caudoviricetes	Caudovirales	Podoviridae	Jasminevirus	preVC_243	Clustered	VC_243_0	2.0	0.3927	0.93333333	2.645751311	0.3665	1.0	1.0	1.0	1.0	1.0	1.0	1.0	refseq	refseq
Arthrobacter~phage~Amigo	Heunggongvirae	Uroviricota	Caudoviricetes	Caudovirales	Siphoviridae	Amigovirus	preVC_246	Clustered	VC_246_0	2.0	0.712	0.89473684	2.236067977	0.6371	1.0	1.0	1.0	1.0	1.0	1.0	1.0	refseq	refseq
Arthrobacter~phage~Molivia	Heunggongvirae	Uroviricota	Caudoviricetes	Caudovirales	Siphoviridae	Amigovirus	preVC_246	Clustered	VC_246_0	2.0	0.712	0.89473684	2.236067977	0.6371	1.0	1.0	1.0	1.0	1.0	1.0	1.0	refseq	refseq
Arthrobacter~phage~Anjali	Heunggongvirae	Uroviricota	Caudoviricetes	Caudovirales	Podoviridae	Anjalivirus	preVC_122	Clustered	VC_122_0	2.0	0.654	0.82836954	2.236067977	0.5418	1.0	1.0	1.0	1.0	1.0	1.0	1.0	refseq	refseq
Arthrobacter~phage~Mendel	Heunggongvirae	Uroviricota	Caudoviricetes	Caudovirales	Podoviridae	Anjalivirus	preVC_122	Clustered	VC_122_0	2.0	0.654	0.82836954	2.236067977	0.5418	1.0	1.0	1.0	1.0	1.0	1.0	1.0	refseq	refseq
Arthrobacter~phage~Bennie	Heunggongvirae	Uroviricota	Caudoviricetes	Caudovirales	Siphoviridae	Korravirus	preVC_239	Clustered	VC_239_0	22.0	0.9147	1.0	3.460998144	0.9147	1.0	1.0	1.0	1.0	1.0	1.0	1.0	refseq	refseq
Arthrobacter~phage~BigMack	Heunggongvirae	Uroviricota	Caudoviricetes	Caudovirales	Siphoviridae	Korravirus	preVC_239	Clustered	VC_239_0	22.0	0.9147	1.0	3.460998144	0.9147	1.0	1.0	1.0	1.0	1.0	1.0	1.0	refseq	refseq
Arthrobacter~phage~DrRobert	Heunggongvirae	Uroviricota	Caudoviricetes	Caudovirales	Siphoviridae	Korravirus	preVC_239	Clustered	VC_239_0	22.0	0.9147	1.0	3.460998144	0.9147	1.0	1.0	1.0	1.0	1.0	1.0	1.0	refseq	refseq
Arthrobacter~phage~Gisselle	Heunggongvirae	Uroviricota	Caudoviricetes	Caudovirales	Siphoviridae	Korravirus	preVC_239	Clustered	VC_239_0	22.0	0.9147	1.0	3.460998144	0.9147	1.0	1.0	1.0	1.0	1.0	1.0	1.0	refseq	refseq
Arthrobacter~phage~Glenn	Heunggongvirae	Uroviricota	Caudoviricetes	Caudovirales	Siphoviridae	Korravirus	preVC_239	Clustered	VC_239_0	22.0	0.9147	1.0	3.460998144	0.9147	1.0	1.0	1.0	1.0	1.0	1.0	1.0	refseq	refseq
Arthrobacter~phage~GreenHearts	Heunggongvirae	Uroviricota	Caudoviricetes	Caudovirales	Siphoviridae	Korravirus	preVC_239	Clustered	VC_239_0	22.0	0.9147	1.0	3.460998144	0.9147	1.0	1.0	1.0	1.0	1.0	1.0	1.0	refseq	refseq
Arthrobacter~phage~Greenhouse	Heunggongvirae	Uroviricota	Caudoviricetes	Caudovirales	Siphoviridae	Korravirus	preVC_239	Clustered	VC_239_0	22.0	0.9147	1.0	3.460998144	0.9147	1.0	1.0	1.0	1.0	1.0	1.0	1.0	refseq	refseq
Arthrobacter~phage~HunterDalle	Heunggongvirae	Uroviricota	Caudoviricetes	Caudovirales	Siphoviridae	Korravirus	preVC_239	Clustered	VC_239_0	22.0	0.9147	1.0	3.460998144	0.9147	1.0	1.0	1.0	1.0	1.0	1.0	1.0	refseq	refseq
Arthrobacter~phage~Huntingdon	Heunggongvirae	Uroviricota	Caudoviricetes	Caudovirales	Siphoviridae	Korravirus	preVC_239	Clustered	VC_239_0	22.0	0.9147	1.0	3.460998144	0.9147	1.0	1.0	1.0	1.0	1.0	1.0	1.0	refseq	refseq
Arthrobacter~phage~Joann	Heunggongvirae	Uroviricota	Caudoviricetes	Caudovirales	Siphoviridae	Korravirus	preVC_239	Clustered	VC_239_0	22.0	0.9147	1.0	3.460998144	0.9147	1.0	1.0	1.0	1.0	1.0	1.0	1.0	refseq	refseq
Arthrobacter~phage~Kittykat	Heunggongvirae	Uroviricota	Caudoviricetes	Caudovirales	Siphoviridae	Korravirus	preVC_239	Clustered	VC_239_0	22.0	0.9147	1.0	3.460998144	0.9147	1.0	1.0	1.0	1.0	1.0	1.0	1.0	refseq	refseq
Arthrobacter~phage~Korra	Heunggongvirae	Uroviricota	Caudoviricetes	Caudovirales	Siphoviridae	Korravirus	preVC_239	Clustered	VC_239_0	22.0	0.9147	1.0	3.460998144	0.9147	1.0	1.0	1.0	1.0	1.0	1.0	1.0	refseq	refseq
Arthrobacter~phage~Litotes	Heunggongvirae	Uroviricota	Caudoviricetes	Caudovirales	Siphoviridae	Korravirus	preVC_239	Clustered	VC_239_0	22.0	0.9147	1.0	3.460998144	0.9147	1.0	1.0	1.0	1.0	1.0	1.0	1.0	refseq	refseq
Arthrobacter~phage~MamaPearl	Heunggongvirae	Uroviricota	Caudoviricetes	Caudovirales	Siphoviridae	Korravirus	preVC_239	Clustered	VC_239_0	22.0	0.9147	1.0	3.460998144	0.9147	1.0	1.0	1.0	1.0	1.0	1.0	1.0	refseq	refseq
Arthrobacter~phage~Nubia	Heunggongvirae	Uroviricota	Caudoviricetes	Caudovirales	Siphoviridae	Korravirus	preVC_239	Clustered	VC_239_0	22.0	0.9147	1.0	3.460998144	0.9147	1.0	1.0	1.0	1.0	1.0	1.0	1.0	refseq	refseq
Arthrobacter~phage~Oxynfrius	Heunggongvirae	Uroviricota	Caudoviricetes	Caudovirales	Siphoviridae	Korravirus	preVC_239	Clustered	VC_239_0	22.0	0.9147	1.0	3.460998144	0.9147	1.0	1.0	1.0	1.0	1.0	1.0	1.0	refseq	refseq
Arthrobacter~phage~Preamble	Heunggongvirae	Uroviricota	Caudoviricetes	Caudovirales	Siphoviridae	Korravirus	preVC_239	Clustered	VC_239_0	22.0	0.9147	1.0	3.460998144	0.9147	1.0	1.0	1.0	1.0	1.0	1.0	1.0	refseq	refseq
Arthrobacter~phage~Pumancara	Heunggongvirae	Uroviricota	Caudoviricetes	Caudovirales	Siphoviridae	Korravirus	preVC_239	Clustered	VC_239_0	22.0	0.9147	1.0	3.460998144	0.9147	1.0	1.0	1.0	1.0	1.0	1.0	1.0	refseq	refseq
Arthrobacter~phage~Sergei	Heunggongvirae	Uroviricota	Caudoviricetes	Caudovirales	Siphoviridae	Korravirus	preVC_239	Clustered	VC_239_0	22.0	0.9147	1.0	3.460998144	0.9147	1.0	1.0	1.0	1.0	1.0	1.0	1.0	refseq	refseq
Arthrobacter~phage~Urla	Heunggongvirae	Uroviricota	Caudoviricetes	Caudovirales	Siphoviridae	Korravirus	preVC_239	Clustered	VC_239_0	22.0	0.9147	1.0	3.460998144	0.9147	1.0	1.0	1.0	1.0	1.0	1.0	1.0	refseq	refseq
Arthrobacter~phage~Wawa	Heunggongvirae	Uroviricota	Caudoviricetes	Caudovirales	Siphoviridae	Korravirus	preVC_239	Clustered	VC_239_0	22.0	0.9147	1.0	3.460998144	0.9147	1.0	1.0	1.0	1.0	1.0	1.0	1.0	refseq	refseq
Arthrobacter~phage~Wayne	Heunggongvirae	Uroviricota	Caudoviricetes	Caudovirales	Siphoviridae	Korravirus	preVC_239	Clustered	VC_239_0	22.0	0.9147	1.0	3.460998144	0.9147	1.0	1.0	1.0	1.0	1.0	1.0	1.0	refseq	refseq
Arthrobacter~phage~Bridgette	Heunggongvirae	Uroviricota	Caudoviricetes	Caudovirales	Siphoviridae	Bridgettevirus	preVC_260	Clustered	VC_260_0	5.0	0.8847	0.99999932	4.72553552	0.8847	1.0	1.0	1.0	1.0	1.0	1.0	1.0	refseq	refseq
Arthrobacter~phage~Constance	Heunggongvirae	Uroviricota	Caudoviricetes	Caudovirales	Siphoviridae	Bridgettevirus	preVC_260	Clustered	VC_260_0	5.0	0.8847	0.99999932	4.72553552	0.8847	1.0	1.0	1.0	1.0	1.0	1.0	1.0	refseq	refseq
Arthrobacter~phage~Eileen	Heunggongvirae	Uroviricota	Caudoviricetes	Caudovirales	Siphoviridae	Bridgettevirus	preVC_260	Clustered	VC_260_0	5.0	0.8847	0.99999932	4.72553552	0.8847	1.0	1.0	1.0	1.0	1.0	1.0	1.0	refseq	refseq
Arthrobacter~phage~Judy	Heunggongvirae	Uroviricota	Caudoviricetes	Caudovirales	Siphoviridae	Bridgettevirus	preVC_260	Clustered	VC_260_0	5.0	0.8847	0.99999932	4.72553552	0.8847	1.0	1.0	1.0	1.0	1.0	1.0	1.0	refseq	refseq
Arthrobacter~phage~Peas	Heunggongvirae	Uroviricota	Caudoviricetes	Caudovirales	Siphoviridae	Bridgettevirus	preVC_260	Clustered	VC_260_0	5.0	0.8847	0.99999932	4.72553552	0.8847	1.0	1.0	1.0	1.0	1.0	1.0	1.0	refseq	refseq
Arthrobacter~phage~CaptnMurica	Heunggongvirae	Uroviricota	Caudoviricetes	Caudovirales	Siphoviridae	Gordonvirus	preVC_268	Clustered	VC_268_2	2.0	0.0305	0.91443775	1.732050808	0.0279	1.0	1.0	1.0	1.0	1.0	1.0	1.0	refseq	refseq
Arthrobacter~phage~Gordon	Heunggongvirae	Uroviricota	Caudoviricetes	Caudovirales	Siphoviridae	Gordonvirus	preVC_268	Clustered	VC_268_2	2.0	0.0305	0.91443775	1.732050808	0.0279	1.0	1.0	1.0	1.0	1.0	1.0	1.0	refseq	refseq
Arthrobacter~phage~Circum	Heunggongvirae	Uroviricota	Caudoviricetes	Caudovirales	Siphoviridae	Mudcatvirus	preVC_268	Clustered	VC_268_0	2.0	0.0313	0.91440321	2.828427125	0.0286	1.0	1.0	1.0	1.0	1.0	1.0	1.0	refseq	refseq
Arthrobacter~phage~Mudcat	Heunggongvirae	Uroviricota	Caudoviricetes	Caudovirales	Siphoviridae	Mudcatvirus	preVC_268	Clustered	VC_268_0	2.0	0.0313	0.91440321	2.828427125	0.0286	1.0	1.0	1.0	1.0	1.0	1.0	1.0	refseq	refseq
Arthrobacter~phage~Colucci	Heunggongvirae	Uroviricota	Caudoviricetes	Caudovirales	Myoviridae	Klausavirus	preVC_235	Clustered	VC_235_0	6.0	0.5804	1.0	4.720993715	0.5804	1.0	1.0	1.0	1.0	1.0	1.0	1.0	refseq	refseq
Arthrobacter~phage~DrYang	Heunggongvirae	Uroviricota	Caudoviricetes	Caudovirales	Myoviridae	Klausavirus	preVC_235	Clustered	VC_235_0	6.0	0.5804	1.0	4.720993715	0.5804	1.0	1.0	1.0	1.0	1.0	1.0	1.0	refseq	refseq
Arthrobacter~phage~KBurrousTX	Heunggongvirae	Uroviricota	Caudoviricetes	Caudovirales	Myoviridae	Klausavirus	preVC_235	Clustered	VC_235_0	6.0	0.5804	1.0	4.720993715	0.5804	1.0	1.0	1.0	1.0	1.0	1.0	1.0	refseq	refseq
Arthrobacter~phage~Lymara	Heunggongvirae	Uroviricota	Caudoviricetes	Caudovirales	Myoviridae	Klausavirus	preVC_235	Clustered	VC_235_0	6.0	0.5804	1.0	4.720993715	0.5804	1.0	1.0	1.0	1.0	1.0	1.0	1.0	refseq	refseq
Arthrobacter~phage~PrincessTrina	Heunggongvirae	Uroviricota	Caudoviricetes	Caudovirales	Myoviridae	Klausavirus	preVC_235	Clustered	VC_235_0	6.0	0.5804	1.0	4.720993715	0.5804	1.0	1.0	1.0	1.0	1.0	1.0	1.0	refseq	refseq
Arthrobacter~phage~vB_ArtM-ArV1	Heunggongvirae	Uroviricota	Caudoviricetes	Caudovirales	Myoviridae	Klausavirus	preVC_235	Clustered	VC_235_0	6.0	0.5804	1.0	4.720993715	0.5804	1.0	1.0	1.0	1.0	1.0	1.0	1.0	refseq	refseq
Arthrobacter~phage~Decurro	Heunggongvirae	Uroviricota	Caudoviricetes	Caudovirales	Siphoviridae	Decurrovirus	preVC_276	Clustered	VC_276_0	6.0	0.7396	0.99984366	4.578969821	0.7395	1.0	1.0	1.0	1.0	1.0	1.0	1.0	refseq	refseq, and virome Cluster
Gordonia~phage~GMA5	Heunggongvirae	Uroviricota	Caudoviricetes	Caudovirales	Siphoviridae	Unassigned	preVC_276	Clustered	VC_276_0	6.0	0.7396	0.99984366	4.578969821	0.7395	1.0	1.0	1.0	1.0	1.0	1.0	1.0	refseq	refseq, and virome Cluster
Gordonia~phage~GRU3	Heunggongvirae	Uroviricota	Caudoviricetes	Caudovirales	Siphoviridae	Unassigned	preVC_276	Clustered	VC_276_0	6.0	0.7396	0.99984366	4.578969821	0.7395	1.0	1.0	1.0	1.0	1.0	1.0	1.0	refseq	refseq, and virome Cluster
Gordonia~phage~McGonagall	Heunggongvirae	Uroviricota	Caudoviricetes	Caudovirales	Siphoviridae	Unassigned	preVC_276	Clustered	VC_276_0	6.0	0.7396	0.99984366	4.578969821	0.7395	1.0	1.0	1.0	1.0	1.0	1.0	1.0	refseq	refseq, and virome Cluster
Rhodococcus~phage~RRH1	Heunggongvirae	Uroviricota	Caudoviricetes	Caudovirales	Siphoviridae	Unassigned	preVC_276	Clustered	VC_276_0	6.0	0.7396	0.99984366	4.578969821	0.7395	1.0	1.0	1.0	1.0	1.0	1.0	1.0	refseq	refseq, and virome Cluster
SM1031_MG_virome_scaffold_2641_c1-cat_1	Unassigned	Unassigned	Unassigned	Unassigned	Unassigned	Unassigned	preVC_276	Clustered	VC_276_0	6.0	0.7396	0.99984366	4.578969821	0.7395	1.0	1.0	1.0	1.0	1.0	1.0	1.0	virome	refseq, and virome Cluster
Arthrobacter~phage~DrManhattan	Heunggongvirae	Uroviricota	Caudoviricetes	Caudovirales	Siphoviridae	Manhattanvirus	preVC_252	Clustered	VC_252_0	4.0	0.5825	0.99995148	6.598494223	0.5825	1.0	1.0	1.0	1.0	1.0	1.0	4.0	refseq	refseq
Arthrobacter~phage~Liebe	Heunggongvirae	Uroviricota	Caudoviricetes	Caudovirales	Siphoviridae	Liebevirus	preVC_252	Clustered	VC_252_0	4.0	0.5825	0.99995148	6.598494223	0.5825	1.0	1.0	1.0	1.0	1.0	1.0	4.0	refseq	refseq
Arthrobacter~phage~Yang	Heunggongvirae	Uroviricota	Caudoviricetes	Caudovirales	Siphoviridae	Yangvirus	preVC_252	Clustered	VC_252_0	4.0	0.5825	0.99995148	6.598494223	0.5825	1.0	1.0	1.0	1.0	1.0	1.0	4.0	refseq	refseq
Microbacterium~phage~Zeta1847	Heunggongvirae	Uroviricota	Caudoviricetes	Caudovirales	Siphoviridae	Zetavirus	preVC_252	Clustered	VC_252_0	4.0	0.5825	0.99995148	6.598494223	0.5825	1.0	1.0	1.0	1.0	1.0	1.0	4.0	refseq	refseq
Arthrobacter~phage~KellEzio	Heunggongvirae	Uroviricota	Caudoviricetes	Caudovirales	Siphoviridae	Kelleziovirus	preVC_283	Clustered	VC_283_0	2.0	0.525	0.77777778	2.0	0.4083	1.0	1.0	1.0	1.0	1.0	1.0	1.0	refseq	refseq
Arthrobacter~phage~Kitkat	Heunggongvirae	Uroviricota	Caudoviricetes	Caudovirales	Siphoviridae	Kelleziovirus	preVC_283	Clustered	VC_283_0	2.0	0.525	0.77777778	2.0	0.4083	1.0	1.0	1.0	1.0	1.0	1.0	1.0	refseq	refseq
Arthrobacter~phage~Laroye	Heunggongvirae	Uroviricota	Caudoviricetes	Caudovirales	Siphoviridae	Laroyevirus	preVC_282	Clustered	VC_282_0	4.0	0.9499	0.9998878	2.518098675	0.9498	1.0	1.0	1.0	1.0	1.0	1.0	1.0	refseq	refseq
Arthrobacter~phage~LiSara	Heunggongvirae	Uroviricota	Caudoviricetes	Caudovirales	Siphoviridae	Laroyevirus	preVC_282	Clustered	VC_282_0	4.0	0.9499	0.9998878	2.518098675	0.9498	1.0	1.0	1.0	1.0	1.0	1.0	1.0	refseq	refseq
Arthrobacter~phage~Salgado	Heunggongvirae	Uroviricota	Caudoviricetes	Caudovirales	Siphoviridae	Laroyevirus	preVC_282	Clustered	VC_282_0	4.0	0.9499	0.9998878	2.518098675	0.9498	1.0	1.0	1.0	1.0	1.0	1.0	1.0	refseq	refseq
Arthrobacter~phage~Wheelbite	Heunggongvirae	Uroviricota	Caudoviricetes	Caudovirales	Siphoviridae	Laroyevirus	preVC_282	Clustered	VC_282_0	4.0	0.9499	0.9998878	2.518098675	0.9498	1.0	1.0	1.0	1.0	1.0	1.0	1.0	refseq	refseq
Arthrobacter~phage~Maja	Heunggongvirae	Uroviricota	Caudoviricetes	Caudovirales	Siphoviridae	Majavirus	preVC_240	Clustered	VC_240_0	2.0	0.0756	0.90182141	8.306623863	0.0681	1.0	1.0	1.0	1.0	1.0	1.0	1.0	refseq	refseq
Arthrobacter~phage~vB_ArS-ArV2	Heunggongvirae	Uroviricota	Caudoviricetes	Caudovirales	Siphoviridae	Unassigned	preVC_240	Clustered	VC_240_0	2.0	0.0756	0.90182141	8.306623863	0.0681	1.0	1.0	1.0	1.0	1.0	1.0	1.0	refseq	refseq
Arthrobacter~phage~Mufasa8	Heunggongvirae	Uroviricota	Caudoviricetes	Caudovirales	Siphoviridae	Mufasoctovirus	preVC_236	Clustered	VC_236_0	2.0	0.7118	0.88253741	6.92820323	0.6282	1.0	1.0	1.0	1.0	1.0	1.0	2.0	refseq	refseq
Arthrobacter~phage~Sonali	Heunggongvirae	Uroviricota	Caudoviricetes	Caudovirales	Siphoviridae	Sonalivirus	preVC_236	Clustered	VC_236_0	2.0	0.7118	0.88253741	6.92820323	0.6282	1.0	1.0	1.0	1.0	1.0	1.0	2.0	refseq	refseq
Arthrobacter~phage~Tank	Heunggongvirae	Uroviricota	Caudoviricetes	Caudovirales	Siphoviridae	Tankvirus	preVC_291	Clustered	VC_291_0	6.0	0.0945	0.99900449	7.069201178	0.0944	1.0	1.0	1.0	1.0	1.0	1.0	1.0	refseq	refseq, total, and virome Cluster
SM1000_MG_virome_scaffold_277_c1-cat_1	Unassigned	Unassigned	Unassigned	Unassigned	Unassigned	Unassigned	preVC_291	Clustered	VC_291_0	6.0	0.0945	0.99900449	7.069201178	0.0944	1.0	1.0	1.0	1.0	1.0	1.0	1.0	virome	refseq, total, and virome Cluster
SM1005_MG_virome_scaffold_226_c1-cat_1	Unassigned	Unassigned	Unassigned	Unassigned	Unassigned	Unassigned	preVC_291	Clustered	VC_291_0	6.0	0.0945	0.99900449	7.069201178	0.0944	1.0	1.0	1.0	1.0	1.0	1.0	1.0	virome	refseq, total, and virome Cluster
SM1005_MG_virome_scaffold_544_c3-cat_1	Unassigned	Unassigned	Unassigned	Unassigned	Unassigned	Unassigned	preVC_291	Clustered	VC_291_0	6.0	0.0945	0.99900449	7.069201178	0.0944	1.0	1.0	1.0	1.0	1.0	1.0	1.0	virome	refseq, total, and virome Cluster
SM1028_MG_k127_2194012-cat_1	Unassigned	Unassigned	Unassigned	Unassigned	Unassigned	Unassigned	preVC_291	Clustered	VC_291_0	6.0	0.0945	0.99900449	7.069201178	0.0944	1.0	1.0	1.0	1.0	1.0	1.0	1.0	total	refseq, total, and virome Cluster
SM1031_MG_virome_scaffold_1630_c1-cat_1	Unassigned	Unassigned	Unassigned	Unassigned	Unassigned	Unassigned	preVC_291	Clustered	VC_291_0	6.0	0.0945	0.99900449	7.069201178	0.0944	1.0	1.0	1.0	1.0	1.0	1.0	1.0	virome	refseq, total, and virome Cluster
Arthrobacter~phage~TripleJ	Heunggongvirae	Uroviricota	Caudoviricetes	Caudovirales	Siphoviridae	Triplejayvirus	preVC_249	Clustered	VC_249_0	8.0	0.4552	1.0	6.519315717	0.4552	1.0	1.0	1.0	1.0	1.0	1.0	2.0	refseq	refseq, and virome Cluster
Brevibacterium~phage~LuckyBarnes	Heunggongvirae	Uroviricota	Caudoviricetes	Caudovirales	Siphoviridae	Luckybarnesvirus	preVC_249	Clustered	VC_249_0	8.0	0.4552	1.0	6.519315717	0.4552	1.0	1.0	1.0	1.0	1.0	1.0	2.0	refseq	refseq, and virome Cluster
SM1000_MG_virome_scaffold_385_c1-cat_1	Unassigned	Unassigned	Unassigned	Unassigned	Unassigned	Unassigned	preVC_249	Clustered	VC_249_0	8.0	0.4552	1.0	6.519315717	0.4552	1.0	1.0	1.0	1.0	1.0	1.0	2.0	virome	refseq, and virome Cluster
SM1000_MG_virome_scaffold_521_c1-cat_1	Unassigned	Unassigned	Unassigned	Unassigned	Unassigned	Unassigned	preVC_249	Clustered	VC_249_0	8.0	0.4552	1.0	6.519315717	0.4552	1.0	1.0	1.0	1.0	1.0	1.0	2.0	virome	refseq, and virome Cluster
SM1005_MG_virome_scaffold_575_c1-cat_1	Unassigned	Unassigned	Unassigned	Unassigned	Unassigned	Unassigned	preVC_249	Clustered	VC_249_0	8.0	0.4552	1.0	6.519315717	0.4552	1.0	1.0	1.0	1.0	1.0	1.0	2.0	virome	refseq, and virome Cluster
SM1027_MG_virome_scaffold_878_c1-cat_1	Unassigned	Unassigned	Unassigned	Unassigned	Unassigned	Unassigned	preVC_249	Clustered	VC_249_0	8.0	0.4552	1.0	6.519315717	0.4552	1.0	1.0	1.0	1.0	1.0	1.0	2.0	virome	refseq, and virome Cluster
SM1028_MG_virome_scaffold_166_c1-cat_1	Unassigned	Unassigned	Unassigned	Unassigned	Unassigned	Unassigned	preVC_249	Clustered	VC_249_0	8.0	0.4552	1.0	6.519315717	0.4552	1.0	1.0	1.0	1.0	1.0	1.0	2.0	virome	refseq, and virome Cluster
SM1028_MG_virome_scaffold_568_c1-cat_1	Unassigned	Unassigned	Unassigned	Unassigned	Unassigned	Unassigned	preVC_249	Clustered	VC_249_0	8.0	0.4552	1.0	6.519315717	0.4552	1.0	1.0	1.0	1.0	1.0	1.0	2.0	virome	refseq, and virome Cluster
Aurantimonas~phage~AmM-1	Heunggongvirae	Uroviricota	Caudoviricetes	Caudovirales	Myoviridae	Unassigned	preVC_301	Clustered	VC_301_0	4.0	0.3995	0.95614256	5.498427689	0.382	1.0	1.0	1.0	1.0	1.0	1.0	0.0	refseq	eukfloat, and refseq Cluster
SM1029_MG_scaffold_110_provirus_7493_37610	Unassigned	Unassigned	Unassigned	Unassigned	Unassigned	Unassigned	preVC_301	Clustered	VC_301_0	4.0	0.3995	0.95614256	5.498427689	0.382	1.0	1.0	1.0	1.0	1.0	1.0	0.0	eukfloat	eukfloat, and refseq Cluster
SM1029_MG_scaffold_8658	Unassigned	Unassigned	Unassigned	Unassigned	Unassigned	Unassigned	preVC_301	Clustered	VC_301_0	4.0	0.3995	0.95614256	5.498427689	0.382	1.0	1.0	1.0	1.0	1.0	1.0	0.0	eukfloat	eukfloat, and refseq Cluster
SM1029_MG_scaffold_8812	Unassigned	Unassigned	Unassigned	Unassigned	Unassigned	Unassigned	preVC_301	Clustered	VC_301_0	4.0	0.3995	0.95614256	5.498427689	0.382	1.0	1.0	1.0	1.0	1.0	1.0	0.0	eukfloat	eukfloat, and refseq Cluster
Bacillus~phage~AP50	Bamfordvirae	Preplasmiviricota	Tectiliviricetes	Kalamavirales	Tectiviridae	Betatectivirus	preVC_316	Clustered	VC_316_0	4.0	1.0	0.0	4.119894481	0.0	1.0	1.0	1.0	1.0	1.0	1.0	1.0	refseq	refseq
Bacillus~phage~Bam35c	Bamfordvirae	Preplasmiviricota	Tectiliviricetes	Kalamavirales	Tectiviridae	Betatectivirus	preVC_316	Clustered	VC_316_0	4.0	1.0	0.0	4.119894481	0.0	1.0	1.0	1.0	1.0	1.0	1.0	1.0	refseq	refseq
Bacillus~phage~GIL16c	Bamfordvirae	Preplasmiviricota	Tectiliviricetes	Kalamavirales	Tectiviridae	Betatectivirus	preVC_316	Clustered	VC_316_0	4.0	1.0	0.0	4.119894481	0.0	1.0	1.0	1.0	1.0	1.0	1.0	1.0	refseq	refseq
Bacillus~phage~Wip1	Bamfordvirae	Preplasmiviricota	Tectiliviricetes	Kalamavirales	Tectiviridae	Betatectivirus	preVC_316	Clustered	VC_316_0	4.0	1.0	0.0	4.119894481	0.0	1.0	1.0	1.0	1.0	1.0	1.0	1.0	refseq	refseq
Bacillus~phage~AR9	Heunggongvirae	Uroviricota	Caudoviricetes	Caudovirales	Myoviridae	Takahashivirus	preVC_318	Clustered	VC_318_0	2.0	0.6171	0.77777778	1.414213562	0.48	1.0	1.0	1.0	1.0	1.0	1.0	1.0	refseq	refseq
Bacillus~phage~PBS1	Heunggongvirae	Uroviricota	Caudoviricetes	Caudovirales	Myoviridae	Takahashivirus	preVC_318	Clustered	VC_318_0	2.0	0.6171	0.77777778	1.414213562	0.48	1.0	1.0	1.0	1.0	1.0	1.0	1.0	refseq	refseq
Bacillus~phage~Andromeda	Heunggongvirae	Uroviricota	Caudoviricetes	Caudovirales	Siphoviridae	Andromedavirus	preVC_320	Clustered	VC_320_0	8.0	0.9967	0.9999963	3.516631286	0.9967	1.0	1.0	1.0	1.0	1.0	1.0	1.0	refseq	refseq
Bacillus~phage~Blastoid	Heunggongvirae	Uroviricota	Caudoviricetes	Caudovirales	Siphoviridae	Andromedavirus	preVC_320	Clustered	VC_320_0	8.0	0.9967	0.9999963	3.516631286	0.9967	1.0	1.0	1.0	1.0	1.0	1.0	1.0	refseq	refseq
Bacillus~phage~Curly	Heunggongvirae	Uroviricota	Caudoviricetes	Caudovirales	Siphoviridae	Andromedavirus	preVC_320	Clustered	VC_320_0	8.0	0.9967	0.9999963	3.516631286	0.9967	1.0	1.0	1.0	1.0	1.0	1.0	1.0	refseq	refseq
Bacillus~phage~Eoghan	Heunggongvirae	Uroviricota	Caudoviricetes	Caudovirales	Siphoviridae	Andromedavirus	preVC_320	Clustered	VC_320_0	8.0	0.9967	0.9999963	3.516631286	0.9967	1.0	1.0	1.0	1.0	1.0	1.0	1.0	refseq	refseq
Bacillus~phage~Finn	Heunggongvirae	Uroviricota	Caudoviricetes	Caudovirales	Siphoviridae	Andromedavirus	preVC_320	Clustered	VC_320_0	8.0	0.9967	0.9999963	3.516631286	0.9967	1.0	1.0	1.0	1.0	1.0	1.0	1.0	refseq	refseq
Bacillus~phage~Glittering	Heunggongvirae	Uroviricota	Caudoviricetes	Caudovirales	Siphoviridae	Andromedavirus	preVC_320	Clustered	VC_320_0	8.0	0.9967	0.9999963	3.516631286	0.9967	1.0	1.0	1.0	1.0	1.0	1.0	1.0	refseq	refseq
Bacillus~phage~Riggi	Heunggongvirae	Uroviricota	Caudoviricetes	Caudovirales	Siphoviridae	Andromedavirus	preVC_320	Clustered	VC_320_0	8.0	0.9967	0.9999963	3.516631286	0.9967	1.0	1.0	1.0	1.0	1.0	1.0	1.0	refseq	refseq
Bacillus~phage~Taylor	Heunggongvirae	Uroviricota	Caudoviricetes	Caudovirales	Siphoviridae	Andromedavirus	preVC_320	Clustered	VC_320_0	8.0	0.9967	0.9999963	3.516631286	0.9967	1.0	1.0	1.0	1.0	1.0	1.0	1.0	refseq	refseq
Bacillus~phage~Aurora	Heunggongvirae	Uroviricota	Caudoviricetes	Caudovirales	Salasmaviridae	Claudivirus	preVC_123	Clustered	VC_123_0	15.0	0.767	1.0	4.116694251	0.767	1.0	1.0	1.0	1.0	1.0	1.0	3.0	refseq	refseq
Bacillus~phage~Baseball_field	Heunggongvirae	Uroviricota	Caudoviricetes	Caudovirales	Salasmaviridae	Claudivirus	preVC_123	Clustered	VC_123_0	15.0	0.767	1.0	4.116694251	0.767	1.0	1.0	1.0	1.0	1.0	1.0	3.0	refseq	refseq
Bacillus~phage~Claudi	Heunggongvirae	Uroviricota	Caudoviricetes	Caudovirales	Salasmaviridae	Claudivirus	preVC_123	Clustered	VC_123_0	15.0	0.767	1.0	4.116694251	0.767	1.0	1.0	1.0	1.0	1.0	1.0	3.0	refseq	refseq
Bacillus~phage~DK1	Heunggongvirae	Uroviricota	Caudoviricetes	Caudovirales	Salasmaviridae	Hemphillvirus	preVC_123	Clustered	VC_123_0	15.0	0.767	1.0	4.116694251	0.767	1.0	1.0	1.0	1.0	1.0	1.0	3.0	refseq	refseq
Bacillus~phage~DK2	Heunggongvirae	Uroviricota	Caudoviricetes	Caudovirales	Salasmaviridae	Hemphillvirus	preVC_123	Clustered	VC_123_0	15.0	0.767	1.0	4.116694251	0.767	1.0	1.0	1.0	1.0	1.0	1.0	3.0	refseq	refseq
Bacillus~phage~DK3	Heunggongvirae	Uroviricota	Caudoviricetes	Caudovirales	Salasmaviridae	Hemphillvirus	preVC_123	Clustered	VC_123_0	15.0	0.767	1.0	4.116694251	0.767	1.0	1.0	1.0	1.0	1.0	1.0	3.0	refseq	refseq
Bacillus~phage~DLc1	Heunggongvirae	Uroviricota	Caudoviricetes	Caudovirales	Salasmaviridae	Unassigned	preVC_123	Clustered	VC_123_0	15.0	0.767	1.0	4.116694251	0.767	1.0	1.0	1.0	1.0	1.0	1.0	3.0	refseq	refseq
Bacillus~phage~Juan	Heunggongvirae	Uroviricota	Caudoviricetes	Caudovirales	Salasmaviridae	Claudivirus	preVC_123	Clustered	VC_123_0	15.0	0.767	1.0	4.116694251	0.767	1.0	1.0	1.0	1.0	1.0	1.0	3.0	refseq	refseq
Bacillus~phage~KonjoTrouble	Heunggongvirae	Uroviricota	Caudoviricetes	Caudovirales	Salasmaviridae	Claudivirus	preVC_123	Clustered	VC_123_0	15.0	0.767	1.0	4.116694251	0.767	1.0	1.0	1.0	1.0	1.0	1.0	3.0	refseq	refseq
Bacillus~phage~MG-B1	Heunggongvirae	Uroviricota	Caudoviricetes	Caudovirales	Salasmaviridae	Klosterneuburgvirus	preVC_123	Clustered	VC_123_0	15.0	0.767	1.0	4.116694251	0.767	1.0	1.0	1.0	1.0	1.0	1.0	3.0	refseq	refseq
Bacillus~phage~QCM11	Heunggongvirae	Uroviricota	Caudoviricetes	Caudovirales	Salasmaviridae	Claudivirus	preVC_123	Clustered	VC_123_0	15.0	0.767	1.0	4.116694251	0.767	1.0	1.0	1.0	1.0	1.0	1.0	3.0	refseq	refseq
Bacillus~phage~SerPounce	Heunggongvirae	Uroviricota	Caudoviricetes	Caudovirales	Salasmaviridae	Claudivirus	preVC_123	Clustered	VC_123_0	15.0	0.767	1.0	4.116694251	0.767	1.0	1.0	1.0	1.0	1.0	1.0	3.0	refseq	refseq
Bacillus~phage~Stitch	Heunggongvirae	Uroviricota	Caudoviricetes	Caudovirales	Salasmaviridae	Claudivirus	preVC_123	Clustered	VC_123_0	15.0	0.767	1.0	4.116694251	0.767	1.0	1.0	1.0	1.0	1.0	1.0	3.0	refseq	refseq
Bacillus~phage~Thornton	Heunggongvirae	Uroviricota	Caudoviricetes	Caudovirales	Salasmaviridae	Claudivirus	preVC_123	Clustered	VC_123_0	15.0	0.767	1.0	4.116694251	0.767	1.0	1.0	1.0	1.0	1.0	1.0	3.0	refseq	refseq
Bacillus~phage~vB_BthP-Goe4	Heunggongvirae	Uroviricota	Caudoviricetes	Caudovirales	Salasmaviridae	Claudivirus	preVC_123	Clustered	VC_123_0	15.0	0.767	1.0	4.116694251	0.767	1.0	1.0	1.0	1.0	1.0	1.0	3.0	refseq	refseq
Bacillus~phage~AvesoBmore	Heunggongvirae	Uroviricota	Caudoviricetes	Caudovirales	Herelleviridae	Bequatrovirus	preVC_317	Clustered	VC_317_6	5.0	0.0728	0.99999889	7.436389079	0.0728	1.0	1.0	1.0	1.0	1.0	1.0	1.0	refseq	refseq
Bacillus~phage~BigBertha	Heunggongvirae	Uroviricota	Caudoviricetes	Caudovirales	Herelleviridae	Bequatrovirus	preVC_317	Clustered	VC_317_6	5.0	0.0728	0.99999889	7.436389079	0.0728	1.0	1.0	1.0	1.0	1.0	1.0	1.0	refseq	refseq
Bacillus~phage~Phrodo	Heunggongvirae	Uroviricota	Caudoviricetes	Caudovirales	Herelleviridae	Bequatrovirus	preVC_317	Clustered	VC_317_6	5.0	0.0728	0.99999889	7.436389079	0.0728	1.0	1.0	1.0	1.0	1.0	1.0	1.0	refseq	refseq
Bacillus~phage~Riley	Heunggongvirae	Uroviricota	Caudoviricetes	Caudovirales	Herelleviridae	Bequatrovirus	preVC_317	Clustered	VC_317_6	5.0	0.0728	0.99999889	7.436389079	0.0728	1.0	1.0	1.0	1.0	1.0	1.0	1.0	refseq	refseq
Bacillus~phage~Troll	Heunggongvirae	Uroviricota	Caudoviricetes	Caudovirales	Herelleviridae	Bequatrovirus	preVC_317	Clustered	VC_317_6	5.0	0.0728	0.99999889	7.436389079	0.0728	1.0	1.0	1.0	1.0	1.0	1.0	1.0	refseq	refseq
Bacillus~phage~B4	Heunggongvirae	Uroviricota	Caudoviricetes	Caudovirales	Herelleviridae	Bequatrovirus	preVC_317	Clustered	VC_317_7	2.0	0.0174	0.86815514	3.464101615	0.0151	1.0	1.0	1.0	1.0	1.0	1.0	1.0	refseq	refseq
Bacillus~phage~B5S	Heunggongvirae	Uroviricota	Caudoviricetes	Caudovirales	Herelleviridae	Bequatrovirus	preVC_317	Clustered	VC_317_7	2.0	0.0174	0.86815514	3.464101615	0.0151	1.0	1.0	1.0	1.0	1.0	1.0	1.0	refseq	refseq
Bacillus~phage~BCP78	Heunggongvirae	Uroviricota	Caudoviricetes	Caudovirales	Herelleviridae	Tsarbombavirus	preVC_317	Clustered	VC_317_9	3.0	0.0377	0.99499762	5.574576824	0.0376	1.0	1.0	1.0	1.0	1.0	1.0	1.0	refseq	refseq
Bacillus~phage~BCU4	Heunggongvirae	Uroviricota	Caudoviricetes	Caudovirales	Herelleviridae	Tsarbombavirus	preVC_317	Clustered	VC_317_9	3.0	0.0377	0.99499762	5.574576824	0.0376	1.0	1.0	1.0	1.0	1.0	1.0	1.0	refseq	refseq
Bacillus~phage~TsarBomba	Heunggongvirae	Uroviricota	Caudoviricetes	Caudovirales	Herelleviridae	Tsarbombavirus	preVC_317	Clustered	VC_317_9	3.0	0.0377	0.99499762	5.574576824	0.0376	1.0	1.0	1.0	1.0	1.0	1.0	1.0	refseq	refseq
Bacillus~phage~BCP8-2	Heunggongvirae	Uroviricota	Caudoviricetes	Caudovirales	Herelleviridae	Caeruleovirus	preVC_317	Clustered	VC_317_10	2.0	0.0194	0.89065589	7.0	0.0173	1.0	1.0	1.0	1.0	1.0	1.0	1.0	refseq	refseq
Bacillus~phage~JBP901	Heunggongvirae	Uroviricota	Caudoviricetes	Caudovirales	Herelleviridae	Caeruleovirus	preVC_317	Clustered	VC_317_10	2.0	0.0194	0.89065589	7.0	0.0173	1.0	1.0	1.0	1.0	1.0	1.0	1.0	refseq	refseq
Bacillus~phage~BPS10C	Heunggongvirae	Uroviricota	Caudoviricetes	Caudovirales	Herelleviridae	Wphvirus	preVC_317	Clustered	VC_317_0	16.0	0.389	1.0	6.731634388	0.389	0.8583	1.0	1.0	1.0	1.0	1.0	1.0	refseq	refseq
Bacillus~phage~BPS13	Heunggongvirae	Uroviricota	Caudoviricetes	Caudovirales	Herelleviridae	Wphvirus	preVC_317	Clustered	VC_317_0	16.0	0.389	1.0	6.731634388	0.389	0.8583	1.0	1.0	1.0	1.0	1.0	1.0	refseq	refseq
Bacillus~phage~Belinda	Heunggongvirae	Uroviricota	Caudoviricetes	Caudovirales	Herelleviridae	Wphvirus	preVC_317	Clustered	VC_317_0	16.0	0.389	1.0	6.731634388	0.389	0.8583	1.0	1.0	1.0	1.0	1.0	1.0	refseq	refseq
Bacillus~phage~DIGNKC	Heunggongvirae	Uroviricota	Caudoviricetes	Caudovirales	Herelleviridae	Wphvirus	preVC_317	Clustered	VC_317_0	16.0	0.389	1.0	6.731634388	0.389	0.8583	1.0	1.0	1.0	1.0	1.0	1.0	refseq	refseq
Bacillus~phage~DirtyBetty	Heunggongvirae	Uroviricota	Caudoviricetes	Caudovirales	Herelleviridae	Wphvirus	preVC_317	Clustered	VC_317_0	16.0	0.389	1.0	6.731634388	0.389	0.8583	1.0	1.0	1.0	1.0	1.0	1.0	refseq	refseq
Bacillus~phage~Eyuki	Heunggongvirae	Uroviricota	Caudoviricetes	Caudovirales	Herelleviridae	Wphvirus	preVC_317	Clustered	VC_317_0	16.0	0.389	1.0	6.731634388	0.389	0.8583	1.0	1.0	1.0	1.0	1.0	1.0	refseq	refseq
Bacillus~phage~Hakuna	Heunggongvirae	Uroviricota	Caudoviricetes	Caudovirales	Herelleviridae	Wphvirus	preVC_317	Clustered	VC_317_0	16.0	0.389	1.0	6.731634388	0.389	0.8583	1.0	1.0	1.0	1.0	1.0	1.0	refseq	refseq
Bacillus~phage~Kida	Heunggongvirae	Uroviricota	Caudoviricetes	Caudovirales	Herelleviridae	Wphvirus	preVC_317	Clustered	VC_317_0	16.0	0.389	1.0	6.731634388	0.389	0.8583	1.0	1.0	1.0	1.0	1.0	1.0	refseq	refseq
Bacillus~phage~Megatron	Heunggongvirae	Uroviricota	Caudoviricetes	Caudovirales	Herelleviridae	Wphvirus	preVC_317	Clustered	VC_317_0	16.0	0.389	1.0	6.731634388	0.389	0.8583	1.0	1.0	1.0	1.0	1.0	1.0	refseq	refseq
Bacillus~phage~Nemo	Heunggongvirae	Uroviricota	Caudoviricetes	Caudovirales	Herelleviridae	Wphvirus	preVC_317	Clustered	VC_317_0	16.0	0.389	1.0	6.731634388	0.389	0.8583	1.0	1.0	1.0	1.0	1.0	1.0	refseq	refseq
Bacillus~phage~Nigalana	Heunggongvirae	Uroviricota	Caudoviricetes	Caudovirales	Herelleviridae	Wphvirus	preVC_317	Clustered	VC_317_0	16.0	0.389	1.0	6.731634388	0.389	0.8583	1.0	1.0	1.0	1.0	1.0	1.0	refseq	refseq
Bacillus~phage~NotTheCreek	Heunggongvirae	Uroviricota	Caudoviricetes	Caudovirales	Herelleviridae	Wphvirus	preVC_317	Clustered	VC_317_0	16.0	0.389	1.0	6.731634388	0.389	0.8583	1.0	1.0	1.0	1.0	1.0	1.0	refseq	refseq
Bacillus~phage~SageFayge	Heunggongvirae	Uroviricota	Caudoviricetes	Caudovirales	Herelleviridae	Wphvirus	preVC_317	Clustered	VC_317_0	16.0	0.389	1.0	6.731634388	0.389	0.8583	1.0	1.0	1.0	1.0	1.0	1.0	refseq	refseq
Bacillus~phage~SalinJah	Heunggongvirae	Uroviricota	Caudoviricetes	Caudovirales	Herelleviridae	Wphvirus	preVC_317	Clustered	VC_317_0	16.0	0.389	1.0	6.731634388	0.389	0.8583	1.0	1.0	1.0	1.0	1.0	1.0	refseq	refseq
Bacillus~phage~W.Ph.	Heunggongvirae	Uroviricota	Caudoviricetes	Caudovirales	Herelleviridae	Wphvirus	preVC_317	Clustered	VC_317_0	16.0	0.389	1.0	6.731634388	0.389	0.8583	1.0	1.0	1.0	1.0	1.0	1.0	refseq	refseq
Bacillus~phage~Zuko	Heunggongvirae	Uroviricota	Caudoviricetes	Caudovirales	Herelleviridae	Wphvirus	preVC_317	Clustered	VC_317_0	16.0	0.389	1.0	6.731634388	0.389	0.8583	1.0	1.0	1.0	1.0	1.0	1.0	refseq	refseq
Bacillus~phage~BSP38	Heunggongvirae	Uroviricota	Caudoviricetes	Caudovirales	Herelleviridae	Jeonjuvirus	preVC_317	Clustered	VC_317_4	2.0	0.0217	0.90277018	8.544003745	0.0196	1.0	1.0	1.0	1.0	1.0	1.0	2.0	refseq	refseq
Bacillus~phage~vB_BsuM-Goe3	Heunggongvirae	Uroviricota	Caudoviricetes	Caudovirales	Herelleviridae	Grisebachstrassevirus	preVC_317	Clustered	VC_317_4	2.0	0.0217	0.90277018	8.544003745	0.0196	1.0	1.0	1.0	1.0	1.0	1.0	2.0	refseq	refseq
Bacillus~phage~BalMu-1	Heunggongvirae	Uroviricota	Caudoviricetes	Caudovirales	Myoviridae	Unassigned	preVC_336	Clustered	VC_336_0	2.0	0.0554	0.72174769	7.071067812	0.04	1.0	1.0	1.0	1.0	1.0	1.0	1.0	refseq	refseq
Faecalibacterium~phage~FP_Mushu	Heunggongvirae	Uroviricota	Caudoviricetes	Caudovirales	Myoviridae	Mushuvirus	preVC_336	Clustered	VC_336_0	2.0	0.0554	0.72174769	7.071067812	0.04	1.0	1.0	1.0	1.0	1.0	1.0	1.0	refseq	refseq
Bacillus~phage~Bastille	Heunggongvirae	Uroviricota	Caudoviricetes	Caudovirales	Herelleviridae	Bastillevirus	preVC_317	Clustered	VC_317_5	4.0	0.0518	0.99993251	6.079772132	0.0518	1.0	1.0	1.0	1.0	1.0	1.0	1.0	refseq	refseq
Bacillus~phage~CAM003	Heunggongvirae	Uroviricota	Caudoviricetes	Caudovirales	Herelleviridae	Bastillevirus	preVC_317	Clustered	VC_317_5	4.0	0.0518	0.99993251	6.079772132	0.0518	1.0	1.0	1.0	1.0	1.0	1.0	1.0	refseq	refseq
Bacillus~phage~Evoli	Heunggongvirae	Uroviricota	Caudoviricetes	Caudovirales	Herelleviridae	Bastillevirus	preVC_317	Clustered	VC_317_5	4.0	0.0518	0.99993251	6.079772132	0.0518	1.0	1.0	1.0	1.0	1.0	1.0	1.0	refseq	refseq
Bacillus~phage~Hoody~T	Heunggongvirae	Uroviricota	Caudoviricetes	Caudovirales	Herelleviridae	Bastillevirus	preVC_317	Clustered	VC_317_5	4.0	0.0518	0.99993251	6.079772132	0.0518	1.0	1.0	1.0	1.0	1.0	1.0	1.0	refseq	refseq
Bacillus~phage~Bcp1	Heunggongvirae	Uroviricota	Caudoviricetes	Caudovirales	Herelleviridae	Caeruleovirus	preVC_317	Clustered	VC_317_11	4.0	0.0593	0.99989133	8.075579462	0.0593	0.8333	1.0	1.0	1.0	1.0	1.0	1.0	refseq	refseq
Bacillus~phage~Deep~Blue	Heunggongvirae	Uroviricota	Caudoviricetes	Caudovirales	Herelleviridae	Caeruleovirus	preVC_317	Clustered	VC_317_11	4.0	0.0593	0.99989133	8.075579462	0.0593	0.8333	1.0	1.0	1.0	1.0	1.0	1.0	refseq	refseq
Bacillus~phage~vB_BceM_Bc431v3	Heunggongvirae	Uroviricota	Caudoviricetes	Caudovirales	Herelleviridae	Caeruleovirus	preVC_317	Clustered	VC_317_11	4.0	0.0593	0.99989133	8.075579462	0.0593	0.8333	1.0	1.0	1.0	1.0	1.0	1.0	refseq	refseq
Bacillus~virus~BM15	Heunggongvirae	Uroviricota	Caudoviricetes	Caudovirales	Herelleviridae	Caeruleovirus	preVC_317	Clustered	VC_317_11	4.0	0.0593	0.99989133	8.075579462	0.0593	0.8333	1.0	1.0	1.0	1.0	1.0	1.0	refseq	refseq
Bacillus~phage~Bobb	Heunggongvirae	Uroviricota	Caudoviricetes	Caudovirales	Herelleviridae	Agatevirus	preVC_317	Clustered	VC_317_12	4.0	0.0732	0.99997193	6.811720713	0.0732	0.6667	1.0	1.0	1.0	1.0	1.0	1.0	refseq	refseq
Bacillus~phage~Bp8p-C	Heunggongvirae	Uroviricota	Caudoviricetes	Caudovirales	Herelleviridae	Agatevirus	preVC_317	Clustered	VC_317_12	4.0	0.0732	0.99997193	6.811720713	0.0732	0.6667	1.0	1.0	1.0	1.0	1.0	1.0	refseq	refseq
Bacillus~phage~Bp8p-T	Heunggongvirae	Uroviricota	Caudoviricetes	Caudovirales	Herelleviridae	Agatevirus	preVC_317	Clustered	VC_317_12	4.0	0.0732	0.99997193	6.811720713	0.0732	0.6667	1.0	1.0	1.0	1.0	1.0	1.0	refseq	refseq
Bacillus~phage~phiAGATE	Heunggongvirae	Uroviricota	Caudoviricetes	Caudovirales	Herelleviridae	Agatevirus	preVC_317	Clustered	VC_317_12	4.0	0.0732	0.99997193	6.811720713	0.0732	0.6667	1.0	1.0	1.0	1.0	1.0	1.0	refseq	refseq
Bacillus~phage~CP-51	Heunggongvirae	Uroviricota	Caudoviricetes	Caudovirales	Herelleviridae	Siminovitchvirus	preVC_319	Clustered	VC_319_1	3.0	0.4813	0.99346943	4.68148919	0.4781	1.0	1.0	1.0	1.0	1.0	1.0	1.0	refseq	refseq
Bacillus~phage~JL	Heunggongvirae	Uroviricota	Caudoviricetes	Caudovirales	Herelleviridae	Siminovitchvirus	preVC_319	Clustered	VC_319_1	3.0	0.4813	0.99346943	4.68148919	0.4781	1.0	1.0	1.0	1.0	1.0	1.0	1.0	refseq	refseq
Bacillus~phage~Shanette	Heunggongvirae	Uroviricota	Caudoviricetes	Caudovirales	Herelleviridae	Siminovitchvirus	preVC_319	Clustered	VC_319_1	3.0	0.4813	0.99346943	4.68148919	0.4781	1.0	1.0	1.0	1.0	1.0	1.0	1.0	refseq	refseq
Bacillus~phage~CampHawk	Heunggongvirae	Uroviricota	Caudoviricetes	Caudovirales	Herelleviridae	Okubovirus	preVC_319	Clustered	VC_319_0	2.0	0.1759	0.91078259	2.449489743	0.1602	1.0	1.0	1.0	1.0	1.0	1.0	1.0	refseq	refseq
Bacillus~phage~SPO1	Heunggongvirae	Uroviricota	Caudoviricetes	Caudovirales	Herelleviridae	Okubovirus	preVC_319	Clustered	VC_319_0	2.0	0.1759	0.91078259	2.449489743	0.1602	1.0	1.0	1.0	1.0	1.0	1.0	1.0	refseq	refseq
Bacillus~phage~Carmen17	Heunggongvirae	Uroviricota	Caudoviricetes	Caudovirales	Siphoviridae	Carmenvirus	preVC_308	Clustered	VC_308_0	3.0	0.2892	0.99696057	2.904990143	0.2884	1.0	1.0	1.0	1.0	1.0	1.0	2.0	refseq	refseq
Bacillus~phage~PBC1	Heunggongvirae	Uroviricota	Caudoviricetes	Caudovirales	Siphoviridae	Pebcunavirus	preVC_308	Clustered	VC_308_0	3.0	0.2892	0.99696057	2.904990143	0.2884	1.0	1.0	1.0	1.0	1.0	1.0	2.0	refseq	refseq
Bacillus~phage~Wes44	Heunggongvirae	Uroviricota	Caudoviricetes	Caudovirales	Siphoviridae	Carmenvirus	preVC_308	Clustered	VC_308_0	3.0	0.2892	0.99696057	2.904990143	0.2884	1.0	1.0	1.0	1.0	1.0	1.0	2.0	refseq	refseq
Bacillus~phage~Eldridge	Heunggongvirae	Uroviricota	Caudoviricetes	Caudovirales	Herelleviridae	Eldridgevirus	preVC_317	Clustered/Singleton	VC_317_13	1.0	0.0	0.0	0.0	0.0	1.0	1.0	1.0	1.0	1.0	1.0	1.0	refseq	refseq
Bacillus~phage~Fah	Heunggongvirae	Uroviricota	Caudoviricetes	Caudovirales	Siphoviridae	Wbetavirus	preVC_310	Clustered	VC_310_0	3.0	0.339	0.99640707	2.793706631	0.3377	1.0	1.0	1.0	1.0	1.0	1.0	1.0	refseq	refseq
Bacillus~phage~Gamma	Heunggongvirae	Uroviricota	Caudoviricetes	Caudovirales	Siphoviridae	Wbetavirus	preVC_310	Clustered	VC_310_0	3.0	0.339	0.99640707	2.793706631	0.3377	1.0	1.0	1.0	1.0	1.0	1.0	1.0	refseq	refseq
Bacillus~phage~WBeta	Heunggongvirae	Uroviricota	Caudoviricetes	Caudovirales	Siphoviridae	Wbetavirus	preVC_310	Clustered	VC_310_0	3.0	0.339	0.99640707	2.793706631	0.3377	1.0	1.0	1.0	1.0	1.0	1.0	1.0	refseq	refseq
Bacillus~phage~G	Heunggongvirae	Uroviricota	Caudoviricetes	Caudovirales	Myoviridae	Donellivirus	preVC_306	Clustered/Singleton	VC_306_0	1.0	0.0	0.0	0.0	0.0	1.0	1.0	1.0	1.0	1.0	1.0	1.0	refseq	refseq
Bacillus~phage~Grass	Heunggongvirae	Uroviricota	Caudoviricetes	Caudovirales	Herelleviridae	Nitunavirus	preVC_317	Clustered	VC_317_3	2.0	0.0229	0.90467883	8.426149773	0.0208	1.0	1.0	1.0	1.0	1.0	1.0	1.0	refseq	refseq
Bacillus~phage~phiNIT1	Heunggongvirae	Uroviricota	Caudoviricetes	Caudovirales	Herelleviridae	Nitunavirus	preVC_317	Clustered	VC_317_3	2.0	0.0229	0.90467883	8.426149773	0.0208	1.0	1.0	1.0	1.0	1.0	1.0	1.0	refseq	refseq
Bacillus~phage~Gxv1	Heunggongvirae	Uroviricota	Caudoviricetes	Caudovirales	Salasmaviridae	Salasvirus	preVC_126	Clustered	VC_126_0	7.0	0.3705	1.0	2.598839809	0.3705	1.0	1.0	1.0	1.0	1.0	1.0	2.0	refseq	refseq
Bacillus~phage~Nf	Heunggongvirae	Uroviricota	Caudoviricetes	Caudovirales	Salasmaviridae	Beecentumtrevirus	preVC_126	Clustered	VC_126_0	7.0	0.3705	1.0	2.598839809	0.3705	1.0	1.0	1.0	1.0	1.0	1.0	2.0	refseq	refseq
Bacillus~phage~PZA	Heunggongvirae	Uroviricota	Caudoviricetes	Caudovirales	Salasmaviridae	Salasvirus	preVC_126	Clustered	VC_126_0	7.0	0.3705	1.0	2.598839809	0.3705	1.0	1.0	1.0	1.0	1.0	1.0	2.0	refseq	refseq
Bacillus~phage~phi29	Heunggongvirae	Uroviricota	Caudoviricetes	Caudovirales	Salasmaviridae	Salasvirus	preVC_126	Clustered	VC_126_0	7.0	0.3705	1.0	2.598839809	0.3705	1.0	1.0	1.0	1.0	1.0	1.0	2.0	refseq	refseq
Bacillus~phage~vB_BsuP-Goe1	Heunggongvirae	Uroviricota	Caudoviricetes	Caudovirales	Salasmaviridae	Beecentumtrevirus	preVC_126	Clustered	VC_126_0	7.0	0.3705	1.0	2.598839809	0.3705	1.0	1.0	1.0	1.0	1.0	1.0	2.0	refseq	refseq
Bacillus~phage~vB_BveP-Goe6	Heunggongvirae	Uroviricota	Caudoviricetes	Caudovirales	Salasmaviridae	Salasvirus	preVC_126	Clustered	VC_126_0	7.0	0.3705	1.0	2.598839809	0.3705	1.0	1.0	1.0	1.0	1.0	1.0	2.0	refseq	refseq
Bacillus~virus~B103	Heunggongvirae	Uroviricota	Caudoviricetes	Caudovirales	Salasmaviridae	Beecentumtrevirus	preVC_126	Clustered	VC_126_0	7.0	0.3705	1.0	2.598839809	0.3705	1.0	1.0	1.0	1.0	1.0	1.0	2.0	refseq	refseq
Bacillus~phage~Mater	Heunggongvirae	Uroviricota	Caudoviricetes	Caudovirales	Herelleviridae	Matervirus	preVC_317	Clustered/Singleton	VC_317_15	1.0	0.0	0.0	0.0	0.0	1.0	1.0	1.0	1.0	1.0	1.0	1.0	refseq	refseq
Bacillus~phage~Moonbeam	Heunggongvirae	Uroviricota	Caudoviricetes	Caudovirales	Herelleviridae	Moonbeamvirus	preVC_317	Clustered/Singleton	VC_317_14	1.0	0.0	0.0	0.0	0.0	1.0	1.0	1.0	1.0	1.0	1.0	1.0	refseq	refseq
Bacillus~phage~Page	Heunggongvirae	Uroviricota	Caudoviricetes	Caudovirales	Podoviridae	Pagevirus	preVC_365	Clustered	VC_365_0	6.0	0.9923	0.99996522	2.939561343	0.9922	1.0	1.0	1.0	1.0	1.0	1.0	1.0	refseq	refseq
Bacillus~phage~Palmer	Heunggongvirae	Uroviricota	Caudoviricetes	Caudovirales	Podoviridae	Pagevirus	preVC_365	Clustered	VC_365_0	6.0	0.9923	0.99996522	2.939561343	0.9922	1.0	1.0	1.0	1.0	1.0	1.0	1.0	refseq	refseq
Bacillus~phage~Pascal	Heunggongvirae	Uroviricota	Caudoviricetes	Caudovirales	Podoviridae	Pagevirus	preVC_365	Clustered	VC_365_0	6.0	0.9923	0.99996522	2.939561343	0.9922	1.0	1.0	1.0	1.0	1.0	1.0	1.0	refseq	refseq
Bacillus~phage~Pavlov	Heunggongvirae	Uroviricota	Caudoviricetes	Caudovirales	Podoviridae	Pagevirus	preVC_365	Clustered	VC_365_0	6.0	0.9923	0.99996522	2.939561343	0.9922	1.0	1.0	1.0	1.0	1.0	1.0	1.0	refseq	refseq
Bacillus~phage~Pony	Heunggongvirae	Uroviricota	Caudoviricetes	Caudovirales	Podoviridae	Pagevirus	preVC_365	Clustered	VC_365_0	6.0	0.9923	0.99996522	2.939561343	0.9922	1.0	1.0	1.0	1.0	1.0	1.0	1.0	refseq	refseq
Bacillus~phage~Pookie	Heunggongvirae	Uroviricota	Caudoviricetes	Caudovirales	Podoviridae	Pagevirus	preVC_365	Clustered	VC_365_0	6.0	0.9923	0.99996522	2.939561343	0.9922	1.0	1.0	1.0	1.0	1.0	1.0	1.0	refseq	refseq
Bacillus~phage~PfEFR-4	Heunggongvirae	Uroviricota	Caudoviricetes	Caudovirales	Siphoviridae	Hubeivirus	preVC_311	Clustered	VC_311_0	3.0	0.2503	0.99678429	3.954130127	0.2495	1.0	1.0	1.0	1.0	1.0	1.0	1.0	refseq	refseq
Bacillus~phage~PfEFR-5	Heunggongvirae	Uroviricota	Caudoviricetes	Caudovirales	Siphoviridae	Hubeivirus	preVC_311	Clustered	VC_311_0	3.0	0.2503	0.99678429	3.954130127	0.2495	1.0	1.0	1.0	1.0	1.0	1.0	1.0	refseq	refseq
Bacillus~phage~vB_BceS-MY192	Heunggongvirae	Uroviricota	Caudoviricetes	Caudovirales	Siphoviridae	Hubeivirus	preVC_311	Clustered	VC_311_0	3.0	0.2503	0.99678429	3.954130127	0.2495	1.0	1.0	1.0	1.0	1.0	1.0	1.0	refseq	refseq
Bacillus~phage~SIOphi	Heunggongvirae	Uroviricota	Caudoviricetes	Caudovirales	Herelleviridae	Siophivirus	preVC_317	Clustered/Singleton	VC_317_1	1.0	0.0	0.0	0.0	0.0	1.0	1.0	1.0	1.0	1.0	1.0	1.0	refseq	refseq
Bacillus~phage~SP-15	Heunggongvirae	Uroviricota	Caudoviricetes	Caudovirales	Myoviridae	Thornevirus	preVC_306	Clustered/Singleton	VC_306_1	1.0	0.0	0.0	0.0	0.0	1.0	1.0	1.0	1.0	1.0	1.0	1.0	refseq	refseq
Bacillus~phage~SPP1	Heunggongvirae	Uroviricota	Caudoviricetes	Caudovirales	Siphoviridae	Unassigned	preVC_346	Clustered	VC_346_0	2.0	0.2229	0.89152751	7.745966692	0.1987	1.0	1.0	1.0	1.0	1.0	1.0	0.0	refseq	refseq
Geobacillus~phage~GBK2	Heunggongvirae	Uroviricota	Caudoviricetes	Caudovirales	Siphoviridae	Unassigned	preVC_346	Clustered	VC_346_0	2.0	0.2229	0.89152751	7.745966692	0.1987	1.0	1.0	1.0	1.0	1.0	1.0	0.0	refseq	refseq
Bacillus~phage~Shbh1	Heunggongvirae	Uroviricota	Caudoviricetes	Caudovirales	Herelleviridae	Shalavirus	preVC_317	Clustered/Singleton	VC_317_2	1.0	0.0	0.0	0.0	0.0	1.0	1.0	1.0	1.0	1.0	1.0	1.0	refseq	refseq
Bacillus~phage~Slash	Heunggongvirae	Uroviricota	Caudoviricetes	Caudovirales	Siphoviridae	Slashvirus	preVC_357	Clustered	VC_357_0	4.0	0.9839	0.99929703	4.175458573	0.9832	1.0	1.0	1.0	1.0	1.0	1.0	1.0	refseq	refseq
Bacillus~phage~Stahl	Heunggongvirae	Uroviricota	Caudoviricetes	Caudovirales	Siphoviridae	Slashvirus	preVC_357	Clustered	VC_357_0	4.0	0.9839	0.99929703	4.175458573	0.9832	1.0	1.0	1.0	1.0	1.0	1.0	1.0	refseq	refseq
Bacillus~phage~Staley	Heunggongvirae	Uroviricota	Caudoviricetes	Caudovirales	Siphoviridae	Slashvirus	preVC_357	Clustered	VC_357_0	4.0	0.9839	0.99929703	4.175458573	0.9832	1.0	1.0	1.0	1.0	1.0	1.0	1.0	refseq	refseq
Bacillus~phage~Stills	Heunggongvirae	Uroviricota	Caudoviricetes	Caudovirales	Siphoviridae	Slashvirus	preVC_357	Clustered	VC_357_0	4.0	0.9839	0.99929703	4.175458573	0.9832	1.0	1.0	1.0	1.0	1.0	1.0	1.0	refseq	refseq
Bacillus~phage~Spock	Heunggongvirae	Uroviricota	Caudoviricetes	Caudovirales	Herelleviridae	Bequatrovirus	preVC_317	Clustered/Singleton	VC_317_8	1.0	0.0	0.0	0.0	0.0	1.0	1.0	1.0	1.0	1.0	1.0	1.0	refseq	refseq
Bacillus~phage~TP21-L	Heunggongvirae	Uroviricota	Caudoviricetes	Caudovirales	Siphoviridae	Lwoffvirus	preVC_312	Clustered	VC_312_0	2.0	0.7092	0.875	2.236067977	0.6205	1.0	1.0	1.0	1.0	1.0	1.0	1.0	refseq	refseq
Bacillus~phage~vB_BtS_BMBtp2	Heunggongvirae	Uroviricota	Caudoviricetes	Caudovirales	Siphoviridae	Lwoffvirus	preVC_312	Clustered	VC_312_0	2.0	0.7092	0.875	2.236067977	0.6205	1.0	1.0	1.0	1.0	1.0	1.0	1.0	refseq	refseq
Bacillus~phage~vB_BanS-Tsamsa	Heunggongvirae	Uroviricota	Caudoviricetes	Caudovirales	Siphoviridae	Unassigned	preVC_323	Clustered/Singleton	VC_323_6	1.0	0.0	0.0	0.0	0.0	1.0	1.0	1.0	1.0	1.0	1.0	0.0	refseq	refseq
Bacillus~phage~vB_BmeM-Goe8	Heunggongvirae	Uroviricota	Caudoviricetes	Caudovirales	Herelleviridae	Goettingenvirus	preVC_317	Clustered/Singleton	VC_317_16	1.0	0.0	0.0	0.0	0.0	1.0	1.0	1.0	1.0	1.0	1.0	1.0	refseq	refseq
Bacillus~phage~vB_BtS_B83	Heunggongvirae	Uroviricota	Caudoviricetes	Caudovirales	Siphoviridae	Pushchinovirus	preVC_315	Clustered	VC_315_0	2.0	0.4599	0.89713505	5.385164807	0.4126	1.0	1.0	1.0	1.0	1.0	1.0	2.0	refseq	refseq
Bacillus~phage~vB_BtS_BMBtp14	Heunggongvirae	Uroviricota	Caudoviricetes	Caudovirales	Siphoviridae	Bembunaquatrovirus	preVC_315	Clustered	VC_315_0	2.0	0.4599	0.89713505	5.385164807	0.4126	1.0	1.0	1.0	1.0	1.0	1.0	2.0	refseq	refseq
Bacillus~virus~1	Heunggongvirae	Uroviricota	Caudoviricetes	Caudovirales	Myoviridae	Svunavirus	preVC_230	Clustered	VC_230_0	2.0	0.3384	0.89731914	4.472135955	0.3036	1.0	1.0	1.0	1.0	1.0	1.0	1.0	refseq	refseq
Geobacillus~phage~GBSV1	Heunggongvirae	Uroviricota	Caudoviricetes	Caudovirales	Myoviridae	Svunavirus	preVC_230	Clustered	VC_230_0	2.0	0.3384	0.89731914	4.472135955	0.3036	1.0	1.0	1.0	1.0	1.0	1.0	1.0	refseq	refseq
Bacillus~virus~SPbeta	Heunggongvirae	Uroviricota	Caudoviricetes	Caudovirales	Siphoviridae	Spbetavirus	preVC_323	Clustered/Singleton	VC_323_2	1.0	0.0	0.0	0.0	0.0	1.0	1.0	1.0	1.0	1.0	1.0	1.0	refseq	refseq
Bacteriophage~APSE-2	Heunggongvirae	Uroviricota	Caudoviricetes	Caudovirales	Podoviridae	Sendosyvirus	preVC_384	Clustered	VC_384_0	2.0	0.1155	0.90969364	3.16227766	0.1051	1.0	1.0	1.0	1.0	1.0	1.0	1.0	refseq	refseq
Hamiltonella~phage~APSE-1	Heunggongvirae	Uroviricota	Caudoviricetes	Caudovirales	Podoviridae	Sendosyvirus	preVC_384	Clustered	VC_384_0	2.0	0.1155	0.90969364	3.16227766	0.1051	1.0	1.0	1.0	1.0	1.0	1.0	1.0	refseq	refseq
Bacteriophage~Phobos	Heunggongvirae	Uroviricota	Caudoviricetes	Caudovirales	Siphoviridae	Unassigned	preVC_55	Clustered	VC_55_0	2.0	0.1787	0.90226117	1.414213562	0.1612	1.0	1.0	1.0	1.0	1.0	1.0	0.0	refseq	refseq
Pseudomonas~phage~PspYZU01	Heunggongvirae	Uroviricota	Caudoviricetes	Caudovirales	Siphoviridae	Unassigned	preVC_55	Clustered	VC_55_0	2.0	0.1787	0.90226117	1.414213562	0.1612	1.0	1.0	1.0	1.0	1.0	1.0	0.0	refseq	refseq
Bacteroides~phage~B124-14	Heunggongvirae	Uroviricota	Caudoviricetes	Caudovirales	Siphoviridae	Unassigned	preVC_344	Clustered	VC_344_0	2.0	0.3076	0.90060247	3.464101615	0.277	1.0	1.0	1.0	1.0	1.0	1.0	0.0	refseq	refseq
Bacteroides~phage~B40-8	Heunggongvirae	Uroviricota	Caudoviricetes	Caudovirales	Siphoviridae	Unassigned	preVC_344	Clustered	VC_344_0	2.0	0.3076	0.90060247	3.464101615	0.277	1.0	1.0	1.0	1.0	1.0	1.0	0.0	refseq	refseq
Bacteroides~phage~crAss002	Heunggongvirae	Uroviricota	Caudoviricetes	Caudovirales	Podoviridae	Unassigned	preVC_414	Clustered	VC_414_0	2.0	0.6883	0.6	4.358898944	0.413	1.0	1.0	1.0	1.0	1.0	1.0	0.0	refseq	refseq
uncultured~crAssphage	Heunggongvirae	Uroviricota	Caudoviricetes	Caudovirales	Podoviridae	Unassigned	preVC_414	Clustered	VC_414_0	2.0	0.6883	0.6	4.358898944	0.413	1.0	1.0	1.0	1.0	1.0	1.0	0.0	refseq	refseq
Bdellovibrio~phage~phi1402	Heunggongvirae	Uroviricota	Caudoviricetes	Caudovirales	Myoviridae	Unassigned	preVC_416	Clustered	VC_416_0	17.0	0.8984	1.0	4.675404051	0.8984	1.0	1.0	1.0	1.0	1.0	1.0	0.0	refseq	refseq, and virome Cluster
SM1000_MG_virome_scaffold_1481_c1-cat_1	Unassigned	Unassigned	Unassigned	Unassigned	Unassigned	Unassigned	preVC_416	Clustered	VC_416_0	17.0	0.8984	1.0	4.675404051	0.8984	1.0	1.0	1.0	1.0	1.0	1.0	0.0	virome	refseq, and virome Cluster
SM1000_MG_virome_scaffold_1543_c1-cat_1	Unassigned	Unassigned	Unassigned	Unassigned	Unassigned	Unassigned	preVC_416	Clustered	VC_416_0	17.0	0.8984	1.0	4.675404051	0.8984	1.0	1.0	1.0	1.0	1.0	1.0	0.0	virome	refseq, and virome Cluster
SM1000_MG_virome_scaffold_1998_c1-cat_1	Unassigned	Unassigned	Unassigned	Unassigned	Unassigned	Unassigned	preVC_416	Clustered	VC_416_0	17.0	0.8984	1.0	4.675404051	0.8984	1.0	1.0	1.0	1.0	1.0	1.0	0.0	virome	refseq, and virome Cluster
SM1000_MG_virome_scaffold_2153_c1-cat_1	Unassigned	Unassigned	Unassigned	Unassigned	Unassigned	Unassigned	preVC_416	Clustered	VC_416_0	17.0	0.8984	1.0	4.675404051	0.8984	1.0	1.0	1.0	1.0	1.0	1.0	0.0	virome	refseq, and virome Cluster
SM1004_MG_virome_scaffold_645_c1-cat_1	Unassigned	Unassigned	Unassigned	Unassigned	Unassigned	Unassigned	preVC_416	Clustered	VC_416_0	17.0	0.8984	1.0	4.675404051	0.8984	1.0	1.0	1.0	1.0	1.0	1.0	0.0	virome	refseq, and virome Cluster
SM1004_MG_virome_scaffold_717_c1-cat_1	Unassigned	Unassigned	Unassigned	Unassigned	Unassigned	Unassigned	preVC_416	Clustered	VC_416_0	17.0	0.8984	1.0	4.675404051	0.8984	1.0	1.0	1.0	1.0	1.0	1.0	0.0	virome	refseq, and virome Cluster
SM1030_MG_virome_scaffold_557_c2-cat_1	Unassigned	Unassigned	Unassigned	Unassigned	Unassigned	Unassigned	preVC_416	Clustered	VC_416_0	17.0	0.8984	1.0	4.675404051	0.8984	1.0	1.0	1.0	1.0	1.0	1.0	0.0	virome	refseq, and virome Cluster
SM1030_MG_virome_scaffold_580_c1-cat_1	Unassigned	Unassigned	Unassigned	Unassigned	Unassigned	Unassigned	preVC_416	Clustered	VC_416_0	17.0	0.8984	1.0	4.675404051	0.8984	1.0	1.0	1.0	1.0	1.0	1.0	0.0	virome	refseq, and virome Cluster
SM1030_MG_virome_scaffold_585_c2-cat_1	Unassigned	Unassigned	Unassigned	Unassigned	Unassigned	Unassigned	preVC_416	Clustered	VC_416_0	17.0	0.8984	1.0	4.675404051	0.8984	1.0	1.0	1.0	1.0	1.0	1.0	0.0	virome	refseq, and virome Cluster
SM1031_MG_virome_scaffold_1135_c1-cat_1	Unassigned	Unassigned	Unassigned	Unassigned	Unassigned	Unassigned	preVC_416	Clustered	VC_416_0	17.0	0.8984	1.0	4.675404051	0.8984	1.0	1.0	1.0	1.0	1.0	1.0	0.0	virome	refseq, and virome Cluster
SM1031_MG_virome_scaffold_1542_c1-cat_1	Unassigned	Unassigned	Unassigned	Unassigned	Unassigned	Unassigned	preVC_416	Clustered	VC_416_0	17.0	0.8984	1.0	4.675404051	0.8984	1.0	1.0	1.0	1.0	1.0	1.0	0.0	virome	refseq, and virome Cluster
SM1031_MG_virome_scaffold_1733_c1-cat_1	Unassigned	Unassigned	Unassigned	Unassigned	Unassigned	Unassigned	preVC_416	Clustered	VC_416_0	17.0	0.8984	1.0	4.675404051	0.8984	1.0	1.0	1.0	1.0	1.0	1.0	0.0	virome	refseq, and virome Cluster
SM1031_MG_virome_scaffold_1777_c1-cat_1	Unassigned	Unassigned	Unassigned	Unassigned	Unassigned	Unassigned	preVC_416	Clustered	VC_416_0	17.0	0.8984	1.0	4.675404051	0.8984	1.0	1.0	1.0	1.0	1.0	1.0	0.0	virome	refseq, and virome Cluster
SM1031_MG_virome_scaffold_1822_c1-cat_1	Unassigned	Unassigned	Unassigned	Unassigned	Unassigned	Unassigned	preVC_416	Clustered	VC_416_0	17.0	0.8984	1.0	4.675404051	0.8984	1.0	1.0	1.0	1.0	1.0	1.0	0.0	virome	refseq, and virome Cluster
SM1031_MG_virome_scaffold_1878_c1-cat_1	Unassigned	Unassigned	Unassigned	Unassigned	Unassigned	Unassigned	preVC_416	Clustered	VC_416_0	17.0	0.8984	1.0	4.675404051	0.8984	1.0	1.0	1.0	1.0	1.0	1.0	0.0	virome	refseq, and virome Cluster
SM1031_MG_virome_scaffold_2087_c3-cat_1	Unassigned	Unassigned	Unassigned	Unassigned	Unassigned	Unassigned	preVC_416	Clustered	VC_416_0	17.0	0.8984	1.0	4.675404051	0.8984	1.0	1.0	1.0	1.0	1.0	1.0	0.0	virome	refseq, and virome Cluster
Bdellovibrio~phage~phi1422	Heunggongvirae	Uroviricota	Caudoviricetes	Caudovirales	Myoviridae	Unassigned	preVC_102	Clustered	VC_102_0	7.0	0.4753	1.0	5.63814991	0.4753	1.0	1.0	1.0	1.0	1.0	1.0	0.0	refseq	refseq, and virome Cluster
SM1000_MG_virome_scaffold_1001_c3-cat_1	Unassigned	Unassigned	Unassigned	Unassigned	Unassigned	Unassigned	preVC_102	Clustered	VC_102_0	7.0	0.4753	1.0	5.63814991	0.4753	1.0	1.0	1.0	1.0	1.0	1.0	0.0	virome	refseq, and virome Cluster
SM1000_MG_virome_scaffold_4185_c1-cat_1	Unassigned	Unassigned	Unassigned	Unassigned	Unassigned	Unassigned	preVC_102	Clustered	VC_102_0	7.0	0.4753	1.0	5.63814991	0.4753	1.0	1.0	1.0	1.0	1.0	1.0	0.0	virome	refseq, and virome Cluster
SM1000_MG_virome_scaffold_714_c1-cat_1	Unassigned	Unassigned	Unassigned	Unassigned	Unassigned	Unassigned	preVC_102	Clustered	VC_102_0	7.0	0.4753	1.0	5.63814991	0.4753	1.0	1.0	1.0	1.0	1.0	1.0	0.0	virome	refseq, and virome Cluster
SM1005_MG_virome_scaffold_451_c1-cat_1	Unassigned	Unassigned	Unassigned	Unassigned	Unassigned	Unassigned	preVC_102	Clustered	VC_102_0	7.0	0.4753	1.0	5.63814991	0.4753	1.0	1.0	1.0	1.0	1.0	1.0	0.0	virome	refseq, and virome Cluster
SM1030_MG_virome_scaffold_794_c3-cat_1	Unassigned	Unassigned	Unassigned	Unassigned	Unassigned	Unassigned	preVC_102	Clustered	VC_102_0	7.0	0.4753	1.0	5.63814991	0.4753	1.0	1.0	1.0	1.0	1.0	1.0	0.0	virome	refseq, and virome Cluster
SM1031_MG_virome_scaffold_576_c1-cat_1	Unassigned	Unassigned	Unassigned	Unassigned	Unassigned	Unassigned	preVC_102	Clustered	VC_102_0	7.0	0.4753	1.0	5.63814991	0.4753	1.0	1.0	1.0	1.0	1.0	1.0	0.0	virome	refseq, and virome Cluster
Bdellovibrio~phage~phiMH2K	Sangervirae	Phixviricota	Malgrandaviricetes	Petitvirales	Microviridae	Bdellomicrovirus	preVC_422	Clustered	VC_422_0	5.0	0.7942	0.99982339	1.564297987	0.794	1.0	1.0	1.0	1.0	1.0	1.0	2.0	refseq	refseq
Chlamydia~phage~2	Sangervirae	Phixviricota	Malgrandaviricetes	Petitvirales	Microviridae	Chlamydiamicrovirus	preVC_422	Clustered	VC_422_0	5.0	0.7942	0.99982339	1.564297987	0.794	1.0	1.0	1.0	1.0	1.0	1.0	2.0	refseq	refseq
Chlamydia~phage~4	Sangervirae	Phixviricota	Malgrandaviricetes	Petitvirales	Microviridae	Chlamydiamicrovirus	preVC_422	Clustered	VC_422_0	5.0	0.7942	0.99982339	1.564297987	0.794	1.0	1.0	1.0	1.0	1.0	1.0	2.0	refseq	refseq
Chlamydia~phage~CPG1	Sangervirae	Phixviricota	Malgrandaviricetes	Petitvirales	Microviridae	Chlamydiamicrovirus	preVC_422	Clustered	VC_422_0	5.0	0.7942	0.99982339	1.564297987	0.794	1.0	1.0	1.0	1.0	1.0	1.0	2.0	refseq	refseq
Chlamydia~virus~CPAR39	Sangervirae	Phixviricota	Malgrandaviricetes	Petitvirales	Microviridae	Chlamydiamicrovirus	preVC_422	Clustered	VC_422_0	5.0	0.7942	0.99982339	1.564297987	0.794	1.0	1.0	1.0	1.0	1.0	1.0	2.0	refseq	refseq
Bifidobacterium~phage~BadAargau2	Heunggongvirae	Uroviricota	Caudoviricetes	Caudovirales	Podoviridae	Badaztecvirus	preVC_128	Clustered	VC_128_0	2.0	0.215	0.90863654	0.0	0.1954	1.0	1.0	1.0	1.0	1.0	1.0	1.0	refseq	refseq
Bifidobacterium~phage~BadAztec1	Heunggongvirae	Uroviricota	Caudoviricetes	Caudovirales	Podoviridae	Badaztecvirus	preVC_128	Clustered	VC_128_0	2.0	0.215	0.90863654	0.0	0.1954	1.0	1.0	1.0	1.0	1.0	1.0	1.0	refseq	refseq
Bordetella~phage~CN1	Heunggongvirae	Uroviricota	Caudoviricetes	Caudovirales	Mesyanzhinovviridae	Vojvodinavirus	preVC_3	Clustered	VC_3_0	9.0	0.4379	1.0	5.143706605	0.4379	1.0	1.0	1.0	1.0	1.0	1.0	2.0	refseq	refseq
Bordetella~phage~CN2	Heunggongvirae	Uroviricota	Caudoviricetes	Caudovirales	Mesyanzhinovviridae	Vojvodinavirus	preVC_3	Clustered	VC_3_0	9.0	0.4379	1.0	5.143706605	0.4379	1.0	1.0	1.0	1.0	1.0	1.0	2.0	refseq	refseq
Bordetella~phage~FP1	Heunggongvirae	Uroviricota	Caudoviricetes	Caudovirales	Mesyanzhinovviridae	Vojvodinavirus	preVC_3	Clustered	VC_3_0	9.0	0.4379	1.0	5.143706605	0.4379	1.0	1.0	1.0	1.0	1.0	1.0	2.0	refseq	refseq
Bordetella~phage~MW2	Heunggongvirae	Uroviricota	Caudoviricetes	Caudovirales	Mesyanzhinovviridae	Vojvodinavirus	preVC_3	Clustered	VC_3_0	9.0	0.4379	1.0	5.143706605	0.4379	1.0	1.0	1.0	1.0	1.0	1.0	2.0	refseq	refseq
Pseudomonas~phage~LKO4	Heunggongvirae	Uroviricota	Caudoviricetes	Caudovirales	Mesyanzhinovviridae	Yuavirus	preVC_3	Clustered	VC_3_0	9.0	0.4379	1.0	5.143706605	0.4379	1.0	1.0	1.0	1.0	1.0	1.0	2.0	refseq	refseq
Pseudomonas~phage~M6	Heunggongvirae	Uroviricota	Caudoviricetes	Caudovirales	Mesyanzhinovviridae	Yuavirus	preVC_3	Clustered	VC_3_0	9.0	0.4379	1.0	5.143706605	0.4379	1.0	1.0	1.0	1.0	1.0	1.0	2.0	refseq	refseq
Pseudomonas~phage~MP1412	Heunggongvirae	Uroviricota	Caudoviricetes	Caudovirales	Mesyanzhinovviridae	Yuavirus	preVC_3	Clustered	VC_3_0	9.0	0.4379	1.0	5.143706605	0.4379	1.0	1.0	1.0	1.0	1.0	1.0	2.0	refseq	refseq
Pseudomonas~phage~PAE1	Heunggongvirae	Uroviricota	Caudoviricetes	Caudovirales	Mesyanzhinovviridae	Yuavirus	preVC_3	Clustered	VC_3_0	9.0	0.4379	1.0	5.143706605	0.4379	1.0	1.0	1.0	1.0	1.0	1.0	2.0	refseq	refseq
Pseudomonas~virus~Yua	Heunggongvirae	Uroviricota	Caudoviricetes	Caudovirales	Mesyanzhinovviridae	Yuavirus	preVC_3	Clustered	VC_3_0	9.0	0.4379	1.0	5.143706605	0.4379	1.0	1.0	1.0	1.0	1.0	1.0	2.0	refseq	refseq
Brevibacillus~phage~Abouo	Heunggongvirae	Uroviricota	Caudoviricetes	Caudovirales	Myoviridae	Abouovirus	preVC_373	Clustered	VC_373_0	5.0	0.728	0.99999938	6.109542684	0.728	1.0	1.0	1.0	1.0	1.0	1.0	2.0	refseq	refseq
Brevibacillus~phage~Davies	Heunggongvirae	Uroviricota	Caudoviricetes	Caudovirales	Myoviridae	Abouovirus	preVC_373	Clustered	VC_373_0	5.0	0.728	0.99999938	6.109542684	0.728	1.0	1.0	1.0	1.0	1.0	1.0	2.0	refseq	refseq
Brevibacillus~phage~Jimmer1	Heunggongvirae	Uroviricota	Caudoviricetes	Caudovirales	Myoviridae	Jimmervirus	preVC_373	Clustered	VC_373_0	5.0	0.728	0.99999938	6.109542684	0.728	1.0	1.0	1.0	1.0	1.0	1.0	2.0	refseq	refseq
Brevibacillus~phage~Jimmer2	Heunggongvirae	Uroviricota	Caudoviricetes	Caudovirales	Myoviridae	Jimmervirus	preVC_373	Clustered	VC_373_0	5.0	0.728	0.99999938	6.109542684	0.728	1.0	1.0	1.0	1.0	1.0	1.0	2.0	refseq	refseq
Brevibacillus~phage~Osiris	Heunggongvirae	Uroviricota	Caudoviricetes	Caudovirales	Myoviridae	Jimmervirus	preVC_373	Clustered	VC_373_0	5.0	0.728	0.99999938	6.109542684	0.728	1.0	1.0	1.0	1.0	1.0	1.0	2.0	refseq	refseq
Brevibacillus~phage~Sundance	Heunggongvirae	Uroviricota	Caudoviricetes	Caudovirales	Siphoviridae	Unassigned	preVC_323	Clustered/Singleton	VC_323_5	1.0	0.0	0.0	0.0	0.0	1.0	1.0	1.0	1.0	1.0	1.0	0.0	refseq	refseq
Brochothrix~phage~BL3	Heunggongvirae	Uroviricota	Caudoviricetes	Caudovirales	Siphoviridae	Unassigned	preVC_223	Clustered	VC_223_0	6.0	0.6543	0.99999997	6.700173692	0.6543	1.0	1.0	1.0	1.0	1.0	1.0	1.0	refseq	refseq
Lactobacillus~prophage~Lj965	Heunggongvirae	Uroviricota	Caudoviricetes	Caudovirales	Siphoviridae	Unassigned	preVC_223	Clustered	VC_223_0	6.0	0.6543	0.99999997	6.700173692	0.6543	1.0	1.0	1.0	1.0	1.0	1.0	1.0	refseq	refseq
Lactococcus~phage~PLgT-1	Heunggongvirae	Uroviricota	Caudoviricetes	Caudovirales	Siphoviridae	Unassigned	preVC_223	Clustered	VC_223_0	6.0	0.6543	0.99999997	6.700173692	0.6543	1.0	1.0	1.0	1.0	1.0	1.0	1.0	refseq	refseq
Oenococcus~phage~phi9805	Heunggongvirae	Uroviricota	Caudoviricetes	Caudovirales	Siphoviridae	Sozzivirus	preVC_223	Clustered	VC_223_0	6.0	0.6543	0.99999997	6.700173692	0.6543	1.0	1.0	1.0	1.0	1.0	1.0	1.0	refseq	refseq
Oenococcus~phage~phiS11	Heunggongvirae	Uroviricota	Caudoviricetes	Caudovirales	Siphoviridae	Sozzivirus	preVC_223	Clustered	VC_223_0	6.0	0.6543	0.99999997	6.700173692	0.6543	1.0	1.0	1.0	1.0	1.0	1.0	1.0	refseq	refseq
Oenococcus~phage~phiS13	Heunggongvirae	Uroviricota	Caudoviricetes	Caudovirales	Siphoviridae	Sozzivirus	preVC_223	Clustered	VC_223_0	6.0	0.6543	0.99999997	6.700173692	0.6543	1.0	1.0	1.0	1.0	1.0	1.0	1.0	refseq	refseq
Brucella~phage~BiPBO1	Heunggongvirae	Uroviricota	Caudoviricetes	Caudovirales	Siphoviridae	Unassigned	preVC_463	Clustered	VC_463_0	2.0	0.0582	0.5960854	8.602325267	0.0347	1.0	1.0	1.0	1.0	1.0	1.0	0.0	refseq	eukfloat, and refseq Cluster
SM1031_MG_scaffold_2_provirus_657697_699414	Unassigned	Unassigned	Unassigned	Unassigned	Unassigned	Unassigned	preVC_463	Clustered	VC_463_0	2.0	0.0582	0.5960854	8.602325267	0.0347	1.0	1.0	1.0	1.0	1.0	1.0	0.0	eukfloat	eukfloat, and refseq Cluster
Brucella~phage~Pr	Heunggongvirae	Uroviricota	Caudoviricetes	Caudovirales	Podoviridae	Perisivirus	preVC_471	Clustered	VC_471_0	2.0	0.3101	0.90716628	1.0	0.2813	1.0	1.0	1.0	1.0	1.0	1.0	1.0	refseq	refseq
Brucella~phage~Tb	Heunggongvirae	Uroviricota	Caudoviricetes	Caudovirales	Podoviridae	Perisivirus	preVC_471	Clustered	VC_471_0	2.0	0.3101	0.90716628	1.0	0.2813	1.0	1.0	1.0	1.0	1.0	1.0	1.0	refseq	refseq
Burkholderia~phage~Bcep1	Heunggongvirae	Uroviricota	Caudoviricetes	Caudovirales	Myoviridae	Naesvirus	preVC_161	Clustered	VC_161_0	15.0	0.7521	1.0	7.312246679	0.7521	0.9619	1.0	1.0	1.0	1.0	1.0	2.0	refseq	refseq, and virome Cluster
Burkholderia~phage~Bcep43	Heunggongvirae	Uroviricota	Caudoviricetes	Caudovirales	Myoviridae	Naesvirus	preVC_161	Clustered	VC_161_0	15.0	0.7521	1.0	7.312246679	0.7521	0.9619	1.0	1.0	1.0	1.0	1.0	2.0	refseq	refseq, and virome Cluster
Burkholderia~phage~Bcep781	Heunggongvirae	Uroviricota	Caudoviricetes	Caudovirales	Myoviridae	Naesvirus	preVC_161	Clustered	VC_161_0	15.0	0.7521	1.0	7.312246679	0.7521	0.9619	1.0	1.0	1.0	1.0	1.0	2.0	refseq	refseq, and virome Cluster
Burkholderia~phage~BcepNY3	Heunggongvirae	Uroviricota	Caudoviricetes	Caudovirales	Myoviridae	Naesvirus	preVC_161	Clustered	VC_161_0	15.0	0.7521	1.0	7.312246679	0.7521	0.9619	1.0	1.0	1.0	1.0	1.0	2.0	refseq	refseq, and virome Cluster
Ralstonia~phage~Adzire	Heunggongvirae	Uroviricota	Caudoviricetes	Caudovirales	Myoviridae	Bakolyvirus	preVC_161	Clustered	VC_161_0	15.0	0.7521	1.0	7.312246679	0.7521	0.9619	1.0	1.0	1.0	1.0	1.0	2.0	refseq	refseq, and virome Cluster
Ralstonia~phage~Bakoly	Heunggongvirae	Uroviricota	Caudoviricetes	Caudovirales	Myoviridae	Bakolyvirus	preVC_161	Clustered	VC_161_0	15.0	0.7521	1.0	7.312246679	0.7521	0.9619	1.0	1.0	1.0	1.0	1.0	2.0	refseq	refseq, and virome Cluster
Ralstonia~phage~Simangalove	Heunggongvirae	Uroviricota	Caudoviricetes	Caudovirales	Myoviridae	Bakolyvirus	preVC_161	Clustered	VC_161_0	15.0	0.7521	1.0	7.312246679	0.7521	0.9619	1.0	1.0	1.0	1.0	1.0	2.0	refseq	refseq, and virome Cluster
SM1000_MG_virome_scaffold_582_c1-cat_1	Unassigned	Unassigned	Unassigned	Unassigned	Unassigned	Unassigned	preVC_161	Clustered	VC_161_0	15.0	0.7521	1.0	7.312246679	0.7521	0.9619	1.0	1.0	1.0	1.0	1.0	2.0	virome	refseq, and virome Cluster
SM1005_MG_virome_scaffold_1209_c1-cat_1	Unassigned	Unassigned	Unassigned	Unassigned	Unassigned	Unassigned	preVC_161	Clustered	VC_161_0	15.0	0.7521	1.0	7.312246679	0.7521	0.9619	1.0	1.0	1.0	1.0	1.0	2.0	virome	refseq, and virome Cluster
SM1005_MG_virome_scaffold_477_c1-cat_1	Unassigned	Unassigned	Unassigned	Unassigned	Unassigned	Unassigned	preVC_161	Clustered	VC_161_0	15.0	0.7521	1.0	7.312246679	0.7521	0.9619	1.0	1.0	1.0	1.0	1.0	2.0	virome	refseq, and virome Cluster
Xanthomonas~phage~KPhi1	Heunggongvirae	Uroviricota	Caudoviricetes	Caudovirales	Myoviridae	Naesvirus	preVC_161	Clustered	VC_161_0	15.0	0.7521	1.0	7.312246679	0.7521	0.9619	1.0	1.0	1.0	1.0	1.0	2.0	refseq	refseq, and virome Cluster
Xanthomonas~phage~OP2	Heunggongvirae	Uroviricota	Caudoviricetes	Caudovirales	Myoviridae	Naesvirus	preVC_161	Clustered	VC_161_0	15.0	0.7521	1.0	7.312246679	0.7521	0.9619	1.0	1.0	1.0	1.0	1.0	2.0	refseq	refseq, and virome Cluster
Xanthomonas~phage~XPP1	Heunggongvirae	Uroviricota	Caudoviricetes	Caudovirales	Myoviridae	Naesvirus	preVC_161	Clustered	VC_161_0	15.0	0.7521	1.0	7.312246679	0.7521	0.9619	1.0	1.0	1.0	1.0	1.0	2.0	refseq	refseq, and virome Cluster
Xanthomonas~phage~XPV1	Heunggongvirae	Uroviricota	Caudoviricetes	Caudovirales	Myoviridae	Naesvirus	preVC_161	Clustered	VC_161_0	15.0	0.7521	1.0	7.312246679	0.7521	0.9619	1.0	1.0	1.0	1.0	1.0	2.0	refseq	refseq, and virome Cluster
Xanthomonas~virus~phiXaf18	Heunggongvirae	Uroviricota	Caudoviricetes	Caudovirales	Myoviridae	Naesvirus	preVC_161	Clustered	VC_161_0	15.0	0.7521	1.0	7.312246679	0.7521	0.9619	1.0	1.0	1.0	1.0	1.0	2.0	refseq	refseq, and virome Cluster
Burkholderia~phage~Bcep22	Heunggongvirae	Uroviricota	Caudoviricetes	Caudovirales	Podoviridae	Lessievirus	preVC_485	Clustered	VC_485_1	4.0	0.2284	0.99994041	6.085502853	0.2284	1.0	1.0	1.0	1.0	1.0	1.0	1.0	refseq	refseq
Burkholderia~phage~BcepIL02	Heunggongvirae	Uroviricota	Caudoviricetes	Caudovirales	Podoviridae	Lessievirus	preVC_485	Clustered	VC_485_1	4.0	0.2284	0.99994041	6.085502853	0.2284	1.0	1.0	1.0	1.0	1.0	1.0	1.0	refseq	refseq
Burkholderia~phage~BcepMigl	Heunggongvirae	Uroviricota	Caudoviricetes	Caudovirales	Podoviridae	Lessievirus	preVC_485	Clustered	VC_485_1	4.0	0.2284	0.99994041	6.085502853	0.2284	1.0	1.0	1.0	1.0	1.0	1.0	1.0	refseq	refseq
Burkholderia~phage~DC1	Heunggongvirae	Uroviricota	Caudoviricetes	Caudovirales	Podoviridae	Lessievirus	preVC_485	Clustered	VC_485_1	4.0	0.2284	0.99994041	6.085502853	0.2284	1.0	1.0	1.0	1.0	1.0	1.0	1.0	refseq	refseq
Burkholderia~phage~BcepB1A	Heunggongvirae	Uroviricota	Caudoviricetes	Caudovirales	Myoviridae	Unassigned	preVC_489	Clustered	VC_489_0	12.0	0.3239	1.0	6.170274903	0.3239	1.0	1.0	1.0	1.0	1.0	1.0	0.0	refseq	bacterial, refseq, and virome Cluster
SM1000_MG_virome_scaffold_759_c1-cat_1	Unassigned	Unassigned	Unassigned	Unassigned	Unassigned	Unassigned	preVC_489	Clustered	VC_489_0	12.0	0.3239	1.0	6.170274903	0.3239	1.0	1.0	1.0	1.0	1.0	1.0	0.0	virome	bacterial, refseq, and virome Cluster
SM1000_MG_virome_scaffold_793_c1-cat_1	Unassigned	Unassigned	Unassigned	Unassigned	Unassigned	Unassigned	preVC_489	Clustered	VC_489_0	12.0	0.3239	1.0	6.170274903	0.3239	1.0	1.0	1.0	1.0	1.0	1.0	0.0	virome	bacterial, refseq, and virome Cluster
SM1005_MG_virome_scaffold_476_c1-cat_1	Unassigned	Unassigned	Unassigned	Unassigned	Unassigned	Unassigned	preVC_489	Clustered	VC_489_0	12.0	0.3239	1.0	6.170274903	0.3239	1.0	1.0	1.0	1.0	1.0	1.0	0.0	virome	bacterial, refseq, and virome Cluster
SM1005_MG_virome_scaffold_527_c1-cat_1	Unassigned	Unassigned	Unassigned	Unassigned	Unassigned	Unassigned	preVC_489	Clustered	VC_489_0	12.0	0.3239	1.0	6.170274903	0.3239	1.0	1.0	1.0	1.0	1.0	1.0	0.0	virome	bacterial, refseq, and virome Cluster
SM1005_MG_virome_scaffold_565_c2-cat_1	Unassigned	Unassigned	Unassigned	Unassigned	Unassigned	Unassigned	preVC_489	Clustered	VC_489_0	12.0	0.3239	1.0	6.170274903	0.3239	1.0	1.0	1.0	1.0	1.0	1.0	0.0	virome	bacterial, refseq, and virome Cluster
SM1031_MG_bacterial_k127_900280-cat_1	Unassigned	Unassigned	Unassigned	Unassigned	Unassigned	Unassigned	preVC_489	Clustered	VC_489_0	12.0	0.3239	1.0	6.170274903	0.3239	1.0	1.0	1.0	1.0	1.0	1.0	0.0	bacterial	bacterial, refseq, and virome Cluster
SM1031_MG_virome_scaffold_513_c1-cat_1	Unassigned	Unassigned	Unassigned	Unassigned	Unassigned	Unassigned	preVC_489	Clustered	VC_489_0	12.0	0.3239	1.0	6.170274903	0.3239	1.0	1.0	1.0	1.0	1.0	1.0	0.0	virome	bacterial, refseq, and virome Cluster
SM1031_MG_virome_scaffold_726_c1-cat_1	Unassigned	Unassigned	Unassigned	Unassigned	Unassigned	Unassigned	preVC_489	Clustered	VC_489_0	12.0	0.3239	1.0	6.170274903	0.3239	1.0	1.0	1.0	1.0	1.0	1.0	0.0	virome	bacterial, refseq, and virome Cluster
SM1031_MG_virome_scaffold_815_c1-cat_1	Unassigned	Unassigned	Unassigned	Unassigned	Unassigned	Unassigned	preVC_489	Clustered	VC_489_0	12.0	0.3239	1.0	6.170274903	0.3239	1.0	1.0	1.0	1.0	1.0	1.0	0.0	virome	bacterial, refseq, and virome Cluster
SM1050_MG_bacterial_k127_9702977-cat_1	Unassigned	Unassigned	Unassigned	Unassigned	Unassigned	Unassigned	preVC_489	Clustered	VC_489_0	12.0	0.3239	1.0	6.170274903	0.3239	1.0	1.0	1.0	1.0	1.0	1.0	0.0	bacterial	bacterial, refseq, and virome Cluster
Shewanella~sp.~phage~1/41	Heunggongvirae	Uroviricota	Caudoviricetes	Caudovirales	Myoviridae	Unassigned	preVC_489	Clustered	VC_489_0	12.0	0.3239	1.0	6.170274903	0.3239	1.0	1.0	1.0	1.0	1.0	1.0	0.0	refseq	bacterial, refseq, and virome Cluster
Burkholderia~phage~BcepF1	Heunggongvirae	Uroviricota	Caudoviricetes	Caudovirales	Myoviridae	Bcepfunavirus	preVC_488	Clustered	VC_488_2	7.0	0.059	0.04907999	7.578789522	0.0029	0.8095	1.0	1.0	1.0	1.0	1.0	4.0	refseq	refseq, and virome Cluster
Panteoa~phage~Kyle	Heunggongvirae	Uroviricota	Caudoviricetes	Caudovirales	Myoviridae	Kylevirus	preVC_488	Clustered	VC_488_2	7.0	0.059	0.04907999	7.578789522	0.0029	0.8095	1.0	1.0	1.0	1.0	1.0	4.0	refseq	refseq, and virome Cluster
Pseudomonas~phage~tabernarius	Heunggongvirae	Uroviricota	Caudoviricetes	Caudovirales	Myoviridae	Tabernariusvirus	preVC_488	Clustered	VC_488_2	7.0	0.059	0.04907999	7.578789522	0.0029	0.8095	1.0	1.0	1.0	1.0	1.0	4.0	refseq	refseq, and virome Cluster
SM1031_MG_virome_scaffold_123_c2-cat_1	Unassigned	Unassigned	Unassigned	Unassigned	Unassigned	Unassigned	preVC_488	Clustered	VC_488_2	7.0	0.059	0.04907999	7.578789522	0.0029	0.8095	1.0	1.0	1.0	1.0	1.0	4.0	virome	refseq, and virome Cluster
SM1031_MG_virome_scaffold_191_c1-cat_1	Unassigned	Unassigned	Unassigned	Unassigned	Unassigned	Unassigned	preVC_488	Clustered	VC_488_2	7.0	0.059	0.04907999	7.578789522	0.0029	0.8095	1.0	1.0	1.0	1.0	1.0	4.0	virome	refseq, and virome Cluster
Xanthomonas~phage~Carpasina	Heunggongvirae	Uroviricota	Caudoviricetes	Caudovirales	Myoviridae	Carpasinavirus	preVC_488	Clustered	VC_488_2	7.0	0.059	0.04907999	7.578789522	0.0029	0.8095	1.0	1.0	1.0	1.0	1.0	4.0	refseq	refseq, and virome Cluster
Xanthomonas~virus~XcP1	Heunggongvirae	Uroviricota	Caudoviricetes	Caudovirales	Myoviridae	Carpasinavirus	preVC_488	Clustered	VC_488_2	7.0	0.059	0.04907999	7.578789522	0.0029	0.8095	1.0	1.0	1.0	1.0	1.0	4.0	refseq	refseq, and virome Cluster
Burkholderia~phage~BcepSaruman	Heunggongvirae	Uroviricota	Caudoviricetes	Caudovirales	Myoviridae	Sarumanvirus	preVC_46	Clustered	VC_46_0	2.0	0.1719	0.89649583	3.16227766	0.1541	1.0	1.0	1.0	1.0	1.0	1.0	1.0	refseq	refseq
Burkholderia~phage~BcepSauron	Heunggongvirae	Uroviricota	Caudoviricetes	Caudovirales	Myoviridae	Sarumanvirus	preVC_46	Clustered	VC_46_0	2.0	0.1719	0.89649583	3.16227766	0.1541	1.0	1.0	1.0	1.0	1.0	1.0	1.0	refseq	refseq
Butyrivibrio~virus~Arawn	Heunggongvirae	Uroviricota	Caudoviricetes	Caudovirales	Siphoviridae	Arawnvirus	preVC_378	Clustered	VC_378_0	2.0	0.1267	0.79779054	7.874007874	0.101	1.0	1.0	1.0	1.0	1.0	1.0	1.0	refseq	refseq
Paenibacillus~phage~PG1	Heunggongvirae	Uroviricota	Caudoviricetes	Caudovirales	Siphoviridae	Unassigned	preVC_378	Clustered	VC_378_0	2.0	0.1267	0.79779054	7.874007874	0.101	1.0	1.0	1.0	1.0	1.0	1.0	1.0	refseq	refseq
Campylobacter~phage~CP21	Heunggongvirae	Uroviricota	Caudoviricetes	Caudovirales	Myoviridae	Firehammervirus	preVC_534	Clustered	VC_534_0	4.0	0.6423	0.99981467	5.688586733	0.6422	1.0	1.0	1.0	1.0	1.0	1.0	1.0	refseq	refseq
Campylobacter~phage~vB_CcoM-IBB_35	Heunggongvirae	Uroviricota	Caudoviricetes	Caudovirales	Myoviridae	Firehammervirus	preVC_534	Clustered	VC_534_0	4.0	0.6423	0.99981467	5.688586733	0.6422	1.0	1.0	1.0	1.0	1.0	1.0	1.0	refseq	refseq
Campylobacter~virus~CP220	Heunggongvirae	Uroviricota	Caudoviricetes	Caudovirales	Myoviridae	Firehammervirus	preVC_534	Clustered	VC_534_0	4.0	0.6423	0.99981467	5.688586733	0.6422	1.0	1.0	1.0	1.0	1.0	1.0	1.0	refseq	refseq
Campylobacter~virus~CPt10	Heunggongvirae	Uroviricota	Caudoviricetes	Caudovirales	Myoviridae	Firehammervirus	preVC_534	Clustered	VC_534_0	4.0	0.6423	0.99981467	5.688586733	0.6422	1.0	1.0	1.0	1.0	1.0	1.0	1.0	refseq	refseq
Campylobacter~phage~CP30A	Heunggongvirae	Uroviricota	Caudoviricetes	Caudovirales	Myoviridae	Fletchervirus	preVC_533	Clustered	VC_533_0	6.0	0.8183	0.9999999	4.255037319	0.8183	1.0	1.0	1.0	1.0	1.0	1.0	1.0	refseq	refseq
Campylobacter~phage~CPX	Heunggongvirae	Uroviricota	Caudoviricetes	Caudovirales	Myoviridae	Fletchervirus	preVC_533	Clustered	VC_533_0	6.0	0.8183	0.9999999	4.255037319	0.8183	1.0	1.0	1.0	1.0	1.0	1.0	1.0	refseq	refseq
Campylobacter~phage~NCTC12673	Heunggongvirae	Uroviricota	Caudoviricetes	Caudovirales	Myoviridae	Fletchervirus	preVC_533	Clustered	VC_533_0	6.0	0.8183	0.9999999	4.255037319	0.8183	1.0	1.0	1.0	1.0	1.0	1.0	1.0	refseq	refseq
Campylobacter~phage~PC14	Heunggongvirae	Uroviricota	Caudoviricetes	Caudovirales	Myoviridae	Fletchervirus	preVC_533	Clustered	VC_533_0	6.0	0.8183	0.9999999	4.255037319	0.8183	1.0	1.0	1.0	1.0	1.0	1.0	1.0	refseq	refseq
Campylobacter~phage~vB_CjeM_Los1	Heunggongvirae	Uroviricota	Caudoviricetes	Caudovirales	Myoviridae	Fletchervirus	preVC_533	Clustered	VC_533_0	6.0	0.8183	0.9999999	4.255037319	0.8183	1.0	1.0	1.0	1.0	1.0	1.0	1.0	refseq	refseq
Campylobacter~virus~CP81	Heunggongvirae	Uroviricota	Caudoviricetes	Caudovirales	Myoviridae	Fletchervirus	preVC_533	Clustered	VC_533_0	6.0	0.8183	0.9999999	4.255037319	0.8183	1.0	1.0	1.0	1.0	1.0	1.0	1.0	refseq	refseq
Caulobacter~phage~CcrBL10	Heunggongvirae	Uroviricota	Caudoviricetes	Caudovirales	Siphoviridae	Poindextervirus	preVC_212	Clustered	VC_212_2	2.0	0.0728	0.65579811	5.291502622	0.0477	1.0	1.0	1.0	1.0	1.0	1.0	2.0	refseq	refseq
Caulobacter~virus~Rogue	Heunggongvirae	Uroviricota	Caudoviricetes	Caudovirales	Siphoviridae	Phicbkvirus	preVC_212	Clustered	VC_212_2	2.0	0.0728	0.65579811	5.291502622	0.0477	1.0	1.0	1.0	1.0	1.0	1.0	2.0	refseq	refseq
Caulobacter~phage~CcrBL9	Heunggongvirae	Uroviricota	Caudoviricetes	Caudovirales	Siphoviridae	Bertelyvirus	preVC_212	Clustered	VC_212_0	2.0	0.1194	0.9047619	5.385164807	0.1081	1.0	1.0	1.0	1.0	1.0	1.0	1.0	refseq	refseq
Caulobacter~phage~CcrSC	Heunggongvirae	Uroviricota	Caudoviricetes	Caudovirales	Siphoviridae	Bertelyvirus	preVC_212	Clustered	VC_212_0	2.0	0.1194	0.9047619	5.385164807	0.1081	1.0	1.0	1.0	1.0	1.0	1.0	1.0	refseq	refseq
Caulobacter~phage~CcrColossus	Heunggongvirae	Uroviricota	Caudoviricetes	Caudovirales	Siphoviridae	Colossusvirus	preVC_212	Clustered	VC_212_1	2.0	0.0891	0.90909091	6.08276253	0.081	1.0	1.0	1.0	1.0	1.0	1.0	1.0	refseq	refseq
Caulobacter~phage~CcrPW	Heunggongvirae	Uroviricota	Caudoviricetes	Caudovirales	Siphoviridae	Colossusvirus	preVC_212	Clustered	VC_212_1	2.0	0.0891	0.90909091	6.08276253	0.081	1.0	1.0	1.0	1.0	1.0	1.0	1.0	refseq	refseq
Caulobacter~phage~Sansa	Heunggongvirae	Uroviricota	Caudoviricetes	Caudovirales	Siphoviridae	Sansavirus	preVC_539	Clustered/Singleton	VC_539_0	1.0	0.0	0.0	0.0	0.0	1.0	1.0	1.0	1.0	1.0	1.0	1.0	refseq	refseq
Caulobacter~virus~Karma	Heunggongvirae	Uroviricota	Caudoviricetes	Caudovirales	Siphoviridae	Shapirovirus	preVC_212	Clustered	VC_212_3	4.0	0.2595	0.99667867	5.063931016	0.2586	1.0	1.0	1.0	1.0	1.0	1.0	1.0	refseq	refseq
Caulobacter~virus~Magneto	Heunggongvirae	Uroviricota	Caudoviricetes	Caudovirales	Siphoviridae	Shapirovirus	preVC_212	Clustered	VC_212_3	4.0	0.2595	0.99667867	5.063931016	0.2586	1.0	1.0	1.0	1.0	1.0	1.0	1.0	refseq	refseq
Caulobacter~virus~Swift	Heunggongvirae	Uroviricota	Caudoviricetes	Caudovirales	Siphoviridae	Shapirovirus	preVC_212	Clustered	VC_212_3	4.0	0.2595	0.99667867	5.063931016	0.2586	1.0	1.0	1.0	1.0	1.0	1.0	1.0	refseq	refseq
Caulobacter~virus~phiCbK	Heunggongvirae	Uroviricota	Caudoviricetes	Caudovirales	Siphoviridae	Shapirovirus	preVC_212	Clustered	VC_212_3	4.0	0.2595	0.99667867	5.063931016	0.2586	1.0	1.0	1.0	1.0	1.0	1.0	1.0	refseq	refseq
Cellulophaga~phage~phi10:1	Heunggongvirae	Uroviricota	Caudoviricetes	Caudovirales	Siphoviridae	Unassigned	preVC_552	Clustered/Singleton	VC_552_0	1.0	0.0	0.0	0.0	0.0	1.0	1.0	1.0	1.0	1.0	1.0	0.0	refseq	refseq
Cellulophaga~phage~phi12:1	Heunggongvirae	Uroviricota	Caudoviricetes	Caudovirales	Siphoviridae	Helsingorvirus	preVC_559	Clustered	VC_559_0	3.0	0.5804	0.99474001	3.721605584	0.5773	1.0	1.0	1.0	1.0	1.0	1.0	1.0	refseq	refseq
Cellulophaga~phage~phi17:1	Heunggongvirae	Uroviricota	Caudoviricetes	Caudovirales	Siphoviridae	Helsingorvirus	preVC_559	Clustered	VC_559_0	3.0	0.5804	0.99474001	3.721605584	0.5773	1.0	1.0	1.0	1.0	1.0	1.0	1.0	refseq	refseq
Cellulophaga~phage~phi18:1	Heunggongvirae	Uroviricota	Caudoviricetes	Caudovirales	Siphoviridae	Helsingorvirus	preVC_559	Clustered	VC_559_0	3.0	0.5804	0.99474001	3.721605584	0.5773	1.0	1.0	1.0	1.0	1.0	1.0	1.0	refseq	refseq
Cellulophaga~phage~phi12:2	Sangervirae	Phixviricota	Malgrandaviricetes	Petitvirales	Microviridae	Unassigned	preVC_562	Clustered	VC_562_0	2.0	1.0	0.0	0.0	0.0	1.0	1.0	1.0	1.0	1.0	1.0	0.0	refseq	refseq
Cellulophaga~phage~phi12a:1	Sangervirae	Phixviricota	Malgrandaviricetes	Petitvirales	Microviridae	Unassigned	preVC_562	Clustered	VC_562_0	2.0	1.0	0.0	0.0	0.0	1.0	1.0	1.0	1.0	1.0	1.0	0.0	refseq	refseq
Cellulophaga~phage~phi13:2	Heunggongvirae	Uroviricota	Caudoviricetes	Caudovirales	Podoviridae	Unassigned	preVC_551	Clustered	VC_551_0	4.0	0.887	0.99999851	7.602790646	0.887	1.0	1.0	1.0	1.0	1.0	1.0	0.0	refseq	refseq
Cellulophaga~phage~phi18:3	Heunggongvirae	Uroviricota	Caudoviricetes	Caudovirales	Podoviridae	Unassigned	preVC_551	Clustered	VC_551_0	4.0	0.887	0.99999851	7.602790646	0.887	1.0	1.0	1.0	1.0	1.0	1.0	0.0	refseq	refseq
Cellulophaga~phage~phi19:3	Heunggongvirae	Uroviricota	Caudoviricetes	Caudovirales	Podoviridae	Unassigned	preVC_551	Clustered	VC_551_0	4.0	0.887	0.99999851	7.602790646	0.887	1.0	1.0	1.0	1.0	1.0	1.0	0.0	refseq	refseq
Cellulophaga~phage~phi46:3	Heunggongvirae	Uroviricota	Caudoviricetes	Caudovirales	Podoviridae	Unassigned	preVC_551	Clustered	VC_551_0	4.0	0.887	0.99999851	7.602790646	0.887	1.0	1.0	1.0	1.0	1.0	1.0	0.0	refseq	refseq
Cellulophaga~phage~phi14:2	Heunggongvirae	Uroviricota	Caudoviricetes	Caudovirales	Podoviridae	Unassigned	preVC_405	Clustered	VC_405_0	7.0	0.4416	1.0	7.154588072	0.4416	0.9524	1.0	1.0	1.0	1.0	1.0	0.0	refseq	refseq, total, and virome Cluster
SM1000_MG_k127_15341571-cat_1	Unassigned	Unassigned	Unassigned	Unassigned	Unassigned	Unassigned	preVC_405	Clustered	VC_405_0	7.0	0.4416	1.0	7.154588072	0.4416	0.9524	1.0	1.0	1.0	1.0	1.0	0.0	total	refseq, total, and virome Cluster
SM1000_MG_virome_scaffold_104_c1-cat_1	Unassigned	Unassigned	Unassigned	Unassigned	Unassigned	Unassigned	preVC_405	Clustered	VC_405_0	7.0	0.4416	1.0	7.154588072	0.4416	0.9524	1.0	1.0	1.0	1.0	1.0	0.0	virome	refseq, total, and virome Cluster
SM1000_MG_virome_scaffold_98_c1-cat_1	Unassigned	Unassigned	Unassigned	Unassigned	Unassigned	Unassigned	preVC_405	Clustered	VC_405_0	7.0	0.4416	1.0	7.154588072	0.4416	0.9524	1.0	1.0	1.0	1.0	1.0	0.0	virome	refseq, total, and virome Cluster
SM1029_MG_virome_scaffold_13_c1-cat_1	Unassigned	Unassigned	Unassigned	Unassigned	Unassigned	Unassigned	preVC_405	Clustered	VC_405_0	7.0	0.4416	1.0	7.154588072	0.4416	0.9524	1.0	1.0	1.0	1.0	1.0	0.0	virome	refseq, total, and virome Cluster
SM1031_MG_virome_scaffold_43_c1-cat_1	Unassigned	Unassigned	Unassigned	Unassigned	Unassigned	Unassigned	preVC_405	Clustered	VC_405_0	7.0	0.4416	1.0	7.154588072	0.4416	0.9524	1.0	1.0	1.0	1.0	1.0	0.0	virome	refseq, total, and virome Cluster
SM1031_MG_virome_scaffold_45_c1-cat_1	Unassigned	Unassigned	Unassigned	Unassigned	Unassigned	Unassigned	preVC_405	Clustered	VC_405_0	7.0	0.4416	1.0	7.154588072	0.4416	0.9524	1.0	1.0	1.0	1.0	1.0	0.0	virome	refseq, total, and virome Cluster
Cellulophaga~phage~phi19:1	Heunggongvirae	Uroviricota	Caudoviricetes	Caudovirales	Siphoviridae	Unassigned	preVC_552	Clustered/Singleton	VC_552_1	1.0	0.0	0.0	0.0	0.0	1.0	1.0	1.0	1.0	1.0	1.0	0.0	refseq	refseq
Citrobacter~phage~CF1~DK-2017	Heunggongvirae	Uroviricota	Caudoviricetes	Caudovirales	Drexlerviridae	Tlsvirus	preVC_596	Clustered	VC_596_0	11.0	0.1886	1.0	5.835410345	0.1886	1.0	1.0	1.0	1.0	1.0	1.0	2.0	refseq	refseq
Citrobacter~phage~Sazh	Heunggongvirae	Uroviricota	Caudoviricetes	Caudovirales	Drexlerviridae	Tlsvirus	preVC_596	Clustered	VC_596_0	11.0	0.1886	1.0	5.835410345	0.1886	1.0	1.0	1.0	1.0	1.0	1.0	2.0	refseq	refseq
Citrobacter~phage~Stevie	Heunggongvirae	Uroviricota	Caudoviricetes	Caudovirales	Drexlerviridae	Tlsvirus	preVC_596	Clustered	VC_596_0	11.0	0.1886	1.0	5.835410345	0.1886	1.0	1.0	1.0	1.0	1.0	1.0	2.0	refseq	refseq
Citrobacter~virus~HCF1	Heunggongvirae	Uroviricota	Caudoviricetes	Caudovirales	Drexlerviridae	Hicfunavirus	preVC_596	Clustered	VC_596_0	11.0	0.1886	1.0	5.835410345	0.1886	1.0	1.0	1.0	1.0	1.0	1.0	2.0	refseq	refseq
Escherichia~phage~LL5	Heunggongvirae	Uroviricota	Caudoviricetes	Caudovirales	Drexlerviridae	Tlsvirus	preVC_596	Clustered	VC_596_0	11.0	0.1886	1.0	5.835410345	0.1886	1.0	1.0	1.0	1.0	1.0	1.0	2.0	refseq	refseq
Escherichia~phage~Tls	Heunggongvirae	Uroviricota	Caudoviricetes	Caudovirales	Drexlerviridae	Tlsvirus	preVC_596	Clustered	VC_596_0	11.0	0.1886	1.0	5.835410345	0.1886	1.0	1.0	1.0	1.0	1.0	1.0	2.0	refseq	refseq
Salmonella~phage~36	Heunggongvirae	Uroviricota	Caudoviricetes	Caudovirales	Drexlerviridae	Tlsvirus	preVC_596	Clustered	VC_596_0	11.0	0.1886	1.0	5.835410345	0.1886	1.0	1.0	1.0	1.0	1.0	1.0	2.0	refseq	refseq
Salmonella~phage~YSP2	Heunggongvirae	Uroviricota	Caudoviricetes	Caudovirales	Drexlerviridae	Tlsvirus	preVC_596	Clustered	VC_596_0	11.0	0.1886	1.0	5.835410345	0.1886	1.0	1.0	1.0	1.0	1.0	1.0	2.0	refseq	refseq
Salmonella~phage~phSE-2	Heunggongvirae	Uroviricota	Caudoviricetes	Caudovirales	Drexlerviridae	Tlsvirus	preVC_596	Clustered	VC_596_0	11.0	0.1886	1.0	5.835410345	0.1886	1.0	1.0	1.0	1.0	1.0	1.0	2.0	refseq	refseq
Salmonella~phage~vB_SenS_PHB07	Heunggongvirae	Uroviricota	Caudoviricetes	Caudovirales	Drexlerviridae	Tlsvirus	preVC_596	Clustered	VC_596_0	11.0	0.1886	1.0	5.835410345	0.1886	1.0	1.0	1.0	1.0	1.0	1.0	2.0	refseq	refseq
Salmonella~virus~SP126	Heunggongvirae	Uroviricota	Caudoviricetes	Caudovirales	Drexlerviridae	Tlsvirus	preVC_596	Clustered	VC_596_0	11.0	0.1886	1.0	5.835410345	0.1886	1.0	1.0	1.0	1.0	1.0	1.0	2.0	refseq	refseq
Citrobacter~phage~CR44b	Heunggongvirae	Uroviricota	Caudoviricetes	Caudovirales	Autographiviridae	Kayfunavirus	preVC_600	Clustered	VC_600_0	20.0	0.7129	1.0	4.55264193	0.7129	1.0	1.0	1.0	1.0	1.0	1.0	1.0	refseq	refseq
Citrobacter~phage~CR8	Heunggongvirae	Uroviricota	Caudoviricetes	Caudovirales	Autographiviridae	Kayfunavirus	preVC_600	Clustered	VC_600_0	20.0	0.7129	1.0	4.55264193	0.7129	1.0	1.0	1.0	1.0	1.0	1.0	1.0	refseq	refseq
Citrobacter~phage~SH3	Heunggongvirae	Uroviricota	Caudoviricetes	Caudovirales	Autographiviridae	Kayfunavirus	preVC_600	Clustered	VC_600_0	20.0	0.7129	1.0	4.55264193	0.7129	1.0	1.0	1.0	1.0	1.0	1.0	1.0	refseq	refseq
Citrobacter~phage~SH4	Heunggongvirae	Uroviricota	Caudoviricetes	Caudovirales	Autographiviridae	Kayfunavirus	preVC_600	Clustered	VC_600_0	20.0	0.7129	1.0	4.55264193	0.7129	1.0	1.0	1.0	1.0	1.0	1.0	1.0	refseq	refseq
Cronobacter~phage~Dev2	Heunggongvirae	Uroviricota	Caudoviricetes	Caudovirales	Autographiviridae	Kayfunavirus	preVC_600	Clustered	VC_600_0	20.0	0.7129	1.0	4.55264193	0.7129	1.0	1.0	1.0	1.0	1.0	1.0	1.0	refseq	refseq
Cronobacter~phage~GW1	Heunggongvirae	Uroviricota	Caudoviricetes	Caudovirales	Autographiviridae	Kayfunavirus	preVC_600	Clustered	VC_600_0	20.0	0.7129	1.0	4.55264193	0.7129	1.0	1.0	1.0	1.0	1.0	1.0	1.0	refseq	refseq
Enterobacter~phage~EcpYZU01	Heunggongvirae	Uroviricota	Caudoviricetes	Caudovirales	Autographiviridae	Kayfunavirus	preVC_600	Clustered	VC_600_0	20.0	0.7129	1.0	4.55264193	0.7129	1.0	1.0	1.0	1.0	1.0	1.0	1.0	refseq	refseq
Escherichia~phage~EcoDS1	Heunggongvirae	Uroviricota	Caudoviricetes	Caudovirales	Autographiviridae	Kayfunavirus	preVC_600	Clustered	VC_600_0	20.0	0.7129	1.0	4.55264193	0.7129	1.0	1.0	1.0	1.0	1.0	1.0	1.0	refseq	refseq
Escherichia~phage~GA2A	Heunggongvirae	Uroviricota	Caudoviricetes	Caudovirales	Autographiviridae	Kayfunavirus	preVC_600	Clustered	VC_600_0	20.0	0.7129	1.0	4.55264193	0.7129	1.0	1.0	1.0	1.0	1.0	1.0	1.0	refseq	refseq
Escherichia~phage~IMM-002	Heunggongvirae	Uroviricota	Caudoviricetes	Caudovirales	Autographiviridae	Kayfunavirus	preVC_600	Clustered	VC_600_0	20.0	0.7129	1.0	4.55264193	0.7129	1.0	1.0	1.0	1.0	1.0	1.0	1.0	refseq	refseq
Escherichia~phage~K1F	Heunggongvirae	Uroviricota	Caudoviricetes	Caudovirales	Autographiviridae	Kayfunavirus	preVC_600	Clustered	VC_600_0	20.0	0.7129	1.0	4.55264193	0.7129	1.0	1.0	1.0	1.0	1.0	1.0	1.0	refseq	refseq
Escherichia~phage~LM33_P1	Heunggongvirae	Uroviricota	Caudoviricetes	Caudovirales	Autographiviridae	Kayfunavirus	preVC_600	Clustered	VC_600_0	20.0	0.7129	1.0	4.55264193	0.7129	1.0	1.0	1.0	1.0	1.0	1.0	1.0	refseq	refseq
Escherichia~phage~PE3-1	Heunggongvirae	Uroviricota	Caudoviricetes	Caudovirales	Autographiviridae	Kayfunavirus	preVC_600	Clustered	VC_600_0	20.0	0.7129	1.0	4.55264193	0.7129	1.0	1.0	1.0	1.0	1.0	1.0	1.0	refseq	refseq
Escherichia~phage~Ro45lw	Heunggongvirae	Uroviricota	Caudoviricetes	Caudovirales	Autographiviridae	Kayfunavirus	preVC_600	Clustered	VC_600_0	20.0	0.7129	1.0	4.55264193	0.7129	1.0	1.0	1.0	1.0	1.0	1.0	1.0	refseq	refseq
Escherichia~phage~ST31	Heunggongvirae	Uroviricota	Caudoviricetes	Caudovirales	Autographiviridae	Kayfunavirus	preVC_600	Clustered	VC_600_0	20.0	0.7129	1.0	4.55264193	0.7129	1.0	1.0	1.0	1.0	1.0	1.0	1.0	refseq	refseq
Escherichia~phage~YZ1	Heunggongvirae	Uroviricota	Caudoviricetes	Caudovirales	Autographiviridae	Kayfunavirus	preVC_600	Clustered	VC_600_0	20.0	0.7129	1.0	4.55264193	0.7129	1.0	1.0	1.0	1.0	1.0	1.0	1.0	refseq	refseq
Escherichia~phage~ZG49	Heunggongvirae	Uroviricota	Caudoviricetes	Caudovirales	Autographiviridae	Kayfunavirus	preVC_600	Clustered	VC_600_0	20.0	0.7129	1.0	4.55264193	0.7129	1.0	1.0	1.0	1.0	1.0	1.0	1.0	refseq	refseq
Escherichia~phage~vB_EcoP_F	Heunggongvirae	Uroviricota	Caudoviricetes	Caudovirales	Autographiviridae	Kayfunavirus	preVC_600	Clustered	VC_600_0	20.0	0.7129	1.0	4.55264193	0.7129	1.0	1.0	1.0	1.0	1.0	1.0	1.0	refseq	refseq
Escherichia~virus~Vec13	Heunggongvirae	Uroviricota	Caudoviricetes	Caudovirales	Autographiviridae	Kayfunavirus	preVC_600	Clustered	VC_600_0	20.0	0.7129	1.0	4.55264193	0.7129	1.0	1.0	1.0	1.0	1.0	1.0	1.0	refseq	refseq
Shigella~phage~SFPH2	Heunggongvirae	Uroviricota	Caudoviricetes	Caudovirales	Autographiviridae	Kayfunavirus	preVC_600	Clustered	VC_600_0	20.0	0.7129	1.0	4.55264193	0.7129	1.0	1.0	1.0	1.0	1.0	1.0	1.0	refseq	refseq
Citrobacter~phage~CVT22	Heunggongvirae	Uroviricota	Caudoviricetes	Caudovirales	Zobellviridae	Citrovirus	preVC_221	Clustered	VC_221_0	16.0	0.5777	1.0	7.127010305	0.5777	1.0	1.0	1.0	1.0	1.0	1.0	3.0	refseq	bacterial, eukfloat, refseq, total, and virome Cluster
Pseudomonas~phage~O4	Heunggongvirae	Uroviricota	Caudoviricetes	Caudovirales	Zobellviridae	Paundecimvirus	preVC_221	Clustered	VC_221_0	16.0	0.5777	1.0	7.127010305	0.5777	1.0	1.0	1.0	1.0	1.0	1.0	3.0	refseq	bacterial, eukfloat, refseq, total, and virome Cluster
Pseudomonas~phage~PA11	Heunggongvirae	Uroviricota	Caudoviricetes	Caudovirales	Zobellviridae	Paundecimvirus	preVC_221	Clustered	VC_221_0	16.0	0.5777	1.0	7.127010305	0.5777	1.0	1.0	1.0	1.0	1.0	1.0	3.0	refseq	bacterial, eukfloat, refseq, total, and virome Cluster
SM1000_MG_virome_scaffold_519_c3-cat_1	Unassigned	Unassigned	Unassigned	Unassigned	Unassigned	Unassigned	preVC_221	Clustered	VC_221_0	16.0	0.5777	1.0	7.127010305	0.5777	1.0	1.0	1.0	1.0	1.0	1.0	3.0	virome	bacterial, eukfloat, refseq, total, and virome Cluster
SM1000_MG_virome_scaffold_528_c1-cat_1	Unassigned	Unassigned	Unassigned	Unassigned	Unassigned	Unassigned	preVC_221	Clustered	VC_221_0	16.0	0.5777	1.0	7.127010305	0.5777	1.0	1.0	1.0	1.0	1.0	1.0	3.0	virome	bacterial, eukfloat, refseq, total, and virome Cluster
SM1000_MG_virome_scaffold_659_c2-cat_1	Unassigned	Unassigned	Unassigned	Unassigned	Unassigned	Unassigned	preVC_221	Clustered	VC_221_0	16.0	0.5777	1.0	7.127010305	0.5777	1.0	1.0	1.0	1.0	1.0	1.0	3.0	virome	bacterial, eukfloat, refseq, total, and virome Cluster
SM1000_MG_virome_scaffold_942_c1-cat_1	Unassigned	Unassigned	Unassigned	Unassigned	Unassigned	Unassigned	preVC_221	Clustered	VC_221_0	16.0	0.5777	1.0	7.127010305	0.5777	1.0	1.0	1.0	1.0	1.0	1.0	3.0	virome	bacterial, eukfloat, refseq, total, and virome Cluster
SM1005_MG_virome_scaffold_419_c1-cat_1	Unassigned	Unassigned	Unassigned	Unassigned	Unassigned	Unassigned	preVC_221	Clustered	VC_221_0	16.0	0.5777	1.0	7.127010305	0.5777	1.0	1.0	1.0	1.0	1.0	1.0	3.0	virome	bacterial, eukfloat, refseq, total, and virome Cluster
SM1005_MG_virome_scaffold_429_c1-cat_1	Unassigned	Unassigned	Unassigned	Unassigned	Unassigned	Unassigned	preVC_221	Clustered	VC_221_0	16.0	0.5777	1.0	7.127010305	0.5777	1.0	1.0	1.0	1.0	1.0	1.0	3.0	virome	bacterial, eukfloat, refseq, total, and virome Cluster
SM1028_MG_bacterial_k127_10988733-cat_1	Unassigned	Unassigned	Unassigned	Unassigned	Unassigned	Unassigned	preVC_221	Clustered	VC_221_0	16.0	0.5777	1.0	7.127010305	0.5777	1.0	1.0	1.0	1.0	1.0	1.0	3.0	bacterial	bacterial, eukfloat, refseq, total, and virome Cluster
SM1028_MG_k127_779573-cat_1	Unassigned	Unassigned	Unassigned	Unassigned	Unassigned	Unassigned	preVC_221	Clustered	VC_221_0	16.0	0.5777	1.0	7.127010305	0.5777	1.0	1.0	1.0	1.0	1.0	1.0	3.0	total	bacterial, eukfloat, refseq, total, and virome Cluster
SM1028_MG_scaffold_2402	Unassigned	Unassigned	Unassigned	Unassigned	Unassigned	Unassigned	preVC_221	Clustered	VC_221_0	16.0	0.5777	1.0	7.127010305	0.5777	1.0	1.0	1.0	1.0	1.0	1.0	3.0	eukfloat	bacterial, eukfloat, refseq, total, and virome Cluster
SM1028_MG_virome_scaffold_66_c1-cat_1	Unassigned	Unassigned	Unassigned	Unassigned	Unassigned	Unassigned	preVC_221	Clustered	VC_221_0	16.0	0.5777	1.0	7.127010305	0.5777	1.0	1.0	1.0	1.0	1.0	1.0	3.0	virome	bacterial, eukfloat, refseq, total, and virome Cluster
SM1030_MG_virome_scaffold_128_c1-cat_1	Unassigned	Unassigned	Unassigned	Unassigned	Unassigned	Unassigned	preVC_221	Clustered	VC_221_0	16.0	0.5777	1.0	7.127010305	0.5777	1.0	1.0	1.0	1.0	1.0	1.0	3.0	virome	bacterial, eukfloat, refseq, total, and virome Cluster
SM1030_MG_virome_scaffold_391_c1-cat_1	Unassigned	Unassigned	Unassigned	Unassigned	Unassigned	Unassigned	preVC_221	Clustered	VC_221_0	16.0	0.5777	1.0	7.127010305	0.5777	1.0	1.0	1.0	1.0	1.0	1.0	3.0	virome	bacterial, eukfloat, refseq, total, and virome Cluster
Salinivibrio~phage~CW02	Heunggongvirae	Uroviricota	Caudoviricetes	Caudovirales	Zobellviridae	Salinovirus	preVC_221	Clustered	VC_221_0	16.0	0.5777	1.0	7.127010305	0.5777	1.0	1.0	1.0	1.0	1.0	1.0	3.0	refseq	bacterial, eukfloat, refseq, total, and virome Cluster
Citrobacter~phage~IME-CF2	Heunggongvirae	Uroviricota	Caudoviricetes	Caudovirales	Myoviridae	Pseudotevenvirus	preVC_88	Clustered	VC_88_1	10.0	0.2345	1.0	6.919265898	0.2345	1.0	1.0	1.0	1.0	1.0	1.0	1.0	refseq	refseq
Citrobacter~phage~Margaery	Heunggongvirae	Uroviricota	Caudoviricetes	Caudovirales	Myoviridae	Pseudotevenvirus	preVC_88	Clustered	VC_88_1	10.0	0.2345	1.0	6.919265898	0.2345	1.0	1.0	1.0	1.0	1.0	1.0	1.0	refseq	refseq
Citrobacter~phage~Miller	Heunggongvirae	Uroviricota	Caudoviricetes	Caudovirales	Myoviridae	Pseudotevenvirus	preVC_88	Clustered	VC_88_1	10.0	0.2345	1.0	6.919265898	0.2345	1.0	1.0	1.0	1.0	1.0	1.0	1.0	refseq	refseq
Citrobacter~phage~vB_CfrM_CfP1	Heunggongvirae	Uroviricota	Caudoviricetes	Caudovirales	Myoviridae	Pseudotevenvirus	preVC_88	Clustered	VC_88_1	10.0	0.2345	1.0	6.919265898	0.2345	1.0	1.0	1.0	1.0	1.0	1.0	1.0	refseq	refseq
Cronobacter~phage~vB_CsaM_GAP161	Heunggongvirae	Uroviricota	Caudoviricetes	Caudovirales	Myoviridae	Pseudotevenvirus	preVC_88	Clustered	VC_88_1	10.0	0.2345	1.0	6.919265898	0.2345	1.0	1.0	1.0	1.0	1.0	1.0	1.0	refseq	refseq
Cronobacter~phage~vB_CsaM_leB	Heunggongvirae	Uroviricota	Caudoviricetes	Caudovirales	Myoviridae	Pseudotevenvirus	preVC_88	Clustered	VC_88_1	10.0	0.2345	1.0	6.919265898	0.2345	1.0	1.0	1.0	1.0	1.0	1.0	1.0	refseq	refseq
Cronobacter~phage~vB_CsaM_leE	Heunggongvirae	Uroviricota	Caudoviricetes	Caudovirales	Myoviridae	Pseudotevenvirus	preVC_88	Clustered	VC_88_1	10.0	0.2345	1.0	6.919265898	0.2345	1.0	1.0	1.0	1.0	1.0	1.0	1.0	refseq	refseq
Escherichia~phage~Lw1	Heunggongvirae	Uroviricota	Caudoviricetes	Caudovirales	Myoviridae	Pseudotevenvirus	preVC_88	Clustered	VC_88_1	10.0	0.2345	1.0	6.919265898	0.2345	1.0	1.0	1.0	1.0	1.0	1.0	1.0	refseq	refseq
Escherichia~virus~RB16	Heunggongvirae	Uroviricota	Caudoviricetes	Caudovirales	Myoviridae	Pseudotevenvirus	preVC_88	Clustered	VC_88_1	10.0	0.2345	1.0	6.919265898	0.2345	1.0	1.0	1.0	1.0	1.0	1.0	1.0	refseq	refseq
Escherichia~virus~RB43	Heunggongvirae	Uroviricota	Caudoviricetes	Caudovirales	Myoviridae	Pseudotevenvirus	preVC_88	Clustered	VC_88_1	10.0	0.2345	1.0	6.919265898	0.2345	1.0	1.0	1.0	1.0	1.0	1.0	1.0	refseq	refseq
Citrobacter~phage~Michonne	Heunggongvirae	Uroviricota	Caudoviricetes	Caudovirales	Myoviridae	Mooglevirus	preVC_57	Clustered	VC_57_0	25.0	0.862	1.0	5.514530676	0.862	0.9967	1.0	1.0	1.0	1.0	1.0	3.0	refseq	refseq
Citrobacter~phage~Moogle	Heunggongvirae	Uroviricota	Caudoviricetes	Caudovirales	Myoviridae	Mooglevirus	preVC_57	Clustered	VC_57_0	25.0	0.862	1.0	5.514530676	0.862	0.9967	1.0	1.0	1.0	1.0	1.0	3.0	refseq	refseq
Citrobacter~phage~Mordin	Heunggongvirae	Uroviricota	Caudoviricetes	Caudovirales	Myoviridae	Mooglevirus	preVC_57	Clustered	VC_57_0	25.0	0.862	1.0	5.514530676	0.862	0.9967	1.0	1.0	1.0	1.0	1.0	3.0	refseq	refseq
Enterobacteriaphage~UAB_Phi87	Heunggongvirae	Uroviricota	Caudoviricetes	Caudovirales	Myoviridae	Felixounavirus	preVC_57	Clustered	VC_57_0	25.0	0.862	1.0	5.514530676	0.862	0.9967	1.0	1.0	1.0	1.0	1.0	3.0	refseq	refseq
Escherichia~phage~EC6	Heunggongvirae	Uroviricota	Caudoviricetes	Caudovirales	Myoviridae	Felixounavirus	preVC_57	Clustered	VC_57_0	25.0	0.862	1.0	5.514530676	0.862	0.9967	1.0	1.0	1.0	1.0	1.0	3.0	refseq	refseq
Escherichia~phage~HY02	Heunggongvirae	Uroviricota	Caudoviricetes	Caudovirales	Myoviridae	Felixounavirus	preVC_57	Clustered	VC_57_0	25.0	0.862	1.0	5.514530676	0.862	0.9967	1.0	1.0	1.0	1.0	1.0	3.0	refseq	refseq
Escherichia~phage~JH2	Heunggongvirae	Uroviricota	Caudoviricetes	Caudovirales	Myoviridae	Felixounavirus	preVC_57	Clustered	VC_57_0	25.0	0.862	1.0	5.514530676	0.862	0.9967	1.0	1.0	1.0	1.0	1.0	3.0	refseq	refseq
Escherichia~phage~SUSP2	Heunggongvirae	Uroviricota	Caudoviricetes	Caudovirales	Myoviridae	Suspvirus	preVC_57	Clustered	VC_57_0	25.0	0.862	1.0	5.514530676	0.862	0.9967	1.0	1.0	1.0	1.0	1.0	3.0	refseq	refseq
Escherichia~phage~phiSUSP1	Heunggongvirae	Uroviricota	Caudoviricetes	Caudovirales	Myoviridae	Suspvirus	preVC_57	Clustered	VC_57_0	25.0	0.862	1.0	5.514530676	0.862	0.9967	1.0	1.0	1.0	1.0	1.0	3.0	refseq	refseq
Escherichia~phage~vB_EcoM-VpaE1	Heunggongvirae	Uroviricota	Caudoviricetes	Caudovirales	Myoviridae	Felixounavirus	preVC_57	Clustered	VC_57_0	25.0	0.862	1.0	5.514530676	0.862	0.9967	1.0	1.0	1.0	1.0	1.0	3.0	refseq	refseq
Escherichia~phage~vB_EcoM_AYO145A	Heunggongvirae	Uroviricota	Caudoviricetes	Caudovirales	Myoviridae	Felixounavirus	preVC_57	Clustered	VC_57_0	25.0	0.862	1.0	5.514530676	0.862	0.9967	1.0	1.0	1.0	1.0	1.0	3.0	refseq	refseq
Escherichia~phage~vB_EcoM_Alf5	Heunggongvirae	Uroviricota	Caudoviricetes	Caudovirales	Myoviridae	Felixounavirus	preVC_57	Clustered	VC_57_0	25.0	0.862	1.0	5.514530676	0.862	0.9967	1.0	1.0	1.0	1.0	1.0	3.0	refseq	refseq
Escherichia~phage~wV8	Heunggongvirae	Uroviricota	Caudoviricetes	Caudovirales	Myoviridae	Felixounavirus	preVC_57	Clustered	VC_57_0	25.0	0.862	1.0	5.514530676	0.862	0.9967	1.0	1.0	1.0	1.0	1.0	3.0	refseq	refseq
Escherichia~typing~phage~1	Heunggongvirae	Uroviricota	Caudoviricetes	Caudovirales	Myoviridae	Felixounavirus	preVC_57	Clustered	VC_57_0	25.0	0.862	1.0	5.514530676	0.862	0.9967	1.0	1.0	1.0	1.0	1.0	3.0	refseq	refseq
Salmonella~phage~BPS15Q2	Heunggongvirae	Uroviricota	Caudoviricetes	Caudovirales	Myoviridae	Felixounavirus	preVC_57	Clustered	VC_57_0	25.0	0.862	1.0	5.514530676	0.862	0.9967	1.0	1.0	1.0	1.0	1.0	3.0	refseq	refseq
Salmonella~phage~BPS17L1	Heunggongvirae	Uroviricota	Caudoviricetes	Caudovirales	Myoviridae	Felixounavirus	preVC_57	Clustered	VC_57_0	25.0	0.862	1.0	5.514530676	0.862	0.9967	1.0	1.0	1.0	1.0	1.0	3.0	refseq	refseq
Salmonella~phage~BPS17W1	Heunggongvirae	Uroviricota	Caudoviricetes	Caudovirales	Myoviridae	Felixounavirus	preVC_57	Clustered	VC_57_0	25.0	0.862	1.0	5.514530676	0.862	0.9967	1.0	1.0	1.0	1.0	1.0	3.0	refseq	refseq
Salmonella~phage~FelixO1	Heunggongvirae	Uroviricota	Caudoviricetes	Caudovirales	Myoviridae	Felixounavirus	preVC_57	Clustered	VC_57_0	25.0	0.862	1.0	5.514530676	0.862	0.9967	1.0	1.0	1.0	1.0	1.0	3.0	refseq	refseq
Salmonella~phage~Mushroom	Heunggongvirae	Uroviricota	Caudoviricetes	Caudovirales	Myoviridae	Felixounavirus	preVC_57	Clustered	VC_57_0	25.0	0.862	1.0	5.514530676	0.862	0.9967	1.0	1.0	1.0	1.0	1.0	3.0	refseq	refseq
Salmonella~phage~Si3	Heunggongvirae	Uroviricota	Caudoviricetes	Caudovirales	Myoviridae	Felixounavirus	preVC_57	Clustered	VC_57_0	25.0	0.862	1.0	5.514530676	0.862	0.9967	1.0	1.0	1.0	1.0	1.0	3.0	refseq	refseq
Salmonella~phage~vB_SPuM_SP116	Heunggongvirae	Uroviricota	Caudoviricetes	Caudovirales	Myoviridae	Felixounavirus	preVC_57	Clustered	VC_57_0	25.0	0.862	1.0	5.514530676	0.862	0.9967	1.0	1.0	1.0	1.0	1.0	3.0	refseq	refseq
Shigella~phage~Sf13	Heunggongvirae	Uroviricota	Caudoviricetes	Caudovirales	Myoviridae	Mooglevirus	preVC_57	Clustered	VC_57_0	25.0	0.862	1.0	5.514530676	0.862	0.9967	1.0	1.0	1.0	1.0	1.0	3.0	refseq	refseq
Shigella~phage~Sf14	Heunggongvirae	Uroviricota	Caudoviricetes	Caudovirales	Myoviridae	Mooglevirus	preVC_57	Clustered	VC_57_0	25.0	0.862	1.0	5.514530676	0.862	0.9967	1.0	1.0	1.0	1.0	1.0	3.0	refseq	refseq
Shigella~phage~Sf17	Heunggongvirae	Uroviricota	Caudoviricetes	Caudovirales	Myoviridae	Mooglevirus	preVC_57	Clustered	VC_57_0	25.0	0.862	1.0	5.514530676	0.862	0.9967	1.0	1.0	1.0	1.0	1.0	3.0	refseq	refseq
Staphylococcus~phage~SA1	Heunggongvirae	Uroviricota	Caudoviricetes	Caudovirales	Myoviridae	Unassigned	preVC_57	Clustered	VC_57_0	25.0	0.862	1.0	5.514530676	0.862	0.9967	1.0	1.0	1.0	1.0	1.0	3.0	refseq	refseq
Citrobacter~phage~PhiZZ23	Heunggongvirae	Uroviricota	Caudoviricetes	Caudovirales	Myoviridae	Tequatrovirus	preVC_87	Clustered/Singleton	VC_87_16	1.0	0.0	0.0	0.0	0.0	1.0	1.0	1.0	1.0	1.0	1.0	1.0	refseq	refseq
Citrobacter~phage~PhiZZ6	Heunggongvirae	Uroviricota	Caudoviricetes	Caudovirales	Myoviridae	Tequatrovirus	preVC_87	Clustered/Singleton	VC_87_5	1.0	0.0	0.0	0.0	0.0	1.0	1.0	1.0	1.0	1.0	1.0	1.0	refseq	refseq
Citrobacter~phage~SH1	Heunggongvirae	Uroviricota	Caudoviricetes	Caudovirales	Autographiviridae	Teetrevirus	preVC_601	Clustered	VC_601_0	44.0	0.6079	1.0	6.211608553	0.6079	1.0	1.0	1.0	1.0	1.0	1.0	8.0	refseq	refseq
Citrobacter~phage~SH2	Heunggongvirae	Uroviricota	Caudoviricetes	Caudovirales	Autographiviridae	Teetrevirus	preVC_601	Clustered	VC_601_0	44.0	0.6079	1.0	6.211608553	0.6079	1.0	1.0	1.0	1.0	1.0	1.0	8.0	refseq	refseq
Citrobacter~phage~phiCFP-1	Heunggongvirae	Uroviricota	Caudoviricetes	Caudovirales	Autographiviridae	Teetrevirus	preVC_601	Clustered	VC_601_0	44.0	0.6079	1.0	6.211608553	0.6079	1.0	1.0	1.0	1.0	1.0	1.0	8.0	refseq	refseq
Enterobacteria~phage~T3	Heunggongvirae	Uroviricota	Caudoviricetes	Caudovirales	Autographiviridae	Teetrevirus	preVC_601	Clustered	VC_601_0	44.0	0.6079	1.0	6.211608553	0.6079	1.0	1.0	1.0	1.0	1.0	1.0	8.0	refseq	refseq
Enterobacteria~phage~T7M	Heunggongvirae	Uroviricota	Caudoviricetes	Caudovirales	Autographiviridae	Teetrevirus	preVC_601	Clustered	VC_601_0	44.0	0.6079	1.0	6.211608553	0.6079	1.0	1.0	1.0	1.0	1.0	1.0	8.0	refseq	refseq
Enterobacteria~phage~vB_EcoP_IME390	Heunggongvirae	Uroviricota	Caudoviricetes	Caudovirales	Autographiviridae	Teseptimavirus	preVC_601	Clustered	VC_601_0	44.0	0.6079	1.0	6.211608553	0.6079	1.0	1.0	1.0	1.0	1.0	1.0	8.0	refseq	refseq
Enterobacter~phage~E-2	Heunggongvirae	Uroviricota	Caudoviricetes	Caudovirales	Autographiviridae	Teetrevirus	preVC_601	Clustered	VC_601_0	44.0	0.6079	1.0	6.211608553	0.6079	1.0	1.0	1.0	1.0	1.0	1.0	8.0	refseq	refseq
Enterobacter~phage~E-3	Heunggongvirae	Uroviricota	Caudoviricetes	Caudovirales	Autographiviridae	Teetrevirus	preVC_601	Clustered	VC_601_0	44.0	0.6079	1.0	6.211608553	0.6079	1.0	1.0	1.0	1.0	1.0	1.0	8.0	refseq	refseq
Enterobacter~phage~KNP3	Heunggongvirae	Uroviricota	Caudoviricetes	Caudovirales	Autographiviridae	Teetrevirus	preVC_601	Clustered	VC_601_0	44.0	0.6079	1.0	6.211608553	0.6079	1.0	1.0	1.0	1.0	1.0	1.0	8.0	refseq	refseq
Escherichia~phage~13a	Heunggongvirae	Uroviricota	Caudoviricetes	Caudovirales	Autographiviridae	Teseptimavirus	preVC_601	Clustered	VC_601_0	44.0	0.6079	1.0	6.211608553	0.6079	1.0	1.0	1.0	1.0	1.0	1.0	8.0	refseq	refseq
Escherichia~phage~64795_ec1	Heunggongvirae	Uroviricota	Caudoviricetes	Caudovirales	Autographiviridae	Teseptimavirus	preVC_601	Clustered	VC_601_0	44.0	0.6079	1.0	6.211608553	0.6079	1.0	1.0	1.0	1.0	1.0	1.0	8.0	refseq	refseq
Escherichia~phage~C5	Heunggongvirae	Uroviricota	Caudoviricetes	Caudovirales	Autographiviridae	Teseptimavirus	preVC_601	Clustered	VC_601_0	44.0	0.6079	1.0	6.211608553	0.6079	1.0	1.0	1.0	1.0	1.0	1.0	8.0	refseq	refseq
Escherichia~phage~CICC~80001	Heunggongvirae	Uroviricota	Caudoviricetes	Caudovirales	Autographiviridae	Teseptimavirus	preVC_601	Clustered	VC_601_0	44.0	0.6079	1.0	6.211608553	0.6079	1.0	1.0	1.0	1.0	1.0	1.0	8.0	refseq	refseq
Escherichia~phage~ECA2	Heunggongvirae	Uroviricota	Caudoviricetes	Caudovirales	Autographiviridae	Teetrevirus	preVC_601	Clustered	VC_601_0	44.0	0.6079	1.0	6.211608553	0.6079	1.0	1.0	1.0	1.0	1.0	1.0	8.0	refseq	refseq
Escherichia~phage~EG1	Heunggongvirae	Uroviricota	Caudoviricetes	Caudovirales	Autographiviridae	Teseptimavirus	preVC_601	Clustered	VC_601_0	44.0	0.6079	1.0	6.211608553	0.6079	1.0	1.0	1.0	1.0	1.0	1.0	8.0	refseq	refseq
Escherichia~phage~Ebrios	Heunggongvirae	Uroviricota	Caudoviricetes	Caudovirales	Autographiviridae	Teseptimavirus	preVC_601	Clustered	VC_601_0	44.0	0.6079	1.0	6.211608553	0.6079	1.0	1.0	1.0	1.0	1.0	1.0	8.0	refseq	refseq
Escherichia~phage~HZ2R8	Heunggongvirae	Uroviricota	Caudoviricetes	Caudovirales	Autographiviridae	Teseptimavirus	preVC_601	Clustered	VC_601_0	44.0	0.6079	1.0	6.211608553	0.6079	1.0	1.0	1.0	1.0	1.0	1.0	8.0	refseq	refseq
Escherichia~phage~HZP2	Heunggongvirae	Uroviricota	Caudoviricetes	Caudovirales	Autographiviridae	Teseptimavirus	preVC_601	Clustered	VC_601_0	44.0	0.6079	1.0	6.211608553	0.6079	1.0	1.0	1.0	1.0	1.0	1.0	8.0	refseq	refseq
Escherichia~phage~LL2	Heunggongvirae	Uroviricota	Caudoviricetes	Caudovirales	Autographiviridae	Teetrevirus	preVC_601	Clustered	VC_601_0	44.0	0.6079	1.0	6.211608553	0.6079	1.0	1.0	1.0	1.0	1.0	1.0	8.0	refseq	refseq
Escherichia~phage~N30	Heunggongvirae	Uroviricota	Caudoviricetes	Caudovirales	Autographiviridae	Teseptimavirus	preVC_601	Clustered	VC_601_0	44.0	0.6079	1.0	6.211608553	0.6079	1.0	1.0	1.0	1.0	1.0	1.0	8.0	refseq	refseq
Escherichia~phage~NC-A	Heunggongvirae	Uroviricota	Caudoviricetes	Caudovirales	Autographiviridae	Teseptimavirus	preVC_601	Clustered	VC_601_0	44.0	0.6079	1.0	6.211608553	0.6079	1.0	1.0	1.0	1.0	1.0	1.0	8.0	refseq	refseq
Escherichia~phage~SRT7	Heunggongvirae	Uroviricota	Caudoviricetes	Caudovirales	Autographiviridae	Foetvirus	preVC_601	Clustered	VC_601_0	44.0	0.6079	1.0	6.211608553	0.6079	1.0	1.0	1.0	1.0	1.0	1.0	8.0	refseq	refseq
Escherichia~phage~T7	Heunggongvirae	Uroviricota	Caudoviricetes	Caudovirales	Autographiviridae	Teseptimavirus	preVC_601	Clustered	VC_601_0	44.0	0.6079	1.0	6.211608553	0.6079	1.0	1.0	1.0	1.0	1.0	1.0	8.0	refseq	refseq
Leclercia~phage~10164-302	Heunggongvirae	Uroviricota	Caudoviricetes	Caudovirales	Autographiviridae	Teetrevirus	preVC_601	Clustered	VC_601_0	44.0	0.6079	1.0	6.211608553	0.6079	1.0	1.0	1.0	1.0	1.0	1.0	8.0	refseq	refseq
Morganella~phage~MmP1	Heunggongvirae	Uroviricota	Caudoviricetes	Caudovirales	Autographiviridae	Minipunavirus	preVC_601	Clustered	VC_601_0	44.0	0.6079	1.0	6.211608553	0.6079	1.0	1.0	1.0	1.0	1.0	1.0	8.0	refseq	refseq
Morganella~phage~vB_MmoP_MP2	Heunggongvirae	Uroviricota	Caudoviricetes	Caudovirales	Autographiviridae	Minipunavirus	preVC_601	Clustered	VC_601_0	44.0	0.6079	1.0	6.211608553	0.6079	1.0	1.0	1.0	1.0	1.0	1.0	8.0	refseq	refseq
Pectobacterium~phage~DU_PP_II	Heunggongvirae	Uroviricota	Caudoviricetes	Caudovirales	Autographiviridae	Unyawovirus	preVC_601	Clustered	VC_601_0	44.0	0.6079	1.0	6.211608553	0.6079	1.0	1.0	1.0	1.0	1.0	1.0	8.0	refseq	refseq
Pectobacterium~phage~Jarilo	Heunggongvirae	Uroviricota	Caudoviricetes	Caudovirales	Autographiviridae	Jarilovirus	preVC_601	Clustered	VC_601_0	44.0	0.6079	1.0	6.211608553	0.6079	1.0	1.0	1.0	1.0	1.0	1.0	8.0	refseq	refseq
Pectobacterium~phage~PP47	Heunggongvirae	Uroviricota	Caudoviricetes	Caudovirales	Autographiviridae	Pektosvirus	preVC_601	Clustered	VC_601_0	44.0	0.6079	1.0	6.211608553	0.6079	1.0	1.0	1.0	1.0	1.0	1.0	8.0	refseq	refseq
Pectobacterium~phage~PP81	Heunggongvirae	Uroviricota	Caudoviricetes	Caudovirales	Autographiviridae	Pektosvirus	preVC_601	Clustered	VC_601_0	44.0	0.6079	1.0	6.211608553	0.6079	1.0	1.0	1.0	1.0	1.0	1.0	8.0	refseq	refseq
Pectobacterium~phage~PPWS4	Heunggongvirae	Uroviricota	Caudoviricetes	Caudovirales	Autographiviridae	Pektosvirus	preVC_601	Clustered	VC_601_0	44.0	0.6079	1.0	6.211608553	0.6079	1.0	1.0	1.0	1.0	1.0	1.0	8.0	refseq	refseq
Salmonella~phage~3A_8767	Heunggongvirae	Uroviricota	Caudoviricetes	Caudovirales	Autographiviridae	Teseptimavirus	preVC_601	Clustered	VC_601_0	44.0	0.6079	1.0	6.211608553	0.6079	1.0	1.0	1.0	1.0	1.0	1.0	8.0	refseq	refseq
Salmonella~phage~Vi06	Heunggongvirae	Uroviricota	Caudoviricetes	Caudovirales	Autographiviridae	Teseptimavirus	preVC_601	Clustered	VC_601_0	44.0	0.6079	1.0	6.211608553	0.6079	1.0	1.0	1.0	1.0	1.0	1.0	8.0	refseq	refseq
Salmonella~phage~phiSG-JL2	Heunggongvirae	Uroviricota	Caudoviricetes	Caudovirales	Autographiviridae	Teetrevirus	preVC_601	Clustered	VC_601_0	44.0	0.6079	1.0	6.211608553	0.6079	1.0	1.0	1.0	1.0	1.0	1.0	8.0	refseq	refseq
Serratia~phage~2050H2	Heunggongvirae	Uroviricota	Caudoviricetes	Caudovirales	Autographiviridae	Teetrevirus	preVC_601	Clustered	VC_601_0	44.0	0.6079	1.0	6.211608553	0.6079	1.0	1.0	1.0	1.0	1.0	1.0	8.0	refseq	refseq
Serratia~phage~SM9-3Y	Heunggongvirae	Uroviricota	Caudoviricetes	Caudovirales	Autographiviridae	Teetrevirus	preVC_601	Clustered	VC_601_0	44.0	0.6079	1.0	6.211608553	0.6079	1.0	1.0	1.0	1.0	1.0	1.0	8.0	refseq	refseq
Stenotrophomonas~phage~IME15	Heunggongvirae	Uroviricota	Caudoviricetes	Caudovirales	Autographiviridae	Teseptimavirus	preVC_601	Clustered	VC_601_0	44.0	0.6079	1.0	6.211608553	0.6079	1.0	1.0	1.0	1.0	1.0	1.0	8.0	refseq	refseq
Yersinia~phage~YpP-Y	Heunggongvirae	Uroviricota	Caudoviricetes	Caudovirales	Autographiviridae	Teseptimavirus	preVC_601	Clustered	VC_601_0	44.0	0.6079	1.0	6.211608553	0.6079	1.0	1.0	1.0	1.0	1.0	1.0	8.0	refseq	refseq
Yersinia~phage~YpsP-G	Heunggongvirae	Uroviricota	Caudoviricetes	Caudovirales	Autographiviridae	Teseptimavirus	preVC_601	Clustered	VC_601_0	44.0	0.6079	1.0	6.211608553	0.6079	1.0	1.0	1.0	1.0	1.0	1.0	8.0	refseq	refseq
Yersinia~phage~phiA1122	Heunggongvirae	Uroviricota	Caudoviricetes	Caudovirales	Autographiviridae	Teseptimavirus	preVC_601	Clustered	VC_601_0	44.0	0.6079	1.0	6.211608553	0.6079	1.0	1.0	1.0	1.0	1.0	1.0	8.0	refseq	refseq
Yersinia~phage~phiYe-F10	Heunggongvirae	Uroviricota	Caudoviricetes	Caudovirales	Autographiviridae	Teetrevirus	preVC_601	Clustered	VC_601_0	44.0	0.6079	1.0	6.211608553	0.6079	1.0	1.0	1.0	1.0	1.0	1.0	8.0	refseq	refseq
Yersinia~phage~phiYeO3-12	Heunggongvirae	Uroviricota	Caudoviricetes	Caudovirales	Autographiviridae	Teetrevirus	preVC_601	Clustered	VC_601_0	44.0	0.6079	1.0	6.211608553	0.6079	1.0	1.0	1.0	1.0	1.0	1.0	8.0	refseq	refseq
Yersinia~phage~vB_YenP_AP10	Heunggongvirae	Uroviricota	Caudoviricetes	Caudovirales	Autographiviridae	Apdecimavirus	preVC_601	Clustered	VC_601_0	44.0	0.6079	1.0	6.211608553	0.6079	1.0	1.0	1.0	1.0	1.0	1.0	8.0	refseq	refseq
Yersinia~phage~vB_YenP_AP5	Heunggongvirae	Uroviricota	Caudoviricetes	Caudovirales	Autographiviridae	Teetrevirus	preVC_601	Clustered	VC_601_0	44.0	0.6079	1.0	6.211608553	0.6079	1.0	1.0	1.0	1.0	1.0	1.0	8.0	refseq	refseq
Citrobacter~phage~vB_CroM_CrRp10	Heunggongvirae	Uroviricota	Caudoviricetes	Caudovirales	Myoviridae	Tequatrovirus	preVC_87	Clustered/Singleton	VC_87_22	1.0	0.0	0.0	0.0	0.0	1.0	1.0	1.0	1.0	1.0	1.0	1.0	refseq	refseq
Citrobacter~phage~vB_CroP_CrRp3	Heunggongvirae	Uroviricota	Caudoviricetes	Caudovirales	Autographiviridae	Vectrevirus	preVC_615	Clustered	VC_615_0	23.0	0.7185	1.0	5.4556094	0.7185	1.0	1.0	1.0	1.0	1.0	1.0	6.0	refseq	refseq
Erwinia~phage~Era103	Heunggongvirae	Uroviricota	Caudoviricetes	Caudovirales	Autographiviridae	Eracentumvirus	preVC_615	Clustered	VC_615_0	23.0	0.7185	1.0	5.4556094	0.7185	1.0	1.0	1.0	1.0	1.0	1.0	6.0	refseq	refseq
Erwinia~phage~phiEa100	Heunggongvirae	Uroviricota	Caudoviricetes	Caudovirales	Autographiviridae	Eracentumvirus	preVC_615	Clustered	VC_615_0	23.0	0.7185	1.0	5.4556094	0.7185	1.0	1.0	1.0	1.0	1.0	1.0	6.0	refseq	refseq
Erwinia~phage~vB_EamP-S2	Heunggongvirae	Uroviricota	Caudoviricetes	Caudovirales	Autographiviridae	Eracentumvirus	preVC_615	Clustered	VC_615_0	23.0	0.7185	1.0	5.4556094	0.7185	1.0	1.0	1.0	1.0	1.0	1.0	6.0	refseq	refseq
Escherichia~phage~LL11	Heunggongvirae	Uroviricota	Caudoviricetes	Caudovirales	Autographiviridae	Vectrevirus	preVC_615	Clustered	VC_615_0	23.0	0.7185	1.0	5.4556094	0.7185	1.0	1.0	1.0	1.0	1.0	1.0	6.0	refseq	refseq
Escherichia~phage~UAB_Phi78	Heunggongvirae	Uroviricota	Caudoviricetes	Caudovirales	Autographiviridae	Zindervirus	preVC_615	Clustered	VC_615_0	23.0	0.7185	1.0	5.4556094	0.7185	1.0	1.0	1.0	1.0	1.0	1.0	6.0	refseq	refseq
Escherichia~phage~vB_EcoP_ACG-C91	Heunggongvirae	Uroviricota	Caudoviricetes	Caudovirales	Autographiviridae	Vectrevirus	preVC_615	Clustered	VC_615_0	23.0	0.7185	1.0	5.4556094	0.7185	1.0	1.0	1.0	1.0	1.0	1.0	6.0	refseq	refseq
Escherichia~phage~vB_EcoP_B	Heunggongvirae	Uroviricota	Caudoviricetes	Caudovirales	Autographiviridae	Vectrevirus	preVC_615	Clustered	VC_615_0	23.0	0.7185	1.0	5.4556094	0.7185	1.0	1.0	1.0	1.0	1.0	1.0	6.0	refseq	refseq
Escherichia~phage~vB_EcoP_C	Heunggongvirae	Uroviricota	Caudoviricetes	Caudovirales	Autographiviridae	Vectrevirus	preVC_615	Clustered	VC_615_0	23.0	0.7185	1.0	5.4556094	0.7185	1.0	1.0	1.0	1.0	1.0	1.0	6.0	refseq	refseq
Escherichia~phage~vB_EcoP_K	Heunggongvirae	Uroviricota	Caudoviricetes	Caudovirales	Autographiviridae	Vectrevirus	preVC_615	Clustered	VC_615_0	23.0	0.7185	1.0	5.4556094	0.7185	1.0	1.0	1.0	1.0	1.0	1.0	6.0	refseq	refseq
Escherichia~virus~AAPEc6	Heunggongvirae	Uroviricota	Caudoviricetes	Caudovirales	Autographiviridae	Vectrevirus	preVC_615	Clustered	VC_615_0	23.0	0.7185	1.0	5.4556094	0.7185	1.0	1.0	1.0	1.0	1.0	1.0	6.0	refseq	refseq
Escherichia~virus~K1-5	Heunggongvirae	Uroviricota	Caudoviricetes	Caudovirales	Autographiviridae	Vectrevirus	preVC_615	Clustered	VC_615_0	23.0	0.7185	1.0	5.4556094	0.7185	1.0	1.0	1.0	1.0	1.0	1.0	6.0	refseq	refseq
Escherichia~virus~K1E	Heunggongvirae	Uroviricota	Caudoviricetes	Caudovirales	Autographiviridae	Vectrevirus	preVC_615	Clustered	VC_615_0	23.0	0.7185	1.0	5.4556094	0.7185	1.0	1.0	1.0	1.0	1.0	1.0	6.0	refseq	refseq
Escherichia~virus~VEc3	Heunggongvirae	Uroviricota	Caudoviricetes	Caudovirales	Autographiviridae	Vectrevirus	preVC_615	Clustered	VC_615_0	23.0	0.7185	1.0	5.4556094	0.7185	1.0	1.0	1.0	1.0	1.0	1.0	6.0	refseq	refseq
Escherichia~virus~mutPK1A2	Heunggongvirae	Uroviricota	Caudoviricetes	Caudovirales	Autographiviridae	Vectrevirus	preVC_615	Clustered	VC_615_0	23.0	0.7185	1.0	5.4556094	0.7185	1.0	1.0	1.0	1.0	1.0	1.0	6.0	refseq	refseq
Lelliottia~phage~phD2B	Heunggongvirae	Uroviricota	Caudoviricetes	Caudovirales	Autographiviridae	Tuodvirus	preVC_615	Clustered	VC_615_0	23.0	0.7185	1.0	5.4556094	0.7185	1.0	1.0	1.0	1.0	1.0	1.0	6.0	refseq	refseq
Pectobacterium~phage~PP1	Heunggongvirae	Uroviricota	Caudoviricetes	Caudovirales	Autographiviridae	Axomammavirus	preVC_615	Clustered	VC_615_0	23.0	0.7185	1.0	5.4556094	0.7185	1.0	1.0	1.0	1.0	1.0	1.0	6.0	refseq	refseq
Proteus~phage~PM~116	Heunggongvirae	Uroviricota	Caudoviricetes	Caudovirales	Autographiviridae	Acadevirus	preVC_615	Clustered	VC_615_0	23.0	0.7185	1.0	5.4556094	0.7185	1.0	1.0	1.0	1.0	1.0	1.0	6.0	refseq	refseq
Proteus~phage~PM~85	Heunggongvirae	Uroviricota	Caudoviricetes	Caudovirales	Autographiviridae	Acadevirus	preVC_615	Clustered	VC_615_0	23.0	0.7185	1.0	5.4556094	0.7185	1.0	1.0	1.0	1.0	1.0	1.0	6.0	refseq	refseq
Proteus~phage~PM~93	Heunggongvirae	Uroviricota	Caudoviricetes	Caudovirales	Autographiviridae	Acadevirus	preVC_615	Clustered	VC_615_0	23.0	0.7185	1.0	5.4556094	0.7185	1.0	1.0	1.0	1.0	1.0	1.0	6.0	refseq	refseq
Proteus~phage~vB_PmiP_Pm5460	Heunggongvirae	Uroviricota	Caudoviricetes	Caudovirales	Autographiviridae	Acadevirus	preVC_615	Clustered	VC_615_0	23.0	0.7185	1.0	5.4556094	0.7185	1.0	1.0	1.0	1.0	1.0	1.0	6.0	refseq	refseq
Salmonella~phage~BP12B	Heunggongvirae	Uroviricota	Caudoviricetes	Caudovirales	Autographiviridae	Zindervirus	preVC_615	Clustered	VC_615_0	23.0	0.7185	1.0	5.4556094	0.7185	1.0	1.0	1.0	1.0	1.0	1.0	6.0	refseq	refseq
Salmonella~phage~SP6	Heunggongvirae	Uroviricota	Caudoviricetes	Caudovirales	Autographiviridae	Zindervirus	preVC_615	Clustered	VC_615_0	23.0	0.7185	1.0	5.4556094	0.7185	1.0	1.0	1.0	1.0	1.0	1.0	6.0	refseq	refseq
Clavibacter~phage~CMP1	Heunggongvirae	Uroviricota	Caudoviricetes	Caudovirales	Siphoviridae	Cimpunavirus	preVC_247	Clustered	VC_247_0	11.0	0.8188	0.99999999	5.998014959	0.8188	1.0	1.0	1.0	1.0	1.0	1.0	3.0	refseq	refseq, and virome Cluster
Clavibacter~phage~CN1A	Heunggongvirae	Uroviricota	Caudoviricetes	Caudovirales	Siphoviridae	Cinunavirus	preVC_247	Clustered	VC_247_0	11.0	0.8188	0.99999999	5.998014959	0.8188	1.0	1.0	1.0	1.0	1.0	1.0	3.0	refseq	refseq, and virome Cluster
Microbacterium~phage~vB_MoxS-ISF9	Heunggongvirae	Uroviricota	Caudoviricetes	Caudovirales	Siphoviridae	Farahnazvirus	preVC_247	Clustered	VC_247_0	11.0	0.8188	0.99999999	5.998014959	0.8188	1.0	1.0	1.0	1.0	1.0	1.0	3.0	refseq	refseq, and virome Cluster
SM1000_MG_virome_scaffold_1438_c2-cat_1	Unassigned	Unassigned	Unassigned	Unassigned	Unassigned	Unassigned	preVC_247	Clustered	VC_247_0	11.0	0.8188	0.99999999	5.998014959	0.8188	1.0	1.0	1.0	1.0	1.0	1.0	3.0	virome	refseq, and virome Cluster
SM1000_MG_virome_scaffold_1814_c1-cat_1	Unassigned	Unassigned	Unassigned	Unassigned	Unassigned	Unassigned	preVC_247	Clustered	VC_247_0	11.0	0.8188	0.99999999	5.998014959	0.8188	1.0	1.0	1.0	1.0	1.0	1.0	3.0	virome	refseq, and virome Cluster
SM1000_MG_virome_scaffold_2667_c1-cat_1	Unassigned	Unassigned	Unassigned	Unassigned	Unassigned	Unassigned	preVC_247	Clustered	VC_247_0	11.0	0.8188	0.99999999	5.998014959	0.8188	1.0	1.0	1.0	1.0	1.0	1.0	3.0	virome	refseq, and virome Cluster
SM1000_MG_virome_scaffold_2921_c1-cat_1	Unassigned	Unassigned	Unassigned	Unassigned	Unassigned	Unassigned	preVC_247	Clustered	VC_247_0	11.0	0.8188	0.99999999	5.998014959	0.8188	1.0	1.0	1.0	1.0	1.0	1.0	3.0	virome	refseq, and virome Cluster
SM1000_MG_virome_scaffold_348_c2-cat_1	Unassigned	Unassigned	Unassigned	Unassigned	Unassigned	Unassigned	preVC_247	Clustered	VC_247_0	11.0	0.8188	0.99999999	5.998014959	0.8188	1.0	1.0	1.0	1.0	1.0	1.0	3.0	virome	refseq, and virome Cluster
SM1000_MG_virome_scaffold_435_c2-cat_1	Unassigned	Unassigned	Unassigned	Unassigned	Unassigned	Unassigned	preVC_247	Clustered	VC_247_0	11.0	0.8188	0.99999999	5.998014959	0.8188	1.0	1.0	1.0	1.0	1.0	1.0	3.0	virome	refseq, and virome Cluster
SM1027_MG_virome_scaffold_688_c1-cat_1	Unassigned	Unassigned	Unassigned	Unassigned	Unassigned	Unassigned	preVC_247	Clustered	VC_247_0	11.0	0.8188	0.99999999	5.998014959	0.8188	1.0	1.0	1.0	1.0	1.0	1.0	3.0	virome	refseq, and virome Cluster
SM1027_MG_virome_scaffold_713_c1-cat_1	Unassigned	Unassigned	Unassigned	Unassigned	Unassigned	Unassigned	preVC_247	Clustered	VC_247_0	11.0	0.8188	0.99999999	5.998014959	0.8188	1.0	1.0	1.0	1.0	1.0	1.0	3.0	virome	refseq, and virome Cluster
Clostridium~phage~CDKM15	Heunggongvirae	Uroviricota	Caudoviricetes	Caudovirales	Myoviridae	Colneyvirus	preVC_337	Clustered	VC_337_1	5.0	0.362	0.99999977	6.964302565	0.362	1.0	1.0	1.0	1.0	1.0	1.0	2.0	refseq	refseq
Clostridium~phage~CDKM9	Heunggongvirae	Uroviricota	Caudoviricetes	Caudovirales	Myoviridae	Colneyvirus	preVC_337	Clustered	VC_337_1	5.0	0.362	0.99999977	6.964302565	0.362	1.0	1.0	1.0	1.0	1.0	1.0	2.0	refseq	refseq
Clostridium~phage~phiCD505	Heunggongvirae	Uroviricota	Caudoviricetes	Caudovirales	Myoviridae	Colneyvirus	preVC_337	Clustered	VC_337_1	5.0	0.362	0.99999977	6.964302565	0.362	1.0	1.0	1.0	1.0	1.0	1.0	2.0	refseq	refseq
Clostridium~phage~phiMMP02	Heunggongvirae	Uroviricota	Caudoviricetes	Caudovirales	Myoviridae	Colneyvirus	preVC_337	Clustered	VC_337_1	5.0	0.362	0.99999977	6.964302565	0.362	1.0	1.0	1.0	1.0	1.0	1.0	2.0	refseq	refseq
Clostridium~virus~phiCD27	Heunggongvirae	Uroviricota	Caudoviricetes	Caudovirales	Myoviridae	Lubbockvirus	preVC_337	Clustered	VC_337_1	5.0	0.362	0.99999977	6.964302565	0.362	1.0	1.0	1.0	1.0	1.0	1.0	2.0	refseq	refseq
Clostridium~phage~CDMH1	Heunggongvirae	Uroviricota	Caudoviricetes	Caudovirales	Myoviridae	Yongloolinvirus	preVC_337	Clustered	VC_337_2	4.0	0.2676	0.99996249	7.193052122	0.2676	1.0	1.0	1.0	1.0	1.0	1.0	2.0	refseq	refseq
Clostridium~phage~phiMMP01	Heunggongvirae	Uroviricota	Caudoviricetes	Caudovirales	Myoviridae	Yongloolinvirus	preVC_337	Clustered	VC_337_2	4.0	0.2676	0.99996249	7.193052122	0.2676	1.0	1.0	1.0	1.0	1.0	1.0	2.0	refseq	refseq
Clostridium~phage~phiMMP03	Heunggongvirae	Uroviricota	Caudoviricetes	Caudovirales	Myoviridae	Yongloolinvirus	preVC_337	Clustered	VC_337_2	4.0	0.2676	0.99996249	7.193052122	0.2676	1.0	1.0	1.0	1.0	1.0	1.0	2.0	refseq	refseq
Clostridium~virus~phiC2	Heunggongvirae	Uroviricota	Caudoviricetes	Caudovirales	Myoviridae	Lubbockvirus	preVC_337	Clustered	VC_337_2	4.0	0.2676	0.99996249	7.193052122	0.2676	1.0	1.0	1.0	1.0	1.0	1.0	2.0	refseq	refseq
Clostridium~phage~CPS2	Heunggongvirae	Uroviricota	Caudoviricetes	Caudovirales	Guelinviridae	Brucesealvirus	preVC_621	Clustered	VC_621_0	4.0	0.579	0.99971767	2.313636548	0.5788	1.0	1.0	1.0	1.0	1.0	1.0	1.0	refseq	refseq
Clostridium~phage~phiCP7R	Heunggongvirae	Uroviricota	Caudoviricetes	Caudovirales	Guelinviridae	Brucesealvirus	preVC_621	Clustered	VC_621_0	4.0	0.579	0.99971767	2.313636548	0.5788	1.0	1.0	1.0	1.0	1.0	1.0	1.0	refseq	refseq
Clostridium~phage~phiCPV4	Heunggongvirae	Uroviricota	Caudoviricetes	Caudovirales	Guelinviridae	Brucesealvirus	preVC_621	Clustered	VC_621_0	4.0	0.579	0.99971767	2.313636548	0.5788	1.0	1.0	1.0	1.0	1.0	1.0	1.0	refseq	refseq
Clostridium~phage~phiZP2	Heunggongvirae	Uroviricota	Caudoviricetes	Caudovirales	Guelinviridae	Brucesealvirus	preVC_621	Clustered	VC_621_0	4.0	0.579	0.99971767	2.313636548	0.5788	1.0	1.0	1.0	1.0	1.0	1.0	1.0	refseq	refseq
Clostridium~phage~PhiS63	Heunggongvirae	Uroviricota	Caudoviricetes	Caudovirales	Siphoviridae	Unassigned	preVC_339	Clustered	VC_339_0	3.0	0.2401	0.99445836	7.062080533	0.2388	1.0	1.0	1.0	1.0	1.0	1.0	0.0	refseq	refseq
Clostridium~phage~phi3626	Heunggongvirae	Uroviricota	Caudoviricetes	Caudovirales	Siphoviridae	Unassigned	preVC_339	Clustered	VC_339_0	3.0	0.2401	0.99445836	7.062080533	0.2388	1.0	1.0	1.0	1.0	1.0	1.0	0.0	refseq	refseq
Clostridium~phage~phiSM101	Heunggongvirae	Uroviricota	Caudoviricetes	Caudovirales	Siphoviridae	Unassigned	preVC_339	Clustered	VC_339_0	3.0	0.2401	0.99445836	7.062080533	0.2388	1.0	1.0	1.0	1.0	1.0	1.0	0.0	refseq	refseq
Clostridium~phage~c-st	Heunggongvirae	Uroviricota	Caudoviricetes	Caudovirales	Siphoviridae	Unassigned	preVC_323	Clustered/Singleton	VC_323_0	1.0	0.0	0.0	0.0	0.0	1.0	1.0	1.0	1.0	1.0	1.0	0.0	refseq	refseq
Clostridium~phage~phi8074-B1	Heunggongvirae	Uroviricota	Caudoviricetes	Caudovirales	Siphoviridae	Unassigned	preVC_622	Clustered	VC_622_0	3.0	0.4814	0.97639763	7.376257546	0.4701	1.0	1.0	1.0	1.0	1.0	1.0	0.0	refseq	refseq
Clostridium~phage~phiCTP1	Heunggongvirae	Uroviricota	Caudoviricetes	Caudovirales	Siphoviridae	Unassigned	preVC_622	Clustered	VC_622_0	3.0	0.4814	0.97639763	7.376257546	0.4701	1.0	1.0	1.0	1.0	1.0	1.0	0.0	refseq	refseq
Streptococcus~phage~Dp-1	Heunggongvirae	Uroviricota	Caudoviricetes	Caudovirales	Siphoviridae	Unassigned	preVC_622	Clustered	VC_622_0	3.0	0.4814	0.97639763	7.376257546	0.4701	1.0	1.0	1.0	1.0	1.0	1.0	0.0	refseq	refseq
Clostridium~phage~phiCD111	Heunggongvirae	Uroviricota	Caudoviricetes	Caudovirales	Siphoviridae	Leicestervirus	preVC_375	Clustered	VC_375_0	3.0	0.4558	0.99607809	3.027579774	0.4541	1.0	1.0	1.0	1.0	1.0	1.0	1.0	refseq	refseq
Clostridium~phage~phiCD146	Heunggongvirae	Uroviricota	Caudoviricetes	Caudovirales	Siphoviridae	Leicestervirus	preVC_375	Clustered	VC_375_0	3.0	0.4558	0.99607809	3.027579774	0.4541	1.0	1.0	1.0	1.0	1.0	1.0	1.0	refseq	refseq
Clostridium~phage~phiCD38-2	Heunggongvirae	Uroviricota	Caudoviricetes	Caudovirales	Siphoviridae	Leicestervirus	preVC_375	Clustered	VC_375_0	3.0	0.4558	0.99607809	3.027579774	0.4541	1.0	1.0	1.0	1.0	1.0	1.0	1.0	refseq	refseq
Clostridium~phage~phiCD211	Heunggongvirae	Uroviricota	Caudoviricetes	Caudovirales	Siphoviridae	Unassigned	preVC_323	Clustered/Singleton	VC_323_1	1.0	0.0	0.0	0.0	0.0	1.0	1.0	1.0	1.0	1.0	1.0	0.0	refseq	refseq
Clostridium~phage~phiCD481-1	Heunggongvirae	Uroviricota	Caudoviricetes	Caudovirales	Myoviridae	Sherbrookevirus	preVC_532	Clustered	VC_532_0	6.0	0.5784	1.0	3.638178208	0.5784	1.0	1.0	1.0	1.0	1.0	1.0	1.0	refseq	refseq
Clostridium~phage~phiCD506	Heunggongvirae	Uroviricota	Caudoviricetes	Caudovirales	Myoviridae	Sherbrookevirus	preVC_532	Clustered	VC_532_0	6.0	0.5784	1.0	3.638178208	0.5784	1.0	1.0	1.0	1.0	1.0	1.0	1.0	refseq	refseq
Clostridium~phage~phiCDHM11	Heunggongvirae	Uroviricota	Caudoviricetes	Caudovirales	Myoviridae	Sherbrookevirus	preVC_532	Clustered	VC_532_0	6.0	0.5784	1.0	3.638178208	0.5784	1.0	1.0	1.0	1.0	1.0	1.0	1.0	refseq	refseq
Clostridium~phage~phiCDHM13	Heunggongvirae	Uroviricota	Caudoviricetes	Caudovirales	Myoviridae	Sherbrookevirus	preVC_532	Clustered	VC_532_0	6.0	0.5784	1.0	3.638178208	0.5784	1.0	1.0	1.0	1.0	1.0	1.0	1.0	refseq	refseq
Clostridium~phage~phiCDHM14	Heunggongvirae	Uroviricota	Caudoviricetes	Caudovirales	Myoviridae	Sherbrookevirus	preVC_532	Clustered	VC_532_0	6.0	0.5784	1.0	3.638178208	0.5784	1.0	1.0	1.0	1.0	1.0	1.0	1.0	refseq	refseq
Clostridium~phage~phiMMP04	Heunggongvirae	Uroviricota	Caudoviricetes	Caudovirales	Myoviridae	Sherbrookevirus	preVC_532	Clustered	VC_532_0	6.0	0.5784	1.0	3.638178208	0.5784	1.0	1.0	1.0	1.0	1.0	1.0	1.0	refseq	refseq
Clostridium~phage~phiCDHM19	Heunggongvirae	Uroviricota	Caudoviricetes	Caudovirales	Myoviridae	Lubbockvirus	preVC_337	Clustered	VC_337_0	2.0	0.089	0.90318866	6.708203932	0.0804	1.0	1.0	1.0	1.0	1.0	1.0	1.0	refseq	refseq
Clostridium~phage~phi~CD119	Heunggongvirae	Uroviricota	Caudoviricetes	Caudovirales	Myoviridae	Lubbockvirus	preVC_337	Clustered	VC_337_0	2.0	0.089	0.90318866	6.708203932	0.0804	1.0	1.0	1.0	1.0	1.0	1.0	1.0	refseq	refseq
Clostridium~phage~phiCP13O	Heunggongvirae	Uroviricota	Caudoviricetes	Caudovirales	Siphoviridae	Unassigned	preVC_623	Clustered	VC_623_0	4.0	1.0	0.0	3.423403176	0.0	1.0	1.0	1.0	1.0	1.0	1.0	0.0	refseq	refseq
Clostridium~phage~phiCP26F	Heunggongvirae	Uroviricota	Caudoviricetes	Caudovirales	Siphoviridae	Unassigned	preVC_623	Clustered	VC_623_0	4.0	1.0	0.0	3.423403176	0.0	1.0	1.0	1.0	1.0	1.0	1.0	0.0	refseq	refseq
Clostridium~phage~phiCP34O	Heunggongvirae	Uroviricota	Caudoviricetes	Caudovirales	Siphoviridae	Unassigned	preVC_623	Clustered	VC_623_0	4.0	1.0	0.0	3.423403176	0.0	1.0	1.0	1.0	1.0	1.0	1.0	0.0	refseq	refseq
Clostridium~phage~phiCP39-O	Heunggongvirae	Uroviricota	Caudoviricetes	Caudovirales	Siphoviridae	Unassigned	preVC_623	Clustered	VC_623_0	4.0	1.0	0.0	3.423403176	0.0	1.0	1.0	1.0	1.0	1.0	1.0	0.0	refseq	refseq
Clostridium~phage~phiCT19406A	Heunggongvirae	Uroviricota	Caudoviricetes	Caudovirales	Siphoviridae	Unassigned	preVC_342	Clustered	VC_342_0	2.0	0.4061	0.88546271	0.0	0.3596	1.0	1.0	1.0	1.0	1.0	1.0	0.0	refseq	refseq
Clostridium~phage~phiCTC2A	Heunggongvirae	Uroviricota	Caudoviricetes	Caudovirales	Siphoviridae	Unassigned	preVC_342	Clustered	VC_342_0	2.0	0.4061	0.88546271	0.0	0.3596	1.0	1.0	1.0	1.0	1.0	1.0	0.0	refseq	refseq
Clostridium~phage~phiCT19406B	Heunggongvirae	Uroviricota	Caudoviricetes	Caudovirales	Myoviridae	Unassigned	preVC_224	Clustered	VC_224_0	4.0	0.4565	0.999952	6.547212385	0.4565	1.0	1.0	1.0	1.0	1.0	2.0	0.0	refseq	refseq
Clostridium~phage~phiCT19406C	Heunggongvirae	Uroviricota	Caudoviricetes	Caudovirales	Siphoviridae	Unassigned	preVC_224	Clustered	VC_224_0	4.0	0.4565	0.999952	6.547212385	0.4565	1.0	1.0	1.0	1.0	1.0	2.0	0.0	refseq	refseq
Clostridium~phage~phiCT453B	Heunggongvirae	Uroviricota	Caudoviricetes	Caudovirales	Myoviridae	Unassigned	preVC_224	Clustered	VC_224_0	4.0	0.4565	0.999952	6.547212385	0.4565	1.0	1.0	1.0	1.0	1.0	2.0	0.0	refseq	refseq
Clostridium~phage~phiCTC2B	Heunggongvirae	Uroviricota	Caudoviricetes	Caudovirales	Myoviridae	Unassigned	preVC_224	Clustered	VC_224_0	4.0	0.4565	0.999952	6.547212385	0.4565	1.0	1.0	1.0	1.0	1.0	2.0	0.0	refseq	refseq
Corynebacterium~phage~Adelaide	Heunggongvirae	Uroviricota	Caudoviricetes	Caudovirales	Siphoviridae	Samwavirus	preVC_343	Clustered	VC_343_0	6.0	0.627	1.0	4.450307474	0.627	1.0	1.0	1.0	1.0	1.0	1.0	1.0	refseq	refseq
Corynebacterium~phage~Dina	Heunggongvirae	Uroviricota	Caudoviricetes	Caudovirales	Siphoviridae	Samwavirus	preVC_343	Clustered	VC_343_0	6.0	0.627	1.0	4.450307474	0.627	1.0	1.0	1.0	1.0	1.0	1.0	1.0	refseq	refseq
Corynebacterium~phage~Lederberg	Heunggongvirae	Uroviricota	Caudoviricetes	Caudovirales	Siphoviridae	Samwavirus	preVC_343	Clustered	VC_343_0	6.0	0.627	1.0	4.450307474	0.627	1.0	1.0	1.0	1.0	1.0	1.0	1.0	refseq	refseq
Corynebacterium~phage~SamW	Heunggongvirae	Uroviricota	Caudoviricetes	Caudovirales	Siphoviridae	Samwavirus	preVC_343	Clustered	VC_343_0	6.0	0.627	1.0	4.450307474	0.627	1.0	1.0	1.0	1.0	1.0	1.0	1.0	refseq	refseq
Corynebacterium~phage~StAB	Heunggongvirae	Uroviricota	Caudoviricetes	Caudovirales	Siphoviridae	Samwavirus	preVC_343	Clustered	VC_343_0	6.0	0.627	1.0	4.450307474	0.627	1.0	1.0	1.0	1.0	1.0	1.0	1.0	refseq	refseq
Corynebacterium~phage~Stiles	Heunggongvirae	Uroviricota	Caudoviricetes	Caudovirales	Siphoviridae	Samwavirus	preVC_343	Clustered	VC_343_0	6.0	0.627	1.0	4.450307474	0.627	1.0	1.0	1.0	1.0	1.0	1.0	1.0	refseq	refseq
Corynebacterium~phage~BFK20	Heunggongvirae	Uroviricota	Caudoviricetes	Caudovirales	Siphoviridae	Sasvirus	preVC_253	Clustered	VC_253_0	3.0	0.5102	0.99676541	4.175856867	0.5085	1.0	1.0	1.0	1.0	1.0	1.0	2.0	refseq	refseq
Corynebacterium~phage~phi673	Heunggongvirae	Uroviricota	Caudoviricetes	Caudovirales	Siphoviridae	Ikedavirus	preVC_253	Clustered	VC_253_0	3.0	0.5102	0.99676541	4.175856867	0.5085	1.0	1.0	1.0	1.0	1.0	1.0	2.0	refseq	refseq
Corynebacterium~phage~phi674	Heunggongvirae	Uroviricota	Caudoviricetes	Caudovirales	Siphoviridae	Ikedavirus	preVC_253	Clustered	VC_253_0	3.0	0.5102	0.99676541	4.175856867	0.5085	1.0	1.0	1.0	1.0	1.0	1.0	2.0	refseq	refseq
Corynebacterium~phage~C3PO	Heunggongvirae	Uroviricota	Caudoviricetes	Caudovirales	Zierdtviridae	Ceetrepovirus	preVC_631	Clustered	VC_631_0	5.0	0.5025	0.99999982	3.105667992	0.5025	1.0	1.0	1.0	1.0	1.0	2.0	1.0	refseq	refseq
Corynebacterium~phage~Darwin	Heunggongvirae	Uroviricota	Caudoviricetes	Caudovirales	Zierdtviridae	Ceetrepovirus	preVC_631	Clustered	VC_631_0	5.0	0.5025	0.99999982	3.105667992	0.5025	1.0	1.0	1.0	1.0	1.0	2.0	1.0	refseq	refseq
Corynebacterium~phage~Kimchi1738	Heunggongvirae	Uroviricota	Caudoviricetes	Caudovirales	Siphoviridae	Ceetrepovirus	preVC_631	Clustered	VC_631_0	5.0	0.5025	0.99999982	3.105667992	0.5025	1.0	1.0	1.0	1.0	1.0	2.0	1.0	refseq	refseq
Corynebacterium~phage~Stickynote	Heunggongvirae	Uroviricota	Caudoviricetes	Caudovirales	Siphoviridae	Ceetrepovirus	preVC_631	Clustered	VC_631_0	5.0	0.5025	0.99999982	3.105667992	0.5025	1.0	1.0	1.0	1.0	1.0	2.0	1.0	refseq	refseq
Corynebacterium~phage~Zion	Heunggongvirae	Uroviricota	Caudoviricetes	Caudovirales	Zierdtviridae	Ceetrepovirus	preVC_631	Clustered	VC_631_0	5.0	0.5025	0.99999982	3.105667992	0.5025	1.0	1.0	1.0	1.0	1.0	2.0	1.0	refseq	refseq
Corynebacterium~phage~Juicebox	Heunggongvirae	Uroviricota	Caudoviricetes	Caudovirales	Siphoviridae	Juiceboxvirus	preVC_625	Clustered	VC_625_0	2.0	0.1845	0.86666667	6.633249581	0.1599	1.0	1.0	1.0	1.0	1.0	1.0	2.0	refseq	refseq
Corynebacterium~phage~Poushou	Heunggongvirae	Uroviricota	Caudoviricetes	Caudovirales	Siphoviridae	Poushouvirus	preVC_625	Clustered	VC_625_0	2.0	0.1845	0.86666667	6.633249581	0.1599	1.0	1.0	1.0	1.0	1.0	1.0	2.0	refseq	refseq
Cronobacter~phage~CR5	Heunggongvirae	Uroviricota	Caudoviricetes	Caudovirales	Myoviridae	Derbicusvirus	preVC_636	Clustered	VC_636_0	4.0	0.1251	0.99739265	3.918787941	0.1248	1.0	1.0	1.0	1.0	1.0	1.0	1.0	refseq	refseq
Erwinia~phage~Derbicus	Heunggongvirae	Uroviricota	Caudoviricetes	Caudovirales	Myoviridae	Derbicusvirus	preVC_636	Clustered	VC_636_0	4.0	0.1251	0.99739265	3.918787941	0.1248	1.0	1.0	1.0	1.0	1.0	1.0	1.0	refseq	refseq
Erwinia~phage~vB_EamM_EarlPhillipIV	Heunggongvirae	Uroviricota	Caudoviricetes	Caudovirales	Myoviridae	Derbicusvirus	preVC_636	Clustered	VC_636_0	4.0	0.1251	0.99739265	3.918787941	0.1248	1.0	1.0	1.0	1.0	1.0	1.0	1.0	refseq	refseq
Erwinia~phage~vB_EamM_Phobos	Heunggongvirae	Uroviricota	Caudoviricetes	Caudovirales	Myoviridae	Derbicusvirus	preVC_636	Clustered	VC_636_0	4.0	0.1251	0.99739265	3.918787941	0.1248	1.0	1.0	1.0	1.0	1.0	1.0	1.0	refseq	refseq
Cronobacter~phage~CS01	Heunggongvirae	Uroviricota	Caudoviricetes	Caudovirales	Drexlerviridae	Gyeonggidovirus	preVC_596	Clustered	VC_596_1	30.0	0.5669	1.0	6.261879924	0.5669	1.0	1.0	1.0	1.0	1.0	1.0	5.0	refseq	refseq
Escherichia~phage~Henu7	Heunggongvirae	Uroviricota	Caudoviricetes	Caudovirales	Drexlerviridae	Henuseptimavirus	preVC_596	Clustered	VC_596_1	30.0	0.5669	1.0	6.261879924	0.5669	1.0	1.0	1.0	1.0	1.0	1.0	5.0	refseq	refseq
Escherichia~phage~Henu8	Heunggongvirae	Uroviricota	Caudoviricetes	Caudovirales	Drexlerviridae	Hanrivervirus	preVC_596	Clustered	VC_596_1	30.0	0.5669	1.0	6.261879924	0.5669	1.0	1.0	1.0	1.0	1.0	1.0	5.0	refseq	refseq
Escherichia~phage~PGN590	Heunggongvirae	Uroviricota	Caudoviricetes	Caudovirales	Drexlerviridae	Hanrivervirus	preVC_596	Clustered	VC_596_1	30.0	0.5669	1.0	6.261879924	0.5669	1.0	1.0	1.0	1.0	1.0	1.0	5.0	refseq	refseq
Escherichia~phage~SECphi27	Heunggongvirae	Uroviricota	Caudoviricetes	Caudovirales	Drexlerviridae	Warwickvirus	preVC_596	Clustered	VC_596_1	30.0	0.5669	1.0	6.261879924	0.5669	1.0	1.0	1.0	1.0	1.0	1.0	5.0	refseq	refseq
Escherichia~phage~aalborv	Heunggongvirae	Uroviricota	Caudoviricetes	Caudovirales	Drexlerviridae	Hanrivervirus	preVC_596	Clustered	VC_596_1	30.0	0.5669	1.0	6.261879924	0.5669	1.0	1.0	1.0	1.0	1.0	1.0	5.0	refseq	refseq
Escherichia~phage~aaroes	Heunggongvirae	Uroviricota	Caudoviricetes	Caudovirales	Drexlerviridae	Hanrivervirus	preVC_596	Clustered	VC_596_1	30.0	0.5669	1.0	6.261879924	0.5669	1.0	1.0	1.0	1.0	1.0	1.0	5.0	refseq	refseq
Escherichia~phage~atuna	Heunggongvirae	Uroviricota	Caudoviricetes	Caudovirales	Drexlerviridae	Warwickvirus	preVC_596	Clustered	VC_596_1	30.0	0.5669	1.0	6.261879924	0.5669	1.0	1.0	1.0	1.0	1.0	1.0	5.0	refseq	refseq
Escherichia~phage~damhaus	Heunggongvirae	Uroviricota	Caudoviricetes	Caudovirales	Drexlerviridae	Hanrivervirus	preVC_596	Clustered	VC_596_1	30.0	0.5669	1.0	6.261879924	0.5669	1.0	1.0	1.0	1.0	1.0	1.0	5.0	refseq	refseq
Escherichia~phage~egaa	Heunggongvirae	Uroviricota	Caudoviricetes	Caudovirales	Drexlerviridae	Hanrivervirus	preVC_596	Clustered	VC_596_1	30.0	0.5669	1.0	6.261879924	0.5669	1.0	1.0	1.0	1.0	1.0	1.0	5.0	refseq	refseq
Escherichia~phage~grams	Heunggongvirae	Uroviricota	Caudoviricetes	Caudovirales	Drexlerviridae	Hanrivervirus	preVC_596	Clustered	VC_596_1	30.0	0.5669	1.0	6.261879924	0.5669	1.0	1.0	1.0	1.0	1.0	1.0	5.0	refseq	refseq
Escherichia~phage~haarsle	Heunggongvirae	Uroviricota	Caudoviricetes	Caudovirales	Drexlerviridae	Hanrivervirus	preVC_596	Clustered	VC_596_1	30.0	0.5669	1.0	6.261879924	0.5669	1.0	1.0	1.0	1.0	1.0	1.0	5.0	refseq	refseq
Escherichia~phage~herni	Heunggongvirae	Uroviricota	Caudoviricetes	Caudovirales	Drexlerviridae	Hanrivervirus	preVC_596	Clustered	VC_596_1	30.0	0.5669	1.0	6.261879924	0.5669	1.0	1.0	1.0	1.0	1.0	1.0	5.0	refseq	refseq
Escherichia~phage~tiwna	Heunggongvirae	Uroviricota	Caudoviricetes	Caudovirales	Drexlerviridae	Warwickvirus	preVC_596	Clustered	VC_596_1	30.0	0.5669	1.0	6.261879924	0.5669	1.0	1.0	1.0	1.0	1.0	1.0	5.0	refseq	refseq
Escherichia~phage~tonijn	Heunggongvirae	Uroviricota	Caudoviricetes	Caudovirales	Drexlerviridae	Warwickvirus	preVC_596	Clustered	VC_596_1	30.0	0.5669	1.0	6.261879924	0.5669	1.0	1.0	1.0	1.0	1.0	1.0	5.0	refseq	refseq
Escherichia~phage~tonn	Heunggongvirae	Uroviricota	Caudoviricetes	Caudovirales	Drexlerviridae	Warwickvirus	preVC_596	Clustered	VC_596_1	30.0	0.5669	1.0	6.261879924	0.5669	1.0	1.0	1.0	1.0	1.0	1.0	5.0	refseq	refseq
Escherichia~phage~tonnikala	Heunggongvirae	Uroviricota	Caudoviricetes	Caudovirales	Drexlerviridae	Warwickvirus	preVC_596	Clustered	VC_596_1	30.0	0.5669	1.0	6.261879924	0.5669	1.0	1.0	1.0	1.0	1.0	1.0	5.0	refseq	refseq
Escherichia~phage~tunus	Heunggongvirae	Uroviricota	Caudoviricetes	Caudovirales	Drexlerviridae	Warwickvirus	preVC_596	Clustered	VC_596_1	30.0	0.5669	1.0	6.261879924	0.5669	1.0	1.0	1.0	1.0	1.0	1.0	5.0	refseq	refseq
Escherichia~phage~vB_EcoS-95	Heunggongvirae	Uroviricota	Caudoviricetes	Caudovirales	Drexlerviridae	Warwickvirus	preVC_596	Clustered	VC_596_1	30.0	0.5669	1.0	6.261879924	0.5669	1.0	1.0	1.0	1.0	1.0	1.0	5.0	refseq	refseq
Escherichia~phage~vB_EcoS_G29-2	Heunggongvirae	Uroviricota	Caudoviricetes	Caudovirales	Drexlerviridae	Hanrivervirus	preVC_596	Clustered	VC_596_1	30.0	0.5669	1.0	6.261879924	0.5669	1.0	1.0	1.0	1.0	1.0	1.0	5.0	refseq	refseq
Escherichia~phage~vB_EcoS_PHB17	Heunggongvirae	Uroviricota	Caudoviricetes	Caudovirales	Drexlerviridae	Changchunvirus	preVC_596	Clustered	VC_596_1	30.0	0.5669	1.0	6.261879924	0.5669	1.0	1.0	1.0	1.0	1.0	1.0	5.0	refseq	refseq
Escherichia~phage~vB_EcoS_W011D	Heunggongvirae	Uroviricota	Caudoviricetes	Caudovirales	Drexlerviridae	Changchunvirus	preVC_596	Clustered	VC_596_1	30.0	0.5669	1.0	6.261879924	0.5669	1.0	1.0	1.0	1.0	1.0	1.0	5.0	refseq	refseq
Escherichia~phage~vB_EcoS_swan01	Heunggongvirae	Uroviricota	Caudoviricetes	Caudovirales	Drexlerviridae	Warwickvirus	preVC_596	Clustered	VC_596_1	30.0	0.5669	1.0	6.261879924	0.5669	1.0	1.0	1.0	1.0	1.0	1.0	5.0	refseq	refseq
Escherichia~phage~vB_Eco_SLUR29	Heunggongvirae	Uroviricota	Caudoviricetes	Caudovirales	Drexlerviridae	Warwickvirus	preVC_596	Clustered	VC_596_1	30.0	0.5669	1.0	6.261879924	0.5669	1.0	1.0	1.0	1.0	1.0	1.0	5.0	refseq	refseq
Escherichia~phage~vB_Eco_mar001J1	Heunggongvirae	Uroviricota	Caudoviricetes	Caudovirales	Drexlerviridae	Warwickvirus	preVC_596	Clustered	VC_596_1	30.0	0.5669	1.0	6.261879924	0.5669	1.0	1.0	1.0	1.0	1.0	1.0	5.0	refseq	refseq
Escherichia~phage~vojen	Heunggongvirae	Uroviricota	Caudoviricetes	Caudovirales	Drexlerviridae	Hanrivervirus	preVC_596	Clustered	VC_596_1	30.0	0.5669	1.0	6.261879924	0.5669	1.0	1.0	1.0	1.0	1.0	1.0	5.0	refseq	refseq
Salmonella~phage~slyngel	Heunggongvirae	Uroviricota	Caudoviricetes	Caudovirales	Drexlerviridae	Hanrivervirus	preVC_596	Clustered	VC_596_1	30.0	0.5669	1.0	6.261879924	0.5669	1.0	1.0	1.0	1.0	1.0	1.0	5.0	refseq	refseq
Shigella~phage~JK16	Heunggongvirae	Uroviricota	Caudoviricetes	Caudovirales	Drexlerviridae	Warwickvirus	preVC_596	Clustered	VC_596_1	30.0	0.5669	1.0	6.261879924	0.5669	1.0	1.0	1.0	1.0	1.0	1.0	5.0	refseq	refseq
Shigella~phage~pSf-1	Heunggongvirae	Uroviricota	Caudoviricetes	Caudovirales	Drexlerviridae	Hanrivervirus	preVC_596	Clustered	VC_596_1	30.0	0.5669	1.0	6.261879924	0.5669	1.0	1.0	1.0	1.0	1.0	1.0	5.0	refseq	refseq
Shigella~virus~2019SD1	Heunggongvirae	Uroviricota	Caudoviricetes	Caudovirales	Drexlerviridae	Hanrivervirus	preVC_596	Clustered	VC_596_1	30.0	0.5669	1.0	6.261879924	0.5669	1.0	1.0	1.0	1.0	1.0	1.0	5.0	refseq	refseq
Cronobacter~phage~JC01	Heunggongvirae	Uroviricota	Caudoviricetes	Caudovirales	Siphoviridae	Unassigned	preVC_56	Clustered	VC_56_0	43.0	0.7403	1.0	5.088190861	0.7403	0.9269	1.0	1.0	1.0	1.0	2.0	2.0	refseq	refseq
Enterobacter~phage~Enc34	Heunggongvirae	Uroviricota	Caudoviricetes	Caudovirales	Siphoviridae	Unassigned	preVC_56	Clustered	VC_56_0	43.0	0.7403	1.0	5.088190861	0.7403	0.9269	1.0	1.0	1.0	1.0	2.0	2.0	refseq	refseq
Enterobacter~phage~KNP7	Heunggongvirae	Uroviricota	Caudoviricetes	Caudovirales	Siphoviridae	Chivirus	preVC_56	Clustered	VC_56_0	43.0	0.7403	1.0	5.088190861	0.7403	0.9269	1.0	1.0	1.0	1.0	2.0	2.0	refseq	refseq
Escherichia~phage~Utah	Heunggongvirae	Uroviricota	Caudoviricetes	Caudovirales	Siphoviridae	Chivirus	preVC_56	Clustered	VC_56_0	43.0	0.7403	1.0	5.088190861	0.7403	0.9269	1.0	1.0	1.0	1.0	2.0	2.0	refseq	refseq
Klebsiella~phage~KPN~N137	Heunggongvirae	Uroviricota	Caudoviricetes	Caudovirales	Siphoviridae	Yonseivirus	preVC_56	Clustered	VC_56_0	43.0	0.7403	1.0	5.088190861	0.7403	0.9269	1.0	1.0	1.0	1.0	2.0	2.0	refseq	refseq
Klebsiella~phage~KPN~N98	Heunggongvirae	Uroviricota	Caudoviricetes	Caudovirales	Siphoviridae	Yonseivirus	preVC_56	Clustered	VC_56_0	43.0	0.7403	1.0	5.088190861	0.7403	0.9269	1.0	1.0	1.0	1.0	2.0	2.0	refseq	refseq
Klebsiella~phage~KPN~U2874	Heunggongvirae	Uroviricota	Caudoviricetes	Caudovirales	Siphoviridae	Yonseivirus	preVC_56	Clustered	VC_56_0	43.0	0.7403	1.0	5.088190861	0.7403	0.9269	1.0	1.0	1.0	1.0	2.0	2.0	refseq	refseq
Klebsiella~phage~Seifer	Heunggongvirae	Uroviricota	Caudoviricetes	Caudovirales	Siphoviridae	Yonseivirus	preVC_56	Clustered	VC_56_0	43.0	0.7403	1.0	5.088190861	0.7403	0.9269	1.0	1.0	1.0	1.0	2.0	2.0	refseq	refseq
Klebsiella~phage~Soft	Heunggongvirae	Uroviricota	Caudoviricetes	Caudovirales	Siphoviridae	Yonseivirus	preVC_56	Clustered	VC_56_0	43.0	0.7403	1.0	5.088190861	0.7403	0.9269	1.0	1.0	1.0	1.0	2.0	2.0	refseq	refseq
Providencia~phage~Redjac	Heunggongvirae	Uroviricota	Caudoviricetes	Caudovirales	Siphoviridae	Unassigned	preVC_56	Clustered	VC_56_0	43.0	0.7403	1.0	5.088190861	0.7403	0.9269	1.0	1.0	1.0	1.0	2.0	2.0	refseq	refseq
Providencia~phage~vB_PreS-PibeRecoleta	Heunggongvirae	Uroviricota	Caudoviricetes	Caudovirales	Siphoviridae	Unassigned	preVC_56	Clustered	VC_56_0	43.0	0.7403	1.0	5.088190861	0.7403	0.9269	1.0	1.0	1.0	1.0	2.0	2.0	refseq	refseq
Providencia~phage~vB_PreS-Stilesk	Heunggongvirae	Uroviricota	Caudoviricetes	Caudovirales	Siphoviridae	Unassigned	preVC_56	Clustered	VC_56_0	43.0	0.7403	1.0	5.088190861	0.7403	0.9269	1.0	1.0	1.0	1.0	2.0	2.0	refseq	refseq
Salmonella~phage~118970_sal1	Heunggongvirae	Uroviricota	Caudoviricetes	Caudovirales	Siphoviridae	Chivirus	preVC_56	Clustered	VC_56_0	43.0	0.7403	1.0	5.088190861	0.7403	0.9269	1.0	1.0	1.0	1.0	2.0	2.0	refseq	refseq
Salmonella~phage~35	Heunggongvirae	Uroviricota	Caudoviricetes	Caudovirales	Siphoviridae	Chivirus	preVC_56	Clustered	VC_56_0	43.0	0.7403	1.0	5.088190861	0.7403	0.9269	1.0	1.0	1.0	1.0	2.0	2.0	refseq	refseq
Salmonella~phage~37	Heunggongvirae	Uroviricota	Caudoviricetes	Caudovirales	Siphoviridae	Chivirus	preVC_56	Clustered	VC_56_0	43.0	0.7403	1.0	5.088190861	0.7403	0.9269	1.0	1.0	1.0	1.0	2.0	2.0	refseq	refseq
Salmonella~phage~BP12C	Heunggongvirae	Uroviricota	Caudoviricetes	Caudovirales	Casjensviridae	Chivirus	preVC_56	Clustered	VC_56_0	43.0	0.7403	1.0	5.088190861	0.7403	0.9269	1.0	1.0	1.0	1.0	2.0	2.0	refseq	refseq
Salmonella~phage~BSPM4	Heunggongvirae	Uroviricota	Caudoviricetes	Caudovirales	Siphoviridae	Chivirus	preVC_56	Clustered	VC_56_0	43.0	0.7403	1.0	5.088190861	0.7403	0.9269	1.0	1.0	1.0	1.0	2.0	2.0	refseq	refseq
Salmonella~phage~KFS-SE1	Heunggongvirae	Uroviricota	Caudoviricetes	Caudovirales	Siphoviridae	Chivirus	preVC_56	Clustered	VC_56_0	43.0	0.7403	1.0	5.088190861	0.7403	0.9269	1.0	1.0	1.0	1.0	2.0	2.0	refseq	refseq
Salmonella~phage~KNP6	Heunggongvirae	Uroviricota	Caudoviricetes	Caudovirales	Siphoviridae	Chivirus	preVC_56	Clustered	VC_56_0	43.0	0.7403	1.0	5.088190861	0.7403	0.9269	1.0	1.0	1.0	1.0	2.0	2.0	refseq	refseq
Salmonella~phage~SAP012	Heunggongvirae	Uroviricota	Caudoviricetes	Caudovirales	Siphoviridae	Unassigned	preVC_56	Clustered	VC_56_0	43.0	0.7403	1.0	5.088190861	0.7403	0.9269	1.0	1.0	1.0	1.0	2.0	2.0	refseq	refseq
Salmonella~phage~SPN19	Heunggongvirae	Uroviricota	Caudoviricetes	Caudovirales	Siphoviridae	Chivirus	preVC_56	Clustered	VC_56_0	43.0	0.7403	1.0	5.088190861	0.7403	0.9269	1.0	1.0	1.0	1.0	2.0	2.0	refseq	refseq
Salmonella~phage~ST-101	Heunggongvirae	Uroviricota	Caudoviricetes	Caudovirales	Siphoviridae	Chivirus	preVC_56	Clustered	VC_56_0	43.0	0.7403	1.0	5.088190861	0.7403	0.9269	1.0	1.0	1.0	1.0	2.0	2.0	refseq	refseq
Salmonella~phage~ST-118	Heunggongvirae	Uroviricota	Caudoviricetes	Caudovirales	Siphoviridae	Chivirus	preVC_56	Clustered	VC_56_0	43.0	0.7403	1.0	5.088190861	0.7403	0.9269	1.0	1.0	1.0	1.0	2.0	2.0	refseq	refseq
Salmonella~phage~ST-374	Heunggongvirae	Uroviricota	Caudoviricetes	Caudovirales	Siphoviridae	Chivirus	preVC_56	Clustered	VC_56_0	43.0	0.7403	1.0	5.088190861	0.7403	0.9269	1.0	1.0	1.0	1.0	2.0	2.0	refseq	refseq
Salmonella~phage~SeWh-1	Heunggongvirae	Uroviricota	Caudoviricetes	Caudovirales	Siphoviridae	Chivirus	preVC_56	Clustered	VC_56_0	43.0	0.7403	1.0	5.088190861	0.7403	0.9269	1.0	1.0	1.0	1.0	2.0	2.0	refseq	refseq
Salmonella~phage~SeZq-1	Heunggongvirae	Uroviricota	Caudoviricetes	Caudovirales	Siphoviridae	Chivirus	preVC_56	Clustered	VC_56_0	43.0	0.7403	1.0	5.088190861	0.7403	0.9269	1.0	1.0	1.0	1.0	2.0	2.0	refseq	refseq
Salmonella~phage~Season12	Heunggongvirae	Uroviricota	Caudoviricetes	Caudovirales	Siphoviridae	Chivirus	preVC_56	Clustered	VC_56_0	43.0	0.7403	1.0	5.088190861	0.7403	0.9269	1.0	1.0	1.0	1.0	2.0	2.0	refseq	refseq
Salmonella~phage~Siskin	Heunggongvirae	Uroviricota	Caudoviricetes	Caudovirales	Siphoviridae	Chivirus	preVC_56	Clustered	VC_56_0	43.0	0.7403	1.0	5.088190861	0.7403	0.9269	1.0	1.0	1.0	1.0	2.0	2.0	refseq	refseq
Salmonella~phage~TS13	Heunggongvirae	Uroviricota	Caudoviricetes	Caudovirales	Siphoviridae	Chivirus	preVC_56	Clustered	VC_56_0	43.0	0.7403	1.0	5.088190861	0.7403	0.9269	1.0	1.0	1.0	1.0	2.0	2.0	refseq	refseq
Salmonella~phage~YSD1	Heunggongvirae	Uroviricota	Caudoviricetes	Caudovirales	Siphoviridae	Chivirus	preVC_56	Clustered	VC_56_0	43.0	0.7403	1.0	5.088190861	0.7403	0.9269	1.0	1.0	1.0	1.0	2.0	2.0	refseq	refseq
Salmonella~phage~vB_SalS_ABTNLsp1	Heunggongvirae	Uroviricota	Caudoviricetes	Caudovirales	Siphoviridae	Chivirus	preVC_56	Clustered	VC_56_0	43.0	0.7403	1.0	5.088190861	0.7403	0.9269	1.0	1.0	1.0	1.0	2.0	2.0	refseq	refseq
Salmonella~phage~vB_SenS_BPS1	Heunggongvirae	Uroviricota	Caudoviricetes	Caudovirales	Siphoviridae	Chivirus	preVC_56	Clustered	VC_56_0	43.0	0.7403	1.0	5.088190861	0.7403	0.9269	1.0	1.0	1.0	1.0	2.0	2.0	refseq	refseq
Salmonella~phage~vB_SenS_BPS2	Heunggongvirae	Uroviricota	Caudoviricetes	Caudovirales	Siphoviridae	Chivirus	preVC_56	Clustered	VC_56_0	43.0	0.7403	1.0	5.088190861	0.7403	0.9269	1.0	1.0	1.0	1.0	2.0	2.0	refseq	refseq
Salmonella~phage~vB_SenS_BPS4	Heunggongvirae	Uroviricota	Caudoviricetes	Caudovirales	Siphoviridae	Chivirus	preVC_56	Clustered	VC_56_0	43.0	0.7403	1.0	5.088190861	0.7403	0.9269	1.0	1.0	1.0	1.0	2.0	2.0	refseq	refseq
Salmonella~phage~vB_SenS_ER19	Heunggongvirae	Uroviricota	Caudoviricetes	Caudovirales	Siphoviridae	Chivirus	preVC_56	Clustered	VC_56_0	43.0	0.7403	1.0	5.088190861	0.7403	0.9269	1.0	1.0	1.0	1.0	2.0	2.0	refseq	refseq
Salmonella~phage~vB_SenS_ER24	Heunggongvirae	Uroviricota	Caudoviricetes	Caudovirales	Siphoviridae	Chivirus	preVC_56	Clustered	VC_56_0	43.0	0.7403	1.0	5.088190861	0.7403	0.9269	1.0	1.0	1.0	1.0	2.0	2.0	refseq	refseq
Salmonella~phage~vB_SenS_ER3	Heunggongvirae	Uroviricota	Caudoviricetes	Caudovirales	Siphoviridae	Chivirus	preVC_56	Clustered	VC_56_0	43.0	0.7403	1.0	5.088190861	0.7403	0.9269	1.0	1.0	1.0	1.0	2.0	2.0	refseq	refseq
Salmonella~phage~vB_SenS_ER6	Heunggongvirae	Uroviricota	Caudoviricetes	Caudovirales	Siphoviridae	Chivirus	preVC_56	Clustered	VC_56_0	43.0	0.7403	1.0	5.088190861	0.7403	0.9269	1.0	1.0	1.0	1.0	2.0	2.0	refseq	refseq
Salmonella~virus~Chi	Heunggongvirae	Uroviricota	Caudoviricetes	Caudovirales	Siphoviridae	Chivirus	preVC_56	Clustered	VC_56_0	43.0	0.7403	1.0	5.088190861	0.7403	0.9269	1.0	1.0	1.0	1.0	2.0	2.0	refseq	refseq
Salmonella~virus~FSLSP030	Heunggongvirae	Uroviricota	Caudoviricetes	Caudovirales	Siphoviridae	Chivirus	preVC_56	Clustered	VC_56_0	43.0	0.7403	1.0	5.088190861	0.7403	0.9269	1.0	1.0	1.0	1.0	2.0	2.0	refseq	refseq
Salmonella~virus~FSLSP088	Heunggongvirae	Uroviricota	Caudoviricetes	Caudovirales	Siphoviridae	Chivirus	preVC_56	Clustered	VC_56_0	43.0	0.7403	1.0	5.088190861	0.7403	0.9269	1.0	1.0	1.0	1.0	2.0	2.0	refseq	refseq
Salmonella~virus~iEPS5	Heunggongvirae	Uroviricota	Caudoviricetes	Caudovirales	Siphoviridae	Chivirus	preVC_56	Clustered	VC_56_0	43.0	0.7403	1.0	5.088190861	0.7403	0.9269	1.0	1.0	1.0	1.0	2.0	2.0	refseq	refseq
Serratia~phage~KpYy_1_41	Heunggongvirae	Uroviricota	Caudoviricetes	Caudovirales	Siphoviridae	Chivirus	preVC_56	Clustered	VC_56_0	43.0	0.7403	1.0	5.088190861	0.7403	0.9269	1.0	1.0	1.0	1.0	2.0	2.0	refseq	refseq
Cronobacter~phage~S13	Heunggongvirae	Uroviricota	Caudoviricetes	Caudovirales	Myoviridae	Unassigned	preVC_91	Clustered/Singleton	VC_91_0	1.0	0.0	0.0	0.0	0.0	1.0	1.0	1.0	1.0	1.0	1.0	0.0	refseq	refseq
Cronobacter~phage~vB_CsaM_GAP31	Heunggongvirae	Uroviricota	Caudoviricetes	Caudovirales	Myoviridae	Seunavirus	preVC_157	Clustered	VC_157_5	2.0	0.0254	0.83915313	6.480740698	0.0213	1.0	1.0	1.0	1.0	1.0	1.0	1.0	refseq	refseq
Escherichia~phage~4MG	Heunggongvirae	Uroviricota	Caudoviricetes	Caudovirales	Myoviridae	Seunavirus	preVC_157	Clustered	VC_157_5	2.0	0.0254	0.83915313	6.480740698	0.0213	1.0	1.0	1.0	1.0	1.0	1.0	1.0	refseq	refseq
Cronobacter~phage~vB_CsaM_GAP32	Heunggongvirae	Uroviricota	Caudoviricetes	Caudovirales	Myoviridae	Mimasvirus	preVC_189	Clustered/Singleton	VC_189_0	1.0	0.0	0.0	0.0	0.0	1.0	1.0	1.0	1.0	1.0	1.0	1.0	refseq	refseq
Cronobacter~phage~vB_CsaP_009	Heunggongvirae	Uroviricota	Caudoviricetes	Caudovirales	Podoviridae	Privateervirus	preVC_162	Clustered	VC_162_0	2.0	0.131	0.9054052	2.645751311	0.1186	1.0	1.0	1.0	1.0	1.0	1.0	1.0	refseq	refseq
Proteus~phage~Privateer	Heunggongvirae	Uroviricota	Caudoviricetes	Caudovirales	Podoviridae	Privateervirus	preVC_162	Clustered	VC_162_0	2.0	0.131	0.9054052	2.645751311	0.1186	1.0	1.0	1.0	1.0	1.0	1.0	1.0	refseq	refseq
Cronobacter~phage~vB_CsaP_GAP52	Heunggongvirae	Uroviricota	Caudoviricetes	Caudovirales	Podoviridae	Unassigned	preVC_162	Clustered	VC_162_1	2.0	0.0777	0.90669684	7.937253933	0.0705	1.0	1.0	1.0	1.0	1.0	1.0	0.0	refseq	refseq
Salmonella~phage~7-11	Heunggongvirae	Uroviricota	Caudoviricetes	Caudovirales	Podoviridae	Unassigned	preVC_162	Clustered	VC_162_1	2.0	0.0777	0.90669684	7.937253933	0.0705	1.0	1.0	1.0	1.0	1.0	1.0	0.0	refseq	refseq
Cyanophage~9515-10a	Heunggongvirae	Uroviricota	Caudoviricetes	Caudovirales	Autographiviridae	Tangaroavirus	preVC_649	Clustered	VC_649_0	21.0	0.8949	1.0	7.091633468	0.8949	1.0	1.0	1.0	1.0	1.0	1.0	16.0	refseq	refseq
Cyanophage~KBS-P-1A	Heunggongvirae	Uroviricota	Caudoviricetes	Caudovirales	Autographiviridae	Sednavirus	preVC_649	Clustered	VC_649_0	21.0	0.8949	1.0	7.091633468	0.8949	1.0	1.0	1.0	1.0	1.0	1.0	16.0	refseq	refseq
Cyanophage~NATL1A-7	Heunggongvirae	Uroviricota	Caudoviricetes	Caudovirales	Autographiviridae	Cheungvirus	preVC_649	Clustered	VC_649_0	21.0	0.8949	1.0	7.091633468	0.8949	1.0	1.0	1.0	1.0	1.0	1.0	16.0	refseq	refseq
Cyanophage~NATL2A-133	Heunggongvirae	Uroviricota	Caudoviricetes	Caudovirales	Autographiviridae	Tangaroavirus	preVC_649	Clustered	VC_649_0	21.0	0.8949	1.0	7.091633468	0.8949	1.0	1.0	1.0	1.0	1.0	1.0	16.0	refseq	refseq
Cyanophage~P-SSP2	Heunggongvirae	Uroviricota	Caudoviricetes	Caudovirales	Autographiviridae	Tritonvirus	preVC_649	Clustered	VC_649_0	21.0	0.8949	1.0	7.091633468	0.8949	1.0	1.0	1.0	1.0	1.0	1.0	16.0	refseq	refseq
Cyanophage~SS120-1	Heunggongvirae	Uroviricota	Caudoviricetes	Caudovirales	Autographiviridae	Banchanvirus	preVC_649	Clustered	VC_649_0	21.0	0.8949	1.0	7.091633468	0.8949	1.0	1.0	1.0	1.0	1.0	1.0	16.0	refseq	refseq
Prochlorococcus~phage~P-GSP1	Heunggongvirae	Uroviricota	Caudoviricetes	Caudovirales	Autographiviridae	Lingvirus	preVC_649	Clustered	VC_649_0	21.0	0.8949	1.0	7.091633468	0.8949	1.0	1.0	1.0	1.0	1.0	1.0	16.0	refseq	refseq
Prochlorococcus~phage~P-SSP10	Heunggongvirae	Uroviricota	Caudoviricetes	Caudovirales	Autographiviridae	Tangaroavirus	preVC_649	Clustered	VC_649_0	21.0	0.8949	1.0	7.091633468	0.8949	1.0	1.0	1.0	1.0	1.0	1.0	16.0	refseq	refseq
Prochlorococcus~phage~P-SSP3	Heunggongvirae	Uroviricota	Caudoviricetes	Caudovirales	Autographiviridae	Tritonvirus	preVC_649	Clustered	VC_649_0	21.0	0.8949	1.0	7.091633468	0.8949	1.0	1.0	1.0	1.0	1.0	1.0	16.0	refseq	refseq
Prochlorococcus~phage~P-SSP7	Heunggongvirae	Uroviricota	Caudoviricetes	Caudovirales	Autographiviridae	Tiamatvirus	preVC_649	Clustered	VC_649_0	21.0	0.8949	1.0	7.091633468	0.8949	1.0	1.0	1.0	1.0	1.0	1.0	16.0	refseq	refseq
Synechococcus~T7-like~phage~S-TIP37	Heunggongvirae	Uroviricota	Caudoviricetes	Caudovirales	Autographiviridae	Igirivirus	preVC_649	Clustered	VC_649_0	21.0	0.8949	1.0	7.091633468	0.8949	1.0	1.0	1.0	1.0	1.0	1.0	16.0	refseq	refseq
Synechococcus~phage~P60	Heunggongvirae	Uroviricota	Caudoviricetes	Caudovirales	Autographiviridae	Tiilvirus	preVC_649	Clustered	VC_649_0	21.0	0.8949	1.0	7.091633468	0.8949	1.0	1.0	1.0	1.0	1.0	1.0	16.0	refseq	refseq
Synechococcus~phage~S-B28	Heunggongvirae	Uroviricota	Caudoviricetes	Caudovirales	Autographiviridae	Qadamvirus	preVC_649	Clustered	VC_649_0	21.0	0.8949	1.0	7.091633468	0.8949	1.0	1.0	1.0	1.0	1.0	1.0	16.0	refseq	refseq
Synechococcus~phage~S-CBP1	Heunggongvirae	Uroviricota	Caudoviricetes	Caudovirales	Autographiviridae	Unassigned	preVC_649	Clustered	VC_649_0	21.0	0.8949	1.0	7.091633468	0.8949	1.0	1.0	1.0	1.0	1.0	1.0	16.0	refseq	refseq
Synechococcus~phage~S-CBP2	Heunggongvirae	Uroviricota	Caudoviricetes	Caudovirales	Autographiviridae	Kembevirus	preVC_649	Clustered	VC_649_0	21.0	0.8949	1.0	7.091633468	0.8949	1.0	1.0	1.0	1.0	1.0	1.0	16.0	refseq	refseq
Synechococcus~phage~S-CBP3	Heunggongvirae	Uroviricota	Caudoviricetes	Caudovirales	Autographiviridae	Lirvirus	preVC_649	Clustered	VC_649_0	21.0	0.8949	1.0	7.091633468	0.8949	1.0	1.0	1.0	1.0	1.0	1.0	16.0	refseq	refseq
Synechococcus~phage~S-CBP4	Heunggongvirae	Uroviricota	Caudoviricetes	Caudovirales	Autographiviridae	Poseidonvirus	preVC_649	Clustered	VC_649_0	21.0	0.8949	1.0	7.091633468	0.8949	1.0	1.0	1.0	1.0	1.0	1.0	16.0	refseq	refseq
Synechococcus~phage~S-CBP42	Heunggongvirae	Uroviricota	Caudoviricetes	Caudovirales	Autographiviridae	Aegirvirus	preVC_649	Clustered	VC_649_0	21.0	0.8949	1.0	7.091633468	0.8949	1.0	1.0	1.0	1.0	1.0	1.0	16.0	refseq	refseq
Synechococcus~phage~S-RIP1	Heunggongvirae	Uroviricota	Caudoviricetes	Caudovirales	Autographiviridae	Kajamvirus	preVC_649	Clustered	VC_649_0	21.0	0.8949	1.0	7.091633468	0.8949	1.0	1.0	1.0	1.0	1.0	1.0	16.0	refseq	refseq
Synechococcus~phage~S-RIP2	Heunggongvirae	Uroviricota	Caudoviricetes	Caudovirales	Autographiviridae	Sednavirus	preVC_649	Clustered	VC_649_0	21.0	0.8949	1.0	7.091633468	0.8949	1.0	1.0	1.0	1.0	1.0	1.0	16.0	refseq	refseq
Synechococcus~phage~Syn5	Heunggongvirae	Uroviricota	Caudoviricetes	Caudovirales	Autographiviridae	Voetvirus	preVC_649	Clustered	VC_649_0	21.0	0.8949	1.0	7.091633468	0.8949	1.0	1.0	1.0	1.0	1.0	1.0	16.0	refseq	refseq
Cyanophage~MED4-117	Heunggongvirae	Uroviricota	Caudoviricetes	Caudovirales	Siphoviridae	Unassigned	preVC_651	Clustered	VC_651_0	2.0	0.6255	0.66666667	1.732050808	0.417	1.0	1.0	1.0	1.0	1.0	1.0	0.0	refseq	refseq
Prochlorococcus~phage~MED4-184	Heunggongvirae	Uroviricota	Caudoviricetes	Caudovirales	Siphoviridae	Unassigned	preVC_651	Clustered	VC_651_0	2.0	0.6255	0.66666667	1.732050808	0.417	1.0	1.0	1.0	1.0	1.0	1.0	0.0	refseq	refseq
Cyanophage~P-RSM1	Heunggongvirae	Uroviricota	Caudoviricetes	Caudovirales	Myoviridae	Unassigned	preVC_69	Clustered	VC_69_10	2.0	0.0112	0.78610867	6.8556546	0.0088	1.0	1.0	1.0	1.0	1.0	1.0	0.0	refseq	refseq
Synechococcus~phage~metaG-MbCM1	Heunggongvirae	Uroviricota	Caudoviricetes	Caudovirales	Myoviridae	Unassigned	preVC_69	Clustered	VC_69_10	2.0	0.0112	0.78610867	6.8556546	0.0088	1.0	1.0	1.0	1.0	1.0	1.0	0.0	refseq	refseq
Cyanophage~P-RSM6	Heunggongvirae	Uroviricota	Caudoviricetes	Caudovirales	Myoviridae	Libanvirus	preVC_69	Clustered/Singleton	VC_69_11	1.0	0.0	0.0	0.0	0.0	1.0	1.0	1.0	1.0	1.0	1.0	1.0	refseq	refseq
Cyanophage~P-TIM40	Heunggongvirae	Uroviricota	Caudoviricetes	Caudovirales	Myoviridae	Libanvirus	preVC_69	Clustered/Singleton	VC_69_22	1.0	0.0	0.0	0.0	0.0	1.0	1.0	1.0	1.0	1.0	1.0	1.0	refseq	refseq
Cyanophage~PP	Heunggongvirae	Uroviricota	Caudoviricetes	Caudovirales	Podoviridae	Wumptrevirus	preVC_222	Clustered	VC_222_0	2.0	0.5404	0.73644752	2.449489743	0.398	1.0	1.0	1.0	1.0	1.0	1.0	1.0	refseq	refseq
Phormidium~virus~WMP3	Heunggongvirae	Uroviricota	Caudoviricetes	Caudovirales	Podoviridae	Wumptrevirus	preVC_222	Clustered	VC_222_0	2.0	0.5404	0.73644752	2.449489743	0.398	1.0	1.0	1.0	1.0	1.0	1.0	1.0	refseq	refseq
Cyanophage~PSS2	Heunggongvirae	Uroviricota	Caudoviricetes	Caudovirales	Siphoviridae	Unassigned	preVC_654	Clustered	VC_654_0	2.0	0.8491	0.6	7.0	0.5095	1.0	1.0	1.0	1.0	1.0	1.0	0.0	refseq	refseq
Synechococcus~phage~S-CBS2	Heunggongvirae	Uroviricota	Caudoviricetes	Caudovirales	Siphoviridae	Unassigned	preVC_654	Clustered	VC_654_0	2.0	0.8491	0.6	7.0	0.5095	1.0	1.0	1.0	1.0	1.0	1.0	0.0	refseq	refseq
Cyanophage~S-RIM12	Heunggongvirae	Uroviricota	Caudoviricetes	Caudovirales	Myoviridae	Brizovirus	preVC_69	Clustered	VC_69_5	7.0	0.0676	1.0	8.238177811	0.0676	0.8095	1.0	1.0	1.0	1.0	1.0	3.0	refseq	refseq
Prochlorococcus~phage~Syn33	Heunggongvirae	Uroviricota	Caudoviricetes	Caudovirales	Myoviridae	Brizovirus	preVC_69	Clustered	VC_69_5	7.0	0.0676	1.0	8.238177811	0.0676	0.8095	1.0	1.0	1.0	1.0	1.0	3.0	refseq	refseq
Synechococcus~phage~ACG-2014b	Heunggongvirae	Uroviricota	Caudoviricetes	Caudovirales	Myoviridae	Nereusvirus	preVC_69	Clustered	VC_69_5	7.0	0.0676	1.0	8.238177811	0.0676	0.8095	1.0	1.0	1.0	1.0	1.0	3.0	refseq	refseq
Synechococcus~phage~ACG-2014c	Heunggongvirae	Uroviricota	Caudoviricetes	Caudovirales	Myoviridae	Acionnavirus	preVC_69	Clustered	VC_69_5	7.0	0.0676	1.0	8.238177811	0.0676	0.8095	1.0	1.0	1.0	1.0	1.0	3.0	refseq	refseq
Synechococcus~phage~ACG-2014g	Heunggongvirae	Uroviricota	Caudoviricetes	Caudovirales	Myoviridae	Acionnavirus	preVC_69	Clustered	VC_69_5	7.0	0.0676	1.0	8.238177811	0.0676	0.8095	1.0	1.0	1.0	1.0	1.0	3.0	refseq	refseq
Synechococcus~phage~S-CAM8	Heunggongvirae	Uroviricota	Caudoviricetes	Caudovirales	Myoviridae	Acionnavirus	preVC_69	Clustered	VC_69_5	7.0	0.0676	1.0	8.238177811	0.0676	0.8095	1.0	1.0	1.0	1.0	1.0	3.0	refseq	refseq
Synechococcus~phage~S-MbCM100	Heunggongvirae	Uroviricota	Caudoviricetes	Caudovirales	Myoviridae	Acionnavirus	preVC_69	Clustered	VC_69_5	7.0	0.0676	1.0	8.238177811	0.0676	0.8095	1.0	1.0	1.0	1.0	1.0	3.0	refseq	refseq
Cyanophage~S-RIM32	Heunggongvirae	Uroviricota	Caudoviricetes	Caudovirales	Myoviridae	Unassigned	preVC_69	Clustered/Singleton	VC_69_20	1.0	0.0	0.0	0.0	0.0	1.0	1.0	1.0	1.0	1.0	1.0	0.0	refseq	refseq
Cyanophage~S-RIM44	Heunggongvirae	Uroviricota	Caudoviricetes	Caudovirales	Myoviridae	Vellamovirus	preVC_69	Clustered	VC_69_19	2.0	0.0134	0.86925801	5.567764363	0.0117	1.0	1.0	1.0	1.0	1.0	1.0	1.0	refseq	refseq
Prochlorococcus~phage~Syn1	Heunggongvirae	Uroviricota	Caudoviricetes	Caudovirales	Myoviridae	Vellamovirus	preVC_69	Clustered	VC_69_19	2.0	0.0134	0.86925801	5.567764363	0.0117	1.0	1.0	1.0	1.0	1.0	1.0	1.0	refseq	refseq
Cyanophage~S-RIM50	Heunggongvirae	Uroviricota	Caudoviricetes	Caudovirales	Myoviridae	Neptunevirus	preVC_69	Clustered	VC_69_1	3.0	0.0211	0.96713097	6.59633882	0.0204	1.0	1.0	1.0	1.0	1.0	1.0	1.0	refseq	refseq
Synechococcus~phage~S-RIM8	Heunggongvirae	Uroviricota	Caudoviricetes	Caudovirales	Myoviridae	Neptunevirus	preVC_69	Clustered	VC_69_1	3.0	0.0211	0.96713097	6.59633882	0.0204	1.0	1.0	1.0	1.0	1.0	1.0	1.0	refseq	refseq
Synechococcus~phage~S-RIM8~A.HR1	Heunggongvirae	Uroviricota	Caudoviricetes	Caudovirales	Myoviridae	Neptunevirus	preVC_69	Clustered	VC_69_1	3.0	0.0211	0.96713097	6.59633882	0.0204	1.0	1.0	1.0	1.0	1.0	1.0	1.0	refseq	refseq
Cyanophage~S-TIM4	Heunggongvirae	Uroviricota	Caudoviricetes	Caudovirales	Myoviridae	Thaumasvirus	preVC_69	Clustered	VC_69_9	2.0	0.011	0.78573558	3.605551275	0.0087	1.0	1.0	1.0	1.0	1.0	1.0	1.0	refseq	refseq
Prochlorococcus~phage~P-RSM4	Heunggongvirae	Uroviricota	Caudoviricetes	Caudovirales	Myoviridae	Thaumasvirus	preVC_69	Clustered	VC_69_9	2.0	0.011	0.78573558	3.605551275	0.0087	1.0	1.0	1.0	1.0	1.0	1.0	1.0	refseq	refseq
Cyanophage~S-TIM5	Heunggongvirae	Uroviricota	Caudoviricetes	Caudovirales	Myoviridae	Aurunvirus	preVC_653	Clustered/Singleton	VC_653_0	1.0	0.0	0.0	0.0	0.0	1.0	1.0	1.0	1.0	1.0	1.0	1.0	refseq	refseq
Deep-sea~thermophilic~phage~D6E	Heunggongvirae	Uroviricota	Caudoviricetes	Caudovirales	Myoviridae	Unassigned	preVC_141	Clustered	VC_141_0	2.0	0.207	0.89434163	7.810249676	0.1851	1.0	1.0	1.0	1.0	1.0	2.0	0.0	refseq	refseq
Geobacillus~virus~E2	Heunggongvirae	Uroviricota	Caudoviricetes	Caudovirales	Siphoviridae	Unassigned	preVC_141	Clustered	VC_141_0	2.0	0.207	0.89434163	7.810249676	0.1851	1.0	1.0	1.0	1.0	1.0	2.0	0.0	refseq	refseq
Delftia~phage~IME-DE1	Heunggongvirae	Uroviricota	Caudoviricetes	Caudovirales	Autographiviridae	Piedvirus	preVC_602	Clustered	VC_602_0	4.0	0.1001	0.99997409	5.053440144	0.1001	1.0	1.0	1.0	1.0	1.0	1.0	4.0	refseq	refseq
Ralstonia~phage~RPSC1	Heunggongvirae	Uroviricota	Caudoviricetes	Caudovirales	Autographiviridae	Stompelvirus	preVC_602	Clustered	VC_602_0	4.0	0.1001	0.99997409	5.053440144	0.1001	1.0	1.0	1.0	1.0	1.0	1.0	4.0	refseq	refseq
Ralstonia~phage~RSB2	Heunggongvirae	Uroviricota	Caudoviricetes	Caudovirales	Autographiviridae	Kelmasvirus	preVC_602	Clustered	VC_602_0	4.0	0.1001	0.99997409	5.053440144	0.1001	1.0	1.0	1.0	1.0	1.0	1.0	4.0	refseq	refseq
Ralstonia~phage~phiITL-1	Heunggongvirae	Uroviricota	Caudoviricetes	Caudovirales	Autographiviridae	Serkorvirus	preVC_602	Clustered	VC_602_0	4.0	0.1001	0.99997409	5.053440144	0.1001	1.0	1.0	1.0	1.0	1.0	1.0	4.0	refseq	refseq
Dickeya~phage~BF25/12	Heunggongvirae	Uroviricota	Caudoviricetes	Caudovirales	Autographiviridae	Stompvirus	preVC_149	Clustered	VC_149_0	16.0	0.6126	1.0	4.839673666	0.6126	1.0	1.0	1.0	1.0	1.0	1.0	3.0	refseq	refseq
Pectobacterium~phage~Clickz	Heunggongvirae	Uroviricota	Caudoviricetes	Caudovirales	Autographiviridae	Phimunavirus	preVC_149	Clustered	VC_149_0	16.0	0.6126	1.0	4.839673666	0.6126	1.0	1.0	1.0	1.0	1.0	1.0	3.0	refseq	refseq
Pectobacterium~phage~Gaspode	Heunggongvirae	Uroviricota	Caudoviricetes	Caudovirales	Autographiviridae	Phimunavirus	preVC_149	Clustered	VC_149_0	16.0	0.6126	1.0	4.839673666	0.6126	1.0	1.0	1.0	1.0	1.0	1.0	3.0	refseq	refseq
Pectobacterium~phage~Khlen	Heunggongvirae	Uroviricota	Caudoviricetes	Caudovirales	Autographiviridae	Phimunavirus	preVC_149	Clustered	VC_149_0	16.0	0.6126	1.0	4.839673666	0.6126	1.0	1.0	1.0	1.0	1.0	1.0	3.0	refseq	refseq
Pectobacterium~phage~Koot	Heunggongvirae	Uroviricota	Caudoviricetes	Caudovirales	Autographiviridae	Phimunavirus	preVC_149	Clustered	VC_149_0	16.0	0.6126	1.0	4.839673666	0.6126	1.0	1.0	1.0	1.0	1.0	1.0	3.0	refseq	refseq
Pectobacterium~phage~Lelidair	Heunggongvirae	Uroviricota	Caudoviricetes	Caudovirales	Autographiviridae	Phimunavirus	preVC_149	Clustered	VC_149_0	16.0	0.6126	1.0	4.839673666	0.6126	1.0	1.0	1.0	1.0	1.0	1.0	3.0	refseq	refseq
Pectobacterium~phage~Nobby	Heunggongvirae	Uroviricota	Caudoviricetes	Caudovirales	Autographiviridae	Phimunavirus	preVC_149	Clustered	VC_149_0	16.0	0.6126	1.0	4.839673666	0.6126	1.0	1.0	1.0	1.0	1.0	1.0	3.0	refseq	refseq
Pectobacterium~phage~PP16	Heunggongvirae	Uroviricota	Caudoviricetes	Caudovirales	Autographiviridae	Kotilavirus	preVC_149	Clustered	VC_149_0	16.0	0.6126	1.0	4.839673666	0.6126	1.0	1.0	1.0	1.0	1.0	1.0	3.0	refseq	refseq
Pectobacterium~phage~PP90	Heunggongvirae	Uroviricota	Caudoviricetes	Caudovirales	Autographiviridae	Phimunavirus	preVC_149	Clustered	VC_149_0	16.0	0.6126	1.0	4.839673666	0.6126	1.0	1.0	1.0	1.0	1.0	1.0	3.0	refseq	refseq
Pectobacterium~phage~PPWS1	Heunggongvirae	Uroviricota	Caudoviricetes	Caudovirales	Autographiviridae	Kotilavirus	preVC_149	Clustered	VC_149_0	16.0	0.6126	1.0	4.839673666	0.6126	1.0	1.0	1.0	1.0	1.0	1.0	3.0	refseq	refseq
Pectobacterium~phage~PPWS2	Heunggongvirae	Uroviricota	Caudoviricetes	Caudovirales	Autographiviridae	Kotilavirus	preVC_149	Clustered	VC_149_0	16.0	0.6126	1.0	4.839673666	0.6126	1.0	1.0	1.0	1.0	1.0	1.0	3.0	refseq	refseq
Pectobacterium~phage~Peat1	Heunggongvirae	Uroviricota	Caudoviricetes	Caudovirales	Autographiviridae	Phimunavirus	preVC_149	Clustered	VC_149_0	16.0	0.6126	1.0	4.839673666	0.6126	1.0	1.0	1.0	1.0	1.0	1.0	3.0	refseq	refseq
Pectobacterium~phage~PhiM1	Heunggongvirae	Uroviricota	Caudoviricetes	Caudovirales	Autographiviridae	Phimunavirus	preVC_149	Clustered	VC_149_0	16.0	0.6126	1.0	4.839673666	0.6126	1.0	1.0	1.0	1.0	1.0	1.0	3.0	refseq	refseq
Pectobacterium~phage~Phoria	Heunggongvirae	Uroviricota	Caudoviricetes	Caudovirales	Autographiviridae	Phimunavirus	preVC_149	Clustered	VC_149_0	16.0	0.6126	1.0	4.839673666	0.6126	1.0	1.0	1.0	1.0	1.0	1.0	3.0	refseq	refseq
Pectobacterium~phage~Zenivior	Heunggongvirae	Uroviricota	Caudoviricetes	Caudovirales	Autographiviridae	Phimunavirus	preVC_149	Clustered	VC_149_0	16.0	0.6126	1.0	4.839673666	0.6126	1.0	1.0	1.0	1.0	1.0	1.0	3.0	refseq	refseq
Pectobacterium~phage~vB_PatP_CB5	Heunggongvirae	Uroviricota	Caudoviricetes	Caudovirales	Autographiviridae	Phimunavirus	preVC_149	Clustered	VC_149_0	16.0	0.6126	1.0	4.839673666	0.6126	1.0	1.0	1.0	1.0	1.0	1.0	3.0	refseq	refseq
Dickeya~phage~RC-2014	Heunggongvirae	Uroviricota	Caudoviricetes	Caudovirales	Ackermannviridae	Limestonevirus	preVC_70	Clustered	VC_70_2	7.0	0.052	0.91876488	7.304513107	0.0478	1.0	1.0	1.0	1.0	1.0	1.0	2.0	refseq	refseq
Dickeya~virus~Limestone	Heunggongvirae	Uroviricota	Caudoviricetes	Caudovirales	Ackermannviridae	Limestonevirus	preVC_70	Clustered	VC_70_2	7.0	0.052	0.91876488	7.304513107	0.0478	1.0	1.0	1.0	1.0	1.0	1.0	2.0	refseq	refseq
Enterobacter~phage~EspM4VN	Heunggongvirae	Uroviricota	Caudoviricetes	Caudovirales	Ackermannviridae	Agtrevirus	preVC_70	Clustered	VC_70_2	7.0	0.052	0.91876488	7.304513107	0.0478	1.0	1.0	1.0	1.0	1.0	1.0	2.0	refseq	refseq
Salmonella~phage~P46FS4	Heunggongvirae	Uroviricota	Caudoviricetes	Caudovirales	Ackermannviridae	Agtrevirus	preVC_70	Clustered	VC_70_2	7.0	0.052	0.91876488	7.304513107	0.0478	1.0	1.0	1.0	1.0	1.0	1.0	2.0	refseq	refseq
Salmonella~phage~SKML-39	Heunggongvirae	Uroviricota	Caudoviricetes	Caudovirales	Ackermannviridae	Agtrevirus	preVC_70	Clustered	VC_70_2	7.0	0.052	0.91876488	7.304513107	0.0478	1.0	1.0	1.0	1.0	1.0	1.0	2.0	refseq	refseq
Shigella~phage~Ag3	Heunggongvirae	Uroviricota	Caudoviricetes	Caudovirales	Ackermannviridae	Agtrevirus	preVC_70	Clustered	VC_70_2	7.0	0.052	0.91876488	7.304513107	0.0478	1.0	1.0	1.0	1.0	1.0	1.0	2.0	refseq	refseq
Shigella~phage~MK-13	Heunggongvirae	Uroviricota	Caudoviricetes	Caudovirales	Ackermannviridae	Agtrevirus	preVC_70	Clustered	VC_70_2	7.0	0.052	0.91876488	7.304513107	0.0478	1.0	1.0	1.0	1.0	1.0	1.0	2.0	refseq	refseq
Dickeya~phage~vB_DsoM_AD1	Heunggongvirae	Uroviricota	Caudoviricetes	Caudovirales	Myoviridae	Alexandravirus	preVC_47	Clustered	VC_47_1	3.0	0.2006	0.96759487	6.67568667	0.1941	1.0	1.0	1.0	1.0	1.0	1.0	2.0	refseq	refseq
Erwinia~phage~vB_EamM_Alexandra	Heunggongvirae	Uroviricota	Caudoviricetes	Caudovirales	Myoviridae	Alexandravirus	preVC_47	Clustered	VC_47_1	3.0	0.2006	0.96759487	6.67568667	0.1941	1.0	1.0	1.0	1.0	1.0	1.0	2.0	refseq	refseq
Erwinia~phage~vB_EamM_Y3	Heunggongvirae	Uroviricota	Caudoviricetes	Caudovirales	Myoviridae	Sasquatchvirus	preVC_47	Clustered	VC_47_1	3.0	0.2006	0.96759487	6.67568667	0.1941	1.0	1.0	1.0	1.0	1.0	1.0	2.0	refseq	refseq
Dickeya~phage~vB_DsoM_JA11	Heunggongvirae	Uroviricota	Caudoviricetes	Caudovirales	Myoviridae	Salmondvirus	preVC_47	Clustered	VC_47_0	2.0	0.0914	0.73379857	2.449489743	0.0671	1.0	1.0	1.0	1.0	1.0	1.0	1.0	refseq	refseq
Dickeya~phage~vB_DsoM_JA29	Heunggongvirae	Uroviricota	Caudoviricetes	Caudovirales	Myoviridae	Salmondvirus	preVC_47	Clustered	VC_47_0	2.0	0.0914	0.73379857	2.449489743	0.0671	1.0	1.0	1.0	1.0	1.0	1.0	1.0	refseq	refseq
Dinoroseobacter~phage~DFL12phi1	Heunggongvirae	Uroviricota	Caudoviricetes	Caudovirales	Schitoviridae	Baltimorevirus	preVC_19	Clustered	VC_19_0	9.0	0.4151	1.0	5.983342477	0.4151	1.0	1.0	1.0	1.0	1.0	1.0	7.0	refseq	refseq
Dinoroseobacter~phage~DS-1410Ws-06	Heunggongvirae	Uroviricota	Caudoviricetes	Caudovirales	Schitoviridae	Sanyabayvirus	preVC_19	Clustered	VC_19_0	9.0	0.4151	1.0	5.983342477	0.4151	1.0	1.0	1.0	1.0	1.0	1.0	7.0	refseq	refseq
Roseobacter~phage~RD-1410W1-01	Heunggongvirae	Uroviricota	Caudoviricetes	Caudovirales	Schitoviridae	Aoqinvirus	preVC_19	Clustered	VC_19_0	9.0	0.4151	1.0	5.983342477	0.4151	1.0	1.0	1.0	1.0	1.0	1.0	7.0	refseq	refseq
Roseovarius~Plymouth~podovirus~1	Heunggongvirae	Uroviricota	Caudoviricetes	Caudovirales	Schitoviridae	Plymouthvirus	preVC_19	Clustered	VC_19_0	9.0	0.4151	1.0	5.983342477	0.4151	1.0	1.0	1.0	1.0	1.0	1.0	7.0	refseq	refseq
Ruegeria~phage~vB_RpoP-V12	Heunggongvirae	Uroviricota	Caudoviricetes	Caudovirales	Schitoviridae	Aorunvirus	preVC_19	Clustered	VC_19_0	9.0	0.4151	1.0	5.983342477	0.4151	1.0	1.0	1.0	1.0	1.0	1.0	7.0	refseq	refseq
Ruegeria~phage~vB_RpoP-V13	Heunggongvirae	Uroviricota	Caudoviricetes	Caudovirales	Schitoviridae	Pomeroyivirus	preVC_19	Clustered	VC_19_0	9.0	0.4151	1.0	5.983342477	0.4151	1.0	1.0	1.0	1.0	1.0	1.0	7.0	refseq	refseq
Silicibacter~phage~DSS3phi2	Heunggongvirae	Uroviricota	Caudoviricetes	Caudovirales	Schitoviridae	Aorunvirus	preVC_19	Clustered	VC_19_0	9.0	0.4151	1.0	5.983342477	0.4151	1.0	1.0	1.0	1.0	1.0	1.0	7.0	refseq	refseq
Sulfitobacter~phage~EE36phi1	Heunggongvirae	Uroviricota	Caudoviricetes	Caudovirales	Schitoviridae	Aorunvirus	preVC_19	Clustered	VC_19_0	9.0	0.4151	1.0	5.983342477	0.4151	1.0	1.0	1.0	1.0	1.0	1.0	7.0	refseq	refseq
Sulfitobacter~phage~phiCB2047-B	Heunggongvirae	Uroviricota	Caudoviricetes	Caudovirales	Schitoviridae	Raunefjordenvirus	preVC_19	Clustered	VC_19_0	9.0	0.4151	1.0	5.983342477	0.4151	1.0	1.0	1.0	1.0	1.0	1.0	7.0	refseq	refseq
Edwardsiella~phage~Edno5	Heunggongvirae	Uroviricota	Caudoviricetes	Caudovirales	Myoviridae	Gofduovirus	preVC_95	Clustered	VC_95_0	2.0	0.1176	0.91277123	5.291502622	0.1074	1.0	1.0	1.0	1.0	1.0	1.0	1.0	refseq	refseq
Edwardsiella~phage~GF-2	Heunggongvirae	Uroviricota	Caudoviricetes	Caudovirales	Myoviridae	Gofduovirus	preVC_95	Clustered	VC_95_0	2.0	0.1176	0.91277123	5.291502622	0.1074	1.0	1.0	1.0	1.0	1.0	1.0	1.0	refseq	refseq
Edwardsiella~phage~KF-1	Heunggongvirae	Uroviricota	Caudoviricetes	Caudovirales	Podoviridae	Kafunavirus	preVC_664	Clustered	VC_664_0	3.0	1.0	0.0	3.64273441	0.0	1.0	1.0	1.0	1.0	1.0	1.0	1.0	refseq	refseq
Pseudoalteromonas~phage~PH1	Heunggongvirae	Uroviricota	Caudoviricetes	Caudovirales	Podoviridae	Kafunavirus	preVC_664	Clustered	VC_664_0	3.0	1.0	0.0	3.64273441	0.0	1.0	1.0	1.0	1.0	1.0	1.0	1.0	refseq	refseq
Vibrio~phage~VPMS1	Heunggongvirae	Uroviricota	Caudoviricetes	Caudovirales	Podoviridae	Kafunavirus	preVC_664	Clustered	VC_664_0	3.0	1.0	0.0	3.64273441	0.0	1.0	1.0	1.0	1.0	1.0	1.0	1.0	refseq	refseq
Edwardsiella~phage~MSW-3	Heunggongvirae	Uroviricota	Caudoviricetes	Caudovirales	Myoviridae	Yokohamavirus	preVC_179	Clustered	VC_179_0	10.0	0.7656	1.0	7.756191486	0.7656	0.9111	1.0	1.0	1.0	1.0	1.0	4.0	refseq	refseq, and virome Cluster
Edwardsiella~phage~PEi21	Heunggongvirae	Uroviricota	Caudoviricetes	Caudovirales	Myoviridae	Yokohamavirus	preVC_179	Clustered	VC_179_0	10.0	0.7656	1.0	7.756191486	0.7656	0.9111	1.0	1.0	1.0	1.0	1.0	4.0	refseq	refseq, and virome Cluster
Iodobacter~phage~PhiPLPE	Heunggongvirae	Uroviricota	Caudoviricetes	Caudovirales	Myoviridae	Iodovirus	preVC_179	Clustered	VC_179_0	10.0	0.7656	1.0	7.756191486	0.7656	0.9111	1.0	1.0	1.0	1.0	1.0	4.0	refseq	refseq, and virome Cluster
Klebsiella~phage~JD001	Heunggongvirae	Uroviricota	Caudoviricetes	Caudovirales	Myoviridae	Jedunavirus	preVC_179	Clustered	VC_179_0	10.0	0.7656	1.0	7.756191486	0.7656	0.9111	1.0	1.0	1.0	1.0	1.0	4.0	refseq	refseq, and virome Cluster
Klebsiella~phage~vB_KpnM_KpV52	Heunggongvirae	Uroviricota	Caudoviricetes	Caudovirales	Myoviridae	Jedunavirus	preVC_179	Clustered	VC_179_0	10.0	0.7656	1.0	7.756191486	0.7656	0.9111	1.0	1.0	1.0	1.0	1.0	4.0	refseq	refseq, and virome Cluster
Klebsiella~phage~vB_KpnM_KpV79	Heunggongvirae	Uroviricota	Caudoviricetes	Caudovirales	Myoviridae	Jedunavirus	preVC_179	Clustered	VC_179_0	10.0	0.7656	1.0	7.756191486	0.7656	0.9111	1.0	1.0	1.0	1.0	1.0	4.0	refseq	refseq, and virome Cluster
Pectinobacterium~phage~PEAT2	Heunggongvirae	Uroviricota	Caudoviricetes	Caudovirales	Myoviridae	Peatvirus	preVC_179	Clustered	VC_179_0	10.0	0.7656	1.0	7.756191486	0.7656	0.9111	1.0	1.0	1.0	1.0	1.0	4.0	refseq	refseq, and virome Cluster
SM1031_MG_virome_scaffold_766_c2-cat_1	Unassigned	Unassigned	Unassigned	Unassigned	Unassigned	Unassigned	preVC_179	Clustered	VC_179_0	10.0	0.7656	1.0	7.756191486	0.7656	0.9111	1.0	1.0	1.0	1.0	1.0	4.0	virome	refseq, and virome Cluster
Vibrio~phage~CP-T1	Heunggongvirae	Uroviricota	Caudoviricetes	Caudovirales	Myoviridae	Unassigned	preVC_179	Clustered	VC_179_0	10.0	0.7656	1.0	7.756191486	0.7656	0.9111	1.0	1.0	1.0	1.0	1.0	4.0	refseq	refseq, and virome Cluster
Vibrio~phage~vB_VchM-138	Heunggongvirae	Uroviricota	Caudoviricetes	Caudovirales	Myoviridae	Unassigned	preVC_179	Clustered	VC_179_0	10.0	0.7656	1.0	7.756191486	0.7656	0.9111	1.0	1.0	1.0	1.0	1.0	4.0	refseq	refseq, and virome Cluster
Edwardsiella~phage~eiAU	Heunggongvirae	Uroviricota	Caudoviricetes	Caudovirales	Siphoviridae	Eiauvirus	preVC_391	Clustered	VC_391_0	2.0	0.1091	0.91070859	0.0	0.0994	1.0	1.0	1.0	1.0	1.0	1.0	1.0	refseq	refseq
Edwardsiella~phage~eiAU-183	Heunggongvirae	Uroviricota	Caudoviricetes	Caudovirales	Siphoviridae	Eiauvirus	preVC_391	Clustered	VC_391_0	2.0	0.1091	0.91070859	0.0	0.0994	1.0	1.0	1.0	1.0	1.0	1.0	1.0	refseq	refseq
Edwardsiella~virus~pEtSU	Heunggongvirae	Uroviricota	Caudoviricetes	Caudovirales	Myoviridae	Petsuvirus	preVC_635	Clustered	VC_635_0	2.0	0.0751	0.90715325	4.582575695	0.0681	1.0	1.0	1.0	1.0	1.0	1.0	1.0	refseq	refseq
Pseudomonas~phage~OBP	Heunggongvirae	Uroviricota	Caudoviricetes	Caudovirales	Myoviridae	Petsuvirus	preVC_635	Clustered	VC_635_0	2.0	0.0751	0.90715325	4.582575695	0.0681	1.0	1.0	1.0	1.0	1.0	1.0	1.0	refseq	refseq
Enterobacteria~phage~9g	Heunggongvirae	Uroviricota	Caudoviricetes	Caudovirales	Siphoviridae	Nonagvirus	preVC_5	Clustered	VC_5_1	6.0	0.3676	1.0	5.356309919	0.3676	1.0	1.0	1.0	1.0	1.0	1.0	2.0	refseq	refseq
Enterobacteria~phage~JenK1	Heunggongvirae	Uroviricota	Caudoviricetes	Caudovirales	Siphoviridae	Nonagvirus	preVC_5	Clustered	VC_5_1	6.0	0.3676	1.0	5.356309919	0.3676	1.0	1.0	1.0	1.0	1.0	1.0	2.0	refseq	refseq
Enterobacteria~phage~JenP1	Heunggongvirae	Uroviricota	Caudoviricetes	Caudovirales	Siphoviridae	Nonagvirus	preVC_5	Clustered	VC_5_1	6.0	0.3676	1.0	5.356309919	0.3676	1.0	1.0	1.0	1.0	1.0	1.0	2.0	refseq	refseq
Enterobacteria~phage~JenP2	Heunggongvirae	Uroviricota	Caudoviricetes	Caudovirales	Siphoviridae	Nonagvirus	preVC_5	Clustered	VC_5_1	6.0	0.3676	1.0	5.356309919	0.3676	1.0	1.0	1.0	1.0	1.0	1.0	2.0	refseq	refseq
Pantoea~phage~vB_PagS_Vid5	Heunggongvirae	Uroviricota	Caudoviricetes	Caudovirales	Siphoviridae	Vidquintavirus	preVC_5	Clustered	VC_5_1	6.0	0.3676	1.0	5.356309919	0.3676	1.0	1.0	1.0	1.0	1.0	1.0	2.0	refseq	refseq
Salmonella~phage~SE1~(in:Nonagvirus)	Heunggongvirae	Uroviricota	Caudoviricetes	Caudovirales	Siphoviridae	Nonagvirus	preVC_5	Clustered	VC_5_1	6.0	0.3676	1.0	5.356309919	0.3676	1.0	1.0	1.0	1.0	1.0	1.0	2.0	refseq	refseq
Enterobacteria~phage~ATK47	Heunggongvirae	Uroviricota	Caudoviricetes	Caudovirales	Myoviridae	Mosigvirus	preVC_89	Clustered	VC_89_0	17.0	0.1378	1.0	7.013994088	0.1378	0.9485	1.0	1.0	1.0	1.0	1.0	2.0	refseq	refseq
Escherichia~coli~O157~typing~phage~3	Heunggongvirae	Uroviricota	Caudoviricetes	Caudovirales	Myoviridae	Mosigvirus	preVC_89	Clustered	VC_89_0	17.0	0.1378	1.0	7.013994088	0.1378	0.9485	1.0	1.0	1.0	1.0	1.0	2.0	refseq	refseq
Escherichia~coli~O157~typing~phage~6	Heunggongvirae	Uroviricota	Caudoviricetes	Caudovirales	Myoviridae	Mosigvirus	preVC_89	Clustered	VC_89_0	17.0	0.1378	1.0	7.013994088	0.1378	0.9485	1.0	1.0	1.0	1.0	1.0	2.0	refseq	refseq
Escherichia~phage~APCEc01	Heunggongvirae	Uroviricota	Caudoviricetes	Caudovirales	Myoviridae	Mosigvirus	preVC_89	Clustered	VC_89_0	17.0	0.1378	1.0	7.013994088	0.1378	0.9485	1.0	1.0	1.0	1.0	1.0	2.0	refseq	refseq
Escherichia~phage~F2	Heunggongvirae	Uroviricota	Caudoviricetes	Caudovirales	Myoviridae	Tequatrovirus	preVC_89	Clustered	VC_89_0	17.0	0.1378	1.0	7.013994088	0.1378	0.9485	1.0	1.0	1.0	1.0	1.0	2.0	refseq	refseq
Escherichia~phage~RB69	Heunggongvirae	Uroviricota	Caudoviricetes	Caudovirales	Myoviridae	Mosigvirus	preVC_89	Clustered	VC_89_0	17.0	0.1378	1.0	7.013994088	0.1378	0.9485	1.0	1.0	1.0	1.0	1.0	2.0	refseq	refseq
Escherichia~phage~SF	Heunggongvirae	Uroviricota	Caudoviricetes	Caudovirales	Myoviridae	Mosigvirus	preVC_89	Clustered	VC_89_0	17.0	0.1378	1.0	7.013994088	0.1378	0.9485	1.0	1.0	1.0	1.0	1.0	2.0	refseq	refseq
Escherichia~phage~ST0	Heunggongvirae	Uroviricota	Caudoviricetes	Caudovirales	Myoviridae	Mosigvirus	preVC_89	Clustered	VC_89_0	17.0	0.1378	1.0	7.013994088	0.1378	0.9485	1.0	1.0	1.0	1.0	1.0	2.0	refseq	refseq
Escherichia~phage~p000v	Heunggongvirae	Uroviricota	Caudoviricetes	Caudovirales	Myoviridae	Mosigvirus	preVC_89	Clustered	VC_89_0	17.0	0.1378	1.0	7.013994088	0.1378	0.9485	1.0	1.0	1.0	1.0	1.0	2.0	refseq	refseq
Escherichia~phage~phiC120	Heunggongvirae	Uroviricota	Caudoviricetes	Caudovirales	Myoviridae	Mosigvirus	preVC_89	Clustered	VC_89_0	17.0	0.1378	1.0	7.013994088	0.1378	0.9485	1.0	1.0	1.0	1.0	1.0	2.0	refseq	refseq
Escherichia~phage~phiEC1	Heunggongvirae	Uroviricota	Caudoviricetes	Caudovirales	Myoviridae	Mosigvirus	preVC_89	Clustered	VC_89_0	17.0	0.1378	1.0	7.013994088	0.1378	0.9485	1.0	1.0	1.0	1.0	1.0	2.0	refseq	refseq
Escherichia~phage~vB_EcoM_JS09	Heunggongvirae	Uroviricota	Caudoviricetes	Caudovirales	Myoviridae	Mosigvirus	preVC_89	Clustered	VC_89_0	17.0	0.1378	1.0	7.013994088	0.1378	0.9485	1.0	1.0	1.0	1.0	1.0	2.0	refseq	refseq
Escherichia~phage~vB_EcoM_PhAPEC2	Heunggongvirae	Uroviricota	Caudoviricetes	Caudovirales	Myoviridae	Mosigvirus	preVC_89	Clustered	VC_89_0	17.0	0.1378	1.0	7.013994088	0.1378	0.9485	1.0	1.0	1.0	1.0	1.0	2.0	refseq	refseq
Shigella~phage~JK45	Heunggongvirae	Uroviricota	Caudoviricetes	Caudovirales	Myoviridae	Tequatrovirus	preVC_89	Clustered	VC_89_0	17.0	0.1378	1.0	7.013994088	0.1378	0.9485	1.0	1.0	1.0	1.0	1.0	2.0	refseq	refseq
Shigella~phage~SHSML-52-1	Heunggongvirae	Uroviricota	Caudoviricetes	Caudovirales	Myoviridae	Mosigvirus	preVC_89	Clustered	VC_89_0	17.0	0.1378	1.0	7.013994088	0.1378	0.9485	1.0	1.0	1.0	1.0	1.0	2.0	refseq	refseq
Shigella~phage~Shf125875	Heunggongvirae	Uroviricota	Caudoviricetes	Caudovirales	Myoviridae	Mosigvirus	preVC_89	Clustered	VC_89_0	17.0	0.1378	1.0	7.013994088	0.1378	0.9485	1.0	1.0	1.0	1.0	1.0	2.0	refseq	refseq
Shigella~phage~phi25-307	Heunggongvirae	Uroviricota	Caudoviricetes	Caudovirales	Myoviridae	Mosigvirus	preVC_89	Clustered	VC_89_0	17.0	0.1378	1.0	7.013994088	0.1378	0.9485	1.0	1.0	1.0	1.0	1.0	2.0	refseq	refseq
Enterobacteria~phage~Aplg8	Heunggongvirae	Uroviricota	Caudoviricetes	Caudovirales	Myoviridae	Tequatrovirus	preVC_87	Clustered/Singleton	VC_87_3	1.0	0.0	0.0	0.0	0.0	1.0	1.0	1.0	1.0	1.0	1.0	1.0	refseq	refseq
Enterobacteria~phage~C-1~INW-2012	Orthornavirae	Lenarviricota	Leviviricetes	Norzivirales	Fiersviridae	Cunavirus	preVC_677	Clustered	VC_677_0	4.0	1.0	0.0	0.0	0.0	1.0	1.0	1.0	1.0	1.0	1.0	4.0	refseq	refseq
Enterobacteria~phage~Hgal1	Orthornavirae	Lenarviricota	Leviviricetes	Norzivirales	Fiersviridae	Hagavirus	preVC_677	Clustered	VC_677_0	4.0	1.0	0.0	0.0	0.0	1.0	1.0	1.0	1.0	1.0	1.0	4.0	refseq	refseq
Enterobacteria~phage~M	Orthornavirae	Lenarviricota	Leviviricetes	Norzivirales	Fiersviridae	Empivirus	preVC_677	Clustered	VC_677_0	4.0	1.0	0.0	0.0	0.0	1.0	1.0	1.0	1.0	1.0	1.0	4.0	refseq	refseq
Pseudomonas~phage~PRR1	Orthornavirae	Lenarviricota	Leviviricetes	Norzivirales	Fiersviridae	Perrunavirus	preVC_677	Clustered	VC_677_0	4.0	1.0	0.0	0.0	0.0	1.0	1.0	1.0	1.0	1.0	1.0	4.0	refseq	refseq
Enterobacteria~phage~GEC-3S	Heunggongvirae	Uroviricota	Caudoviricetes	Caudovirales	Myoviridae	Krischvirus	preVC_90	Clustered	VC_90_0	6.0	0.119	1.0	5.408169335	0.119	1.0	1.0	1.0	1.0	1.0	1.0	1.0	refseq	refseq
Escherichia~phage~ECD7	Heunggongvirae	Uroviricota	Caudoviricetes	Caudovirales	Myoviridae	Krischvirus	preVC_90	Clustered	VC_90_0	6.0	0.119	1.0	5.408169335	0.119	1.0	1.0	1.0	1.0	1.0	1.0	1.0	refseq	refseq
Escherichia~phage~JSE	Heunggongvirae	Uroviricota	Caudoviricetes	Caudovirales	Myoviridae	Krischvirus	preVC_90	Clustered	VC_90_0	6.0	0.119	1.0	5.408169335	0.119	1.0	1.0	1.0	1.0	1.0	1.0	1.0	refseq	refseq
Escherichia~phage~Phi1	Heunggongvirae	Uroviricota	Caudoviricetes	Caudovirales	Myoviridae	Krischvirus	preVC_90	Clustered	VC_90_0	6.0	0.119	1.0	5.408169335	0.119	1.0	1.0	1.0	1.0	1.0	1.0	1.0	refseq	refseq
Escherichia~phage~RB49	Heunggongvirae	Uroviricota	Caudoviricetes	Caudovirales	Myoviridae	Krischvirus	preVC_90	Clustered	VC_90_0	6.0	0.119	1.0	5.408169335	0.119	1.0	1.0	1.0	1.0	1.0	1.0	1.0	refseq	refseq
Escherichia~virus~KFS-EC	Heunggongvirae	Uroviricota	Caudoviricetes	Caudovirales	Myoviridae	Krischvirus	preVC_90	Clustered	VC_90_0	6.0	0.119	1.0	5.408169335	0.119	1.0	1.0	1.0	1.0	1.0	1.0	1.0	refseq	refseq
Enterobacteria~phage~GiZh	Heunggongvirae	Uroviricota	Caudoviricetes	Caudovirales	Myoviridae	Tequatrovirus	preVC_87	Clustered/Singleton	VC_87_4	1.0	0.0	0.0	0.0	0.0	1.0	1.0	1.0	1.0	1.0	1.0	1.0	refseq	refseq
Enterobacteria~phage~HK140	Heunggongvirae	Uroviricota	Caudoviricetes	Caudovirales	Siphoviridae	Yautsimvirus	preVC_388	Clustered	VC_388_1	14.0	0.375	1.0	6.933865557	0.375	1.0	1.0	1.0	1.0	1.0	1.0	9.0	refseq	refseq
Enterobacteria~phage~mEp235	Heunggongvirae	Uroviricota	Caudoviricetes	Caudovirales	Siphoviridae	Nochtlivirus	preVC_388	Clustered	VC_388_1	14.0	0.375	1.0	6.933865557	0.375	1.0	1.0	1.0	1.0	1.0	1.0	9.0	refseq	refseq
Escherichia~phage~ECP1	Heunggongvirae	Uroviricota	Caudoviricetes	Caudovirales	Siphoviridae	Wongtaivirus	preVC_388	Clustered	VC_388_1	14.0	0.375	1.0	6.933865557	0.375	1.0	1.0	1.0	1.0	1.0	1.0	9.0	refseq	refseq
Escherichia~phage~HK022	Heunggongvirae	Uroviricota	Caudoviricetes	Caudovirales	Siphoviridae	Shamshuipovirus	preVC_388	Clustered	VC_388_1	14.0	0.375	1.0	6.933865557	0.375	1.0	1.0	1.0	1.0	1.0	1.0	9.0	refseq	refseq
Escherichia~phage~HK106	Heunggongvirae	Uroviricota	Caudoviricetes	Caudovirales	Siphoviridae	Wanchaivirus	preVC_388	Clustered	VC_388_1	14.0	0.375	1.0	6.933865557	0.375	1.0	1.0	1.0	1.0	1.0	1.0	9.0	refseq	refseq
Escherichia~phage~HK446	Heunggongvirae	Uroviricota	Caudoviricetes	Caudovirales	Siphoviridae	Kwaitsingvirus	preVC_388	Clustered	VC_388_1	14.0	0.375	1.0	6.933865557	0.375	1.0	1.0	1.0	1.0	1.0	1.0	9.0	refseq	refseq
Escherichia~phage~HK542	Heunggongvirae	Uroviricota	Caudoviricetes	Caudovirales	Siphoviridae	Wongtaivirus	preVC_388	Clustered	VC_388_1	14.0	0.375	1.0	6.933865557	0.375	1.0	1.0	1.0	1.0	1.0	1.0	9.0	refseq	refseq
Escherichia~phage~HK544	Heunggongvirae	Uroviricota	Caudoviricetes	Caudovirales	Siphoviridae	Kwaitsingvirus	preVC_388	Clustered	VC_388_1	14.0	0.375	1.0	6.933865557	0.375	1.0	1.0	1.0	1.0	1.0	1.0	9.0	refseq	refseq
Escherichia~phage~HK633	Heunggongvirae	Uroviricota	Caudoviricetes	Caudovirales	Siphoviridae	Saikungvirus	preVC_388	Clustered	VC_388_1	14.0	0.375	1.0	6.933865557	0.375	1.0	1.0	1.0	1.0	1.0	1.0	9.0	refseq	refseq
Escherichia~phage~HK75	Heunggongvirae	Uroviricota	Caudoviricetes	Caudovirales	Siphoviridae	Saikungvirus	preVC_388	Clustered	VC_388_1	14.0	0.375	1.0	6.933865557	0.375	1.0	1.0	1.0	1.0	1.0	1.0	9.0	refseq	refseq
Escherichia~phage~HK97	Heunggongvirae	Uroviricota	Caudoviricetes	Caudovirales	Siphoviridae	Byrnievirus	preVC_388	Clustered	VC_388_1	14.0	0.375	1.0	6.933865557	0.375	1.0	1.0	1.0	1.0	1.0	1.0	9.0	refseq	refseq
Escherichia~phage~mEp234	Heunggongvirae	Uroviricota	Caudoviricetes	Caudovirales	Siphoviridae	Wanchaivirus	preVC_388	Clustered	VC_388_1	14.0	0.375	1.0	6.933865557	0.375	1.0	1.0	1.0	1.0	1.0	1.0	9.0	refseq	refseq
Escherichia~phage~mEpX1	Heunggongvirae	Uroviricota	Caudoviricetes	Caudovirales	Siphoviridae	Cuauhtlivirus	preVC_388	Clustered	VC_388_1	14.0	0.375	1.0	6.933865557	0.375	1.0	1.0	1.0	1.0	1.0	1.0	9.0	refseq	refseq
Escherichia~phage~mEpX2	Heunggongvirae	Uroviricota	Caudoviricetes	Caudovirales	Siphoviridae	Shamshuipovirus	preVC_388	Clustered	VC_388_1	14.0	0.375	1.0	6.933865557	0.375	1.0	1.0	1.0	1.0	1.0	1.0	9.0	refseq	refseq
Enterobacteria~phage~ID18~sensu~lato	Sangervirae	Phixviricota	Malgrandaviricetes	Petitvirales	Microviridae	Gequatrovirus	preVC_680	Clustered	VC_680_0	16.0	1.0	0.0	1.174006776	0.0	1.0	1.0	1.0	1.0	1.0	1.0	3.0	refseq	refseq
Enterobacteria~phage~WA13~sensu~lato	Sangervirae	Phixviricota	Malgrandaviricetes	Petitvirales	Microviridae	Alphatrevirus	preVC_680	Clustered	VC_680_0	16.0	1.0	0.0	1.174006776	0.0	1.0	1.0	1.0	1.0	1.0	1.0	3.0	refseq	refseq
Escherichia~phage~G4	Sangervirae	Phixviricota	Malgrandaviricetes	Petitvirales	Microviridae	Gequatrovirus	preVC_680	Clustered	VC_680_0	16.0	1.0	0.0	1.174006776	0.0	1.0	1.0	1.0	1.0	1.0	1.0	3.0	refseq	refseq
Escherichia~phage~ID21	Sangervirae	Phixviricota	Malgrandaviricetes	Petitvirales	Microviridae	Alphatrevirus	preVC_680	Clustered	VC_680_0	16.0	1.0	0.0	1.174006776	0.0	1.0	1.0	1.0	1.0	1.0	1.0	3.0	refseq	refseq
Escherichia~phage~ID2~Moscow/ID/2001	Sangervirae	Phixviricota	Malgrandaviricetes	Petitvirales	Microviridae	Gequatrovirus	preVC_680	Clustered	VC_680_0	16.0	1.0	0.0	1.174006776	0.0	1.0	1.0	1.0	1.0	1.0	1.0	3.0	refseq	refseq
Escherichia~phage~ID32	Sangervirae	Phixviricota	Malgrandaviricetes	Petitvirales	Microviridae	Alphatrevirus	preVC_680	Clustered	VC_680_0	16.0	1.0	0.0	1.174006776	0.0	1.0	1.0	1.0	1.0	1.0	1.0	3.0	refseq	refseq
Escherichia~phage~ID52	Sangervirae	Phixviricota	Malgrandaviricetes	Petitvirales	Microviridae	Gequatrovirus	preVC_680	Clustered	VC_680_0	16.0	1.0	0.0	1.174006776	0.0	1.0	1.0	1.0	1.0	1.0	1.0	3.0	refseq	refseq
Escherichia~phage~ID62	Sangervirae	Phixviricota	Malgrandaviricetes	Petitvirales	Microviridae	Alphatrevirus	preVC_680	Clustered	VC_680_0	16.0	1.0	0.0	1.174006776	0.0	1.0	1.0	1.0	1.0	1.0	1.0	3.0	refseq	refseq
Escherichia~phage~NC28	Sangervirae	Phixviricota	Malgrandaviricetes	Petitvirales	Microviridae	Alphatrevirus	preVC_680	Clustered	VC_680_0	16.0	1.0	0.0	1.174006776	0.0	1.0	1.0	1.0	1.0	1.0	1.0	3.0	refseq	refseq
Escherichia~phage~NC29	Sangervirae	Phixviricota	Malgrandaviricetes	Petitvirales	Microviridae	Alphatrevirus	preVC_680	Clustered	VC_680_0	16.0	1.0	0.0	1.174006776	0.0	1.0	1.0	1.0	1.0	1.0	1.0	3.0	refseq	refseq
Escherichia~phage~NC35	Sangervirae	Phixviricota	Malgrandaviricetes	Petitvirales	Microviridae	Alphatrevirus	preVC_680	Clustered	VC_680_0	16.0	1.0	0.0	1.174006776	0.0	1.0	1.0	1.0	1.0	1.0	1.0	3.0	refseq	refseq
Escherichia~phage~St-1	Sangervirae	Phixviricota	Malgrandaviricetes	Petitvirales	Microviridae	Alphatrevirus	preVC_680	Clustered	VC_680_0	16.0	1.0	0.0	1.174006776	0.0	1.0	1.0	1.0	1.0	1.0	1.0	3.0	refseq	refseq
Escherichia~phage~WA45	Sangervirae	Phixviricota	Malgrandaviricetes	Petitvirales	Microviridae	Alphatrevirus	preVC_680	Clustered	VC_680_0	16.0	1.0	0.0	1.174006776	0.0	1.0	1.0	1.0	1.0	1.0	1.0	3.0	refseq	refseq
Escherichia~phage~alpha3	Sangervirae	Phixviricota	Malgrandaviricetes	Petitvirales	Microviridae	Alphatrevirus	preVC_680	Clustered	VC_680_0	16.0	1.0	0.0	1.174006776	0.0	1.0	1.0	1.0	1.0	1.0	1.0	3.0	refseq	refseq
Escherichia~phage~phiK	Sangervirae	Phixviricota	Malgrandaviricetes	Petitvirales	Microviridae	Alphatrevirus	preVC_680	Clustered	VC_680_0	16.0	1.0	0.0	1.174006776	0.0	1.0	1.0	1.0	1.0	1.0	1.0	3.0	refseq	refseq
Escherichia~phage~phiX174	Sangervirae	Phixviricota	Malgrandaviricetes	Petitvirales	Microviridae	Sinsheimervirus	preVC_680	Clustered	VC_680_0	16.0	1.0	0.0	1.174006776	0.0	1.0	1.0	1.0	1.0	1.0	1.0	3.0	refseq	refseq
Enterobacteria~phage~IME_EC2	Heunggongvirae	Uroviricota	Caudoviricetes	Caudovirales	Siphoviridae	Murrayvirus	preVC_389	Clustered	VC_389_0	6.0	0.8577	1.0	5.73082999	0.8577	1.0	1.0	1.0	1.0	1.0	2.0	4.0	refseq	refseq
Escherichia~phage~C130_2	Heunggongvirae	Uroviricota	Caudoviricetes	Caudovirales	Podoviridae	Giessenvirus	preVC_389	Clustered	VC_389_0	6.0	0.8577	1.0	5.73082999	0.8577	1.0	1.0	1.0	1.0	1.0	2.0	4.0	refseq	refseq
Escherichia~phage~Skarpretter	Heunggongvirae	Uroviricota	Caudoviricetes	Caudovirales	Podoviridae	Skarprettervirus	preVC_389	Clustered	VC_389_0	6.0	0.8577	1.0	5.73082999	0.8577	1.0	1.0	1.0	1.0	1.0	2.0	4.0	refseq	refseq
Escherichia~phage~Sortsne	Heunggongvirae	Uroviricota	Caudoviricetes	Caudovirales	Podoviridae	Sortsnevirus	preVC_389	Clustered	VC_389_0	6.0	0.8577	1.0	5.73082999	0.8577	1.0	1.0	1.0	1.0	1.0	2.0	4.0	refseq	refseq
Klebsiella~phage~vB_KpnS_IME279	Heunggongvirae	Uroviricota	Caudoviricetes	Caudovirales	Podoviridae	Sortsnevirus	preVC_389	Clustered	VC_389_0	6.0	0.8577	1.0	5.73082999	0.8577	1.0	1.0	1.0	1.0	1.0	2.0	4.0	refseq	refseq
Salmonella~phage~Lumpael	Heunggongvirae	Uroviricota	Caudoviricetes	Caudovirales	Siphoviridae	Murrayvirus	preVC_389	Clustered	VC_389_0	6.0	0.8577	1.0	5.73082999	0.8577	1.0	1.0	1.0	1.0	1.0	2.0	4.0	refseq	refseq
Enterobacteria~phage~Kha5h	Heunggongvirae	Uroviricota	Caudoviricetes	Caudovirales	Myoviridae	Tequatrovirus	preVC_87	Clustered/Singleton	VC_87_1	1.0	0.0	0.0	0.0	0.0	1.0	1.0	1.0	1.0	1.0	1.0	1.0	refseq	refseq
Enterobacteria~phage~P7	Heunggongvirae	Uroviricota	Caudoviricetes	Caudovirales	Myoviridae	Punavirus	preVC_682	Clustered	VC_682_0	6.0	0.9886	0.99999768	7.483336776	0.9886	0.8	1.0	1.0	1.0	1.0	1.0	1.0	refseq	refseq
Escherichia~phage~D6	Heunggongvirae	Uroviricota	Caudoviricetes	Caudovirales	Myoviridae	Punavirus	preVC_682	Clustered	VC_682_0	6.0	0.9886	0.99999768	7.483336776	0.9886	0.8	1.0	1.0	1.0	1.0	1.0	1.0	refseq	refseq
Escherichia~phage~P1	Heunggongvirae	Uroviricota	Caudoviricetes	Caudovirales	Myoviridae	Punavirus	preVC_682	Clustered	VC_682_0	6.0	0.9886	0.99999768	7.483336776	0.9886	0.8	1.0	1.0	1.0	1.0	1.0	1.0	refseq	refseq
Escherichia~phage~RCS47	Heunggongvirae	Uroviricota	Caudoviricetes	Caudovirales	Myoviridae	Punavirus	preVC_682	Clustered	VC_682_0	6.0	0.9886	0.99999768	7.483336776	0.9886	0.8	1.0	1.0	1.0	1.0	1.0	1.0	refseq	refseq
Escherichia~phage~vB_EcoM-Ro157c2YLVW	Heunggongvirae	Uroviricota	Caudoviricetes	Caudovirales	Myoviridae	Punavirus	preVC_682	Clustered	VC_682_0	6.0	0.9886	0.99999768	7.483336776	0.9886	0.8	1.0	1.0	1.0	1.0	1.0	1.0	refseq	refseq
Salmonella~phage~SJ46	Heunggongvirae	Uroviricota	Caudoviricetes	Caudovirales	Myoviridae	Punavirus	preVC_682	Clustered	VC_682_0	6.0	0.9886	0.99999768	7.483336776	0.9886	0.8	1.0	1.0	1.0	1.0	1.0	1.0	refseq	refseq
Enterobacteria~phage~PR4	Bamfordvirae	Preplasmiviricota	Tectiliviricetes	Kalamavirales	Tectiviridae	Alphatectivirus	preVC_684	Clustered	VC_684_0	2.0	0.7223	0.84695812	0.0	0.6117	1.0	1.0	1.0	1.0	1.0	1.0	1.0	refseq	refseq
Enterobacteria~phage~PRD1	Bamfordvirae	Preplasmiviricota	Tectiliviricetes	Kalamavirales	Tectiviridae	Alphatectivirus	preVC_684	Clustered	VC_684_0	2.0	0.7223	0.84695812	0.0	0.6117	1.0	1.0	1.0	1.0	1.0	1.0	1.0	refseq	refseq
Enterobacteria~phage~RB18	Heunggongvirae	Uroviricota	Caudoviricetes	Caudovirales	Myoviridae	Tequatrovirus	preVC_87	Clustered/Singleton	VC_87_7	1.0	0.0	0.0	0.0	0.0	1.0	1.0	1.0	1.0	1.0	1.0	1.0	refseq	refseq
Enterobacteria~phage~RB27	Heunggongvirae	Uroviricota	Caudoviricetes	Caudovirales	Myoviridae	Tequatrovirus	preVC_87	Clustered/Singleton	VC_87_53	1.0	0.0	0.0	0.0	0.0	1.0	1.0	1.0	1.0	1.0	1.0	1.0	refseq	refseq
Enterobacteria~phage~RB51	Heunggongvirae	Uroviricota	Caudoviricetes	Caudovirales	Myoviridae	Tequatrovirus	preVC_87	Clustered	VC_87_23	2.0	0.0051	0.65919044	3.16227766	0.0033	1.0	1.0	1.0	1.0	1.0	1.0	1.0	refseq	refseq
Enterobacteria~phage~RB68	Heunggongvirae	Uroviricota	Caudoviricetes	Caudovirales	Myoviridae	Tequatrovirus	preVC_87	Clustered	VC_87_23	2.0	0.0051	0.65919044	3.16227766	0.0033	1.0	1.0	1.0	1.0	1.0	1.0	1.0	refseq	refseq
Enterobacteria~phage~SP	Orthornavirae	Lenarviricota	Leviviricetes	Levivirales	Leviviridae	Allolevivirus	preVC_686	Clustered	VC_686_0	3.0	1.0	0.0	0.0	0.0	1.0	1.0	1.0	1.0	1.0	1.0	1.0	refseq	refseq
Escherichia~virus~FI	Orthornavirae	Lenarviricota	Leviviricetes	Levivirales	Leviviridae	Allolevivirus	preVC_686	Clustered	VC_686_0	3.0	1.0	0.0	0.0	0.0	1.0	1.0	1.0	1.0	1.0	1.0	1.0	refseq	refseq
Escherichia~virus~Qbeta	Orthornavirae	Lenarviricota	Leviviricetes	Levivirales	Leviviridae	Allolevivirus	preVC_686	Clustered	VC_686_0	3.0	1.0	0.0	0.0	0.0	1.0	1.0	1.0	1.0	1.0	1.0	1.0	refseq	refseq
Enterobacteria~phage~ST104	Heunggongvirae	Uroviricota	Caudoviricetes	Caudovirales	Podoviridae	Lederbergvirus	preVC_386	Clustered	VC_386_1	15.0	0.4601	1.0	7.625414231	0.4601	0.9619	1.0	1.0	1.0	1.0	1.0	1.0	refseq	refseq
Enterobacteria~phage~UAB_Phi20	Heunggongvirae	Uroviricota	Caudoviricetes	Caudovirales	Podoviridae	Lederbergvirus	preVC_386	Clustered	VC_386_1	15.0	0.4601	1.0	7.625414231	0.4601	0.9619	1.0	1.0	1.0	1.0	1.0	1.0	refseq	refseq
Salmonella~phage~103203_sal5	Heunggongvirae	Uroviricota	Caudoviricetes	Caudovirales	Podoviridae	Lederbergvirus	preVC_386	Clustered	VC_386_1	15.0	0.4601	1.0	7.625414231	0.4601	0.9619	1.0	1.0	1.0	1.0	1.0	1.0	refseq	refseq
Salmonella~phage~118970_sal4	Heunggongvirae	Uroviricota	Caudoviricetes	Caudovirales	Podoviridae	Lederbergvirus	preVC_386	Clustered	VC_386_1	15.0	0.4601	1.0	7.625414231	0.4601	0.9619	1.0	1.0	1.0	1.0	1.0	1.0	refseq	refseq
Salmonella~phage~P22	Heunggongvirae	Uroviricota	Caudoviricetes	Caudovirales	Podoviridae	Lederbergvirus	preVC_386	Clustered	VC_386_1	15.0	0.4601	1.0	7.625414231	0.4601	0.9619	1.0	1.0	1.0	1.0	1.0	1.0	refseq	refseq
Salmonella~phage~SE1~(in:P22virus)	Heunggongvirae	Uroviricota	Caudoviricetes	Caudovirales	Podoviridae	Lederbergvirus	preVC_386	Clustered	VC_386_1	15.0	0.4601	1.0	7.625414231	0.4601	0.9619	1.0	1.0	1.0	1.0	1.0	1.0	refseq	refseq
Salmonella~phage~SEN22	Heunggongvirae	Uroviricota	Caudoviricetes	Caudovirales	Podoviridae	Lederbergvirus	preVC_386	Clustered	VC_386_1	15.0	0.4601	1.0	7.625414231	0.4601	0.9619	1.0	1.0	1.0	1.0	1.0	1.0	refseq	refseq
Salmonella~phage~SPN9CC	Heunggongvirae	Uroviricota	Caudoviricetes	Caudovirales	Podoviridae	Lederbergvirus	preVC_386	Clustered	VC_386_1	15.0	0.4601	1.0	7.625414231	0.4601	0.9619	1.0	1.0	1.0	1.0	1.0	1.0	refseq	refseq
Salmonella~phage~ST160	Heunggongvirae	Uroviricota	Caudoviricetes	Caudovirales	Podoviridae	Lederbergvirus	preVC_386	Clustered	VC_386_1	15.0	0.4601	1.0	7.625414231	0.4601	0.9619	1.0	1.0	1.0	1.0	1.0	1.0	refseq	refseq
Salmonella~phage~ST64T	Heunggongvirae	Uroviricota	Caudoviricetes	Caudovirales	Podoviridae	Lederbergvirus	preVC_386	Clustered	VC_386_1	15.0	0.4601	1.0	7.625414231	0.4601	0.9619	1.0	1.0	1.0	1.0	1.0	1.0	refseq	refseq
Salmonella~phage~UPF_BP1	Heunggongvirae	Uroviricota	Caudoviricetes	Caudovirales	Podoviridae	Lederbergvirus	preVC_386	Clustered	VC_386_1	15.0	0.4601	1.0	7.625414231	0.4601	0.9619	1.0	1.0	1.0	1.0	1.0	1.0	refseq	refseq
Salmonella~phage~epsilon34	Heunggongvirae	Uroviricota	Caudoviricetes	Caudovirales	Podoviridae	Lederbergvirus	preVC_386	Clustered	VC_386_1	15.0	0.4601	1.0	7.625414231	0.4601	0.9619	1.0	1.0	1.0	1.0	1.0	1.0	refseq	refseq
Salmonella~phage~g341c	Heunggongvirae	Uroviricota	Caudoviricetes	Caudovirales	Podoviridae	Lederbergvirus	preVC_386	Clustered	VC_386_1	15.0	0.4601	1.0	7.625414231	0.4601	0.9619	1.0	1.0	1.0	1.0	1.0	1.0	refseq	refseq
Salmonella~phage~vB_SemP_Emek	Heunggongvirae	Uroviricota	Caudoviricetes	Caudovirales	Podoviridae	Lederbergvirus	preVC_386	Clustered	VC_386_1	15.0	0.4601	1.0	7.625414231	0.4601	0.9619	1.0	1.0	1.0	1.0	1.0	1.0	refseq	refseq
Salmonella~virus~BTP1	Heunggongvirae	Uroviricota	Caudoviricetes	Caudovirales	Podoviridae	Lederbergvirus	preVC_386	Clustered	VC_386_1	15.0	0.4601	1.0	7.625414231	0.4601	0.9619	1.0	1.0	1.0	1.0	1.0	1.0	refseq	refseq
Enterobacteria~phage~Sf101	Heunggongvirae	Uroviricota	Caudoviricetes	Caudovirales	Podoviridae	Lederbergvirus	preVC_386	Clustered	VC_386_0	2.0	0.0254	0.91301403	7.483314774	0.0232	1.0	1.0	1.0	1.0	1.0	1.0	1.0	refseq	refseq
Shigella~phage~Sf6	Heunggongvirae	Uroviricota	Caudoviricetes	Caudovirales	Podoviridae	Lederbergvirus	preVC_386	Clustered	VC_386_0	2.0	0.0254	0.91301403	7.483314774	0.0232	1.0	1.0	1.0	1.0	1.0	1.0	1.0	refseq	refseq
Enterobacteria~phage~SfV	Heunggongvirae	Uroviricota	Caudoviricetes	Caudovirales	Myoviridae	Unassigned	preVC_393	Clustered	VC_393_0	6.0	0.3276	1.0	6.573521084	0.3276	1.0	1.0	1.0	1.0	1.0	1.0	0.0	refseq	refseq
Enterobacteria~phage~phiP27	Heunggongvirae	Uroviricota	Caudoviricetes	Caudovirales	Myoviridae	Unassigned	preVC_393	Clustered	VC_393_0	6.0	0.3276	1.0	6.573521084	0.3276	1.0	1.0	1.0	1.0	1.0	1.0	0.0	refseq	refseq
Salmonella~phage~118970_sal3	Heunggongvirae	Uroviricota	Caudoviricetes	Caudovirales	Myoviridae	Unassigned	preVC_393	Clustered	VC_393_0	6.0	0.3276	1.0	6.573521084	0.3276	1.0	1.0	1.0	1.0	1.0	1.0	0.0	refseq	refseq
Salmonella~phage~ST64B	Heunggongvirae	Uroviricota	Caudoviricetes	Caudovirales	Myoviridae	Unassigned	preVC_393	Clustered	VC_393_0	6.0	0.3276	1.0	6.573521084	0.3276	1.0	1.0	1.0	1.0	1.0	1.0	0.0	refseq	refseq
Shigella~phage~SfII	Heunggongvirae	Uroviricota	Caudoviricetes	Caudovirales	Myoviridae	Unassigned	preVC_393	Clustered	VC_393_0	6.0	0.3276	1.0	6.573521084	0.3276	1.0	1.0	1.0	1.0	1.0	1.0	0.0	refseq	refseq
Shigella~phage~SfIV	Heunggongvirae	Uroviricota	Caudoviricetes	Caudovirales	Myoviridae	Unassigned	preVC_393	Clustered	VC_393_0	6.0	0.3276	1.0	6.573521084	0.3276	1.0	1.0	1.0	1.0	1.0	1.0	0.0	refseq	refseq
Enterobacteria~phage~T6	Heunggongvirae	Uroviricota	Caudoviricetes	Caudovirales	Myoviridae	Tequatrovirus	preVC_87	Clustered/Singleton	VC_87_49	1.0	0.0	0.0	0.0	0.0	1.0	1.0	1.0	1.0	1.0	1.0	1.0	refseq	refseq
Enterobacteria~phage~VT2-Sakai	Heunggongvirae	Uroviricota	Caudoviricetes	Caudovirales	Podoviridae	Traversvirus	preVC_646	Clustered	VC_646_1	23.0	0.5945	1.0	7.66269963	0.5945	0.8617	1.0	1.0	1.0	1.0	1.0	3.0	refseq	refseq
Enterobacteria~phage~VT2phi_272	Heunggongvirae	Uroviricota	Caudoviricetes	Caudovirales	Podoviridae	Oslovirus	preVC_646	Clustered	VC_646_1	23.0	0.5945	1.0	7.66269963	0.5945	0.8617	1.0	1.0	1.0	1.0	1.0	3.0	refseq	refseq
Escherichia~phage~933W	Heunggongvirae	Uroviricota	Caudoviricetes	Caudovirales	Podoviridae	Traversvirus	preVC_646	Clustered	VC_646_1	23.0	0.5945	1.0	7.66269963	0.5945	0.8617	1.0	1.0	1.0	1.0	1.0	3.0	refseq	refseq
Escherichia~phage~ArgO145	Heunggongvirae	Uroviricota	Caudoviricetes	Caudovirales	Podoviridae	Oslovirus	preVC_646	Clustered	VC_646_1	23.0	0.5945	1.0	7.66269963	0.5945	0.8617	1.0	1.0	1.0	1.0	1.0	3.0	refseq	refseq
Escherichia~phage~Lyz12581Vzw	Heunggongvirae	Uroviricota	Caudoviricetes	Caudovirales	Podoviridae	Oslovirus	preVC_646	Clustered	VC_646_1	23.0	0.5945	1.0	7.66269963	0.5945	0.8617	1.0	1.0	1.0	1.0	1.0	3.0	refseq	refseq
Escherichia~phage~Min27	Heunggongvirae	Uroviricota	Caudoviricetes	Caudovirales	Podoviridae	Traversvirus	preVC_646	Clustered	VC_646_1	23.0	0.5945	1.0	7.66269963	0.5945	0.8617	1.0	1.0	1.0	1.0	1.0	3.0	refseq	refseq
Escherichia~phage~P13374	Heunggongvirae	Uroviricota	Caudoviricetes	Caudovirales	Podoviridae	Oslovirus	preVC_646	Clustered	VC_646_1	23.0	0.5945	1.0	7.66269963	0.5945	0.8617	1.0	1.0	1.0	1.0	1.0	3.0	refseq	refseq
Escherichia~phage~PA2	Heunggongvirae	Uroviricota	Caudoviricetes	Caudovirales	Podoviridae	Oslovirus	preVC_646	Clustered	VC_646_1	23.0	0.5945	1.0	7.66269963	0.5945	0.8617	1.0	1.0	1.0	1.0	1.0	3.0	refseq	refseq
Escherichia~phage~PA28	Heunggongvirae	Uroviricota	Caudoviricetes	Caudovirales	Podoviridae	Traversvirus	preVC_646	Clustered	VC_646_1	23.0	0.5945	1.0	7.66269963	0.5945	0.8617	1.0	1.0	1.0	1.0	1.0	3.0	refseq	refseq
Escherichia~phage~SH2026Stx1	Heunggongvirae	Uroviricota	Caudoviricetes	Caudovirales	Podoviridae	Traversvirus	preVC_646	Clustered	VC_646_1	23.0	0.5945	1.0	7.66269963	0.5945	0.8617	1.0	1.0	1.0	1.0	1.0	3.0	refseq	refseq
Escherichia~phage~TL-2011c	Heunggongvirae	Uroviricota	Caudoviricetes	Caudovirales	Podoviridae	Oslovirus	preVC_646	Clustered	VC_646_1	23.0	0.5945	1.0	7.66269963	0.5945	0.8617	1.0	1.0	1.0	1.0	1.0	3.0	refseq	refseq
Escherichia~phage~phi191	Heunggongvirae	Uroviricota	Caudoviricetes	Caudovirales	Podoviridae	Oslovirus	preVC_646	Clustered	VC_646_1	23.0	0.5945	1.0	7.66269963	0.5945	0.8617	1.0	1.0	1.0	1.0	1.0	3.0	refseq	refseq
Escherichia~phage~vB_EcoP_24B	Heunggongvirae	Uroviricota	Caudoviricetes	Caudovirales	Podoviridae	Traversvirus	preVC_646	Clustered	VC_646_1	23.0	0.5945	1.0	7.66269963	0.5945	0.8617	1.0	1.0	1.0	1.0	1.0	3.0	refseq	refseq
Shigella~phage~75/02~Stx	Heunggongvirae	Uroviricota	Caudoviricetes	Caudovirales	Podoviridae	Diegovirus	preVC_646	Clustered	VC_646_1	23.0	0.5945	1.0	7.66269963	0.5945	0.8617	1.0	1.0	1.0	1.0	1.0	3.0	refseq	refseq
Shigella~phage~POCJ13	Heunggongvirae	Uroviricota	Caudoviricetes	Caudovirales	Podoviridae	Diegovirus	preVC_646	Clustered	VC_646_1	23.0	0.5945	1.0	7.66269963	0.5945	0.8617	1.0	1.0	1.0	1.0	1.0	3.0	refseq	refseq
Shigella~phage~Ss-VASD	Heunggongvirae	Uroviricota	Caudoviricetes	Caudovirales	Podoviridae	Oslovirus	preVC_646	Clustered	VC_646_1	23.0	0.5945	1.0	7.66269963	0.5945	0.8617	1.0	1.0	1.0	1.0	1.0	3.0	refseq	refseq
Stx1~converting~phage~AU5Stx1	Heunggongvirae	Uroviricota	Caudoviricetes	Caudovirales	Podoviridae	Traversvirus	preVC_646	Clustered	VC_646_1	23.0	0.5945	1.0	7.66269963	0.5945	0.8617	1.0	1.0	1.0	1.0	1.0	3.0	refseq	refseq
Stx1~converting~phage~AU6Stx1	Heunggongvirae	Uroviricota	Caudoviricetes	Caudovirales	Podoviridae	Traversvirus	preVC_646	Clustered	VC_646_1	23.0	0.5945	1.0	7.66269963	0.5945	0.8617	1.0	1.0	1.0	1.0	1.0	3.0	refseq	refseq
Stx2-converting~phage~86	Heunggongvirae	Uroviricota	Caudoviricetes	Caudovirales	Podoviridae	Traversvirus	preVC_646	Clustered	VC_646_1	23.0	0.5945	1.0	7.66269963	0.5945	0.8617	1.0	1.0	1.0	1.0	1.0	3.0	refseq	refseq
Stx2-converting~phage~Stx2a_F451	Heunggongvirae	Uroviricota	Caudoviricetes	Caudovirales	Podoviridae	Traversvirus	preVC_646	Clustered	VC_646_1	23.0	0.5945	1.0	7.66269963	0.5945	0.8617	1.0	1.0	1.0	1.0	1.0	3.0	refseq	refseq
Stx2-converting~phage~Stx2a_WGPS9	Heunggongvirae	Uroviricota	Caudoviricetes	Caudovirales	Podoviridae	Traversvirus	preVC_646	Clustered	VC_646_1	23.0	0.5945	1.0	7.66269963	0.5945	0.8617	1.0	1.0	1.0	1.0	1.0	3.0	refseq	refseq
Stx~converting~phage~vB_EcoS_P27	Heunggongvirae	Uroviricota	Caudoviricetes	Caudovirales	Podoviridae	Traversvirus	preVC_646	Clustered	VC_646_1	23.0	0.5945	1.0	7.66269963	0.5945	0.8617	1.0	1.0	1.0	1.0	1.0	3.0	refseq	refseq
Stx~converting~phage~vB_EcoS_ST2-8624	Heunggongvirae	Uroviricota	Caudoviricetes	Caudovirales	Podoviridae	Traversvirus	preVC_646	Clustered	VC_646_1	23.0	0.5945	1.0	7.66269963	0.5945	0.8617	1.0	1.0	1.0	1.0	1.0	3.0	refseq	refseq
Enterobacteria~phage~mEp043~c-1	Heunggongvirae	Uroviricota	Caudoviricetes	Caudovirales	Siphoviridae	Aguilavirus	preVC_388	Clustered	VC_388_0	2.0	0.0406	0.91359476	5.477225575	0.0371	1.0	1.0	1.0	1.0	1.0	1.0	1.0	refseq	refseq
Enterobacteria~phage~mEp213	Heunggongvirae	Uroviricota	Caudoviricetes	Caudovirales	Siphoviridae	Aguilavirus	preVC_388	Clustered	VC_388_0	2.0	0.0406	0.91359476	5.477225575	0.0371	1.0	1.0	1.0	1.0	1.0	1.0	1.0	refseq	refseq
Enterobacteria~phage~phi92	Heunggongvirae	Uroviricota	Caudoviricetes	Caudovirales	Myoviridae	Unassigned	preVC_160	Clustered	VC_160_0	6.0	0.1578	0.99999908	5.893576727	0.1578	1.0	1.0	1.0	1.0	1.0	1.0	0.0	refseq	refseq
Escherichia~phage~VEcB	Heunggongvirae	Uroviricota	Caudoviricetes	Caudovirales	Myoviridae	Unassigned	preVC_160	Clustered	VC_160_0	6.0	0.1578	0.99999908	5.893576727	0.1578	1.0	1.0	1.0	1.0	1.0	1.0	0.0	refseq	refseq
Escherichia~phage~alia	Heunggongvirae	Uroviricota	Caudoviricetes	Caudovirales	Myoviridae	Unassigned	preVC_160	Clustered	VC_160_0	6.0	0.1578	0.99999908	5.893576727	0.1578	1.0	1.0	1.0	1.0	1.0	1.0	0.0	refseq	refseq
Escherichia~phage~muut	Heunggongvirae	Uroviricota	Caudoviricetes	Caudovirales	Myoviridae	Unassigned	preVC_160	Clustered	VC_160_0	6.0	0.1578	0.99999908	5.893576727	0.1578	1.0	1.0	1.0	1.0	1.0	1.0	0.0	refseq	refseq
Escherichia~phage~vB_EcoM_PHB05	Heunggongvirae	Uroviricota	Caudoviricetes	Caudovirales	Myoviridae	Unassigned	preVC_160	Clustered	VC_160_0	6.0	0.1578	0.99999908	5.893576727	0.1578	1.0	1.0	1.0	1.0	1.0	1.0	0.0	refseq	refseq
Escherichia~phage~vB_vPM_PD06	Heunggongvirae	Uroviricota	Caudoviricetes	Caudovirales	Myoviridae	Unassigned	preVC_160	Clustered	VC_160_0	6.0	0.1578	0.99999908	5.893576727	0.1578	1.0	1.0	1.0	1.0	1.0	1.0	0.0	refseq	refseq
Enterobacteria~phage~phiJLA23	Heunggongvirae	Uroviricota	Caudoviricetes	Caudovirales	Drexlerviridae	Rogunavirus	preVC_597	Clustered	VC_597_0	19.0	0.6256	1.0	5.599484068	0.6256	1.0	1.0	1.0	1.0	1.0	1.0	9.0	refseq	refseq
Enterobacteria~phage~vB_EcoS_Rogue1	Heunggongvirae	Uroviricota	Caudoviricetes	Caudovirales	Drexlerviridae	Rogunavirus	preVC_597	Clustered	VC_597_0	19.0	0.6256	1.0	5.599484068	0.6256	1.0	1.0	1.0	1.0	1.0	1.0	9.0	refseq	refseq
Escherichia~phage~C119	Heunggongvirae	Uroviricota	Caudoviricetes	Caudovirales	Drexlerviridae	Rogunavirus	preVC_597	Clustered	VC_597_0	19.0	0.6256	1.0	5.599484068	0.6256	1.0	1.0	1.0	1.0	1.0	1.0	9.0	refseq	refseq
Escherichia~phage~DTL	Heunggongvirae	Uroviricota	Caudoviricetes	Caudovirales	Drexlerviridae	Loudonvirus	preVC_597	Clustered	VC_597_0	19.0	0.6256	1.0	5.599484068	0.6256	1.0	1.0	1.0	1.0	1.0	1.0	9.0	refseq	refseq
Escherichia~phage~Jk06	Heunggongvirae	Uroviricota	Caudoviricetes	Caudovirales	Drexlerviridae	Rogunavirus	preVC_597	Clustered	VC_597_0	19.0	0.6256	1.0	5.599484068	0.6256	1.0	1.0	1.0	1.0	1.0	1.0	9.0	refseq	refseq
Escherichia~phage~e4/1c	Heunggongvirae	Uroviricota	Caudoviricetes	Caudovirales	Drexlerviridae	Rogunavirus	preVC_597	Clustered	VC_597_0	19.0	0.6256	1.0	5.599484068	0.6256	1.0	1.0	1.0	1.0	1.0	1.0	9.0	refseq	refseq
Escherichia~phage~phiEB49	Heunggongvirae	Uroviricota	Caudoviricetes	Caudovirales	Drexlerviridae	Lindendrivevirus	preVC_597	Clustered	VC_597_0	19.0	0.6256	1.0	5.599484068	0.6256	1.0	1.0	1.0	1.0	1.0	1.0	9.0	refseq	refseq
Escherichia~phage~phiKP26	Heunggongvirae	Uroviricota	Caudoviricetes	Caudovirales	Drexlerviridae	Rogunavirus	preVC_597	Clustered	VC_597_0	19.0	0.6256	1.0	5.599484068	0.6256	1.0	1.0	1.0	1.0	1.0	1.0	9.0	refseq	refseq
Escherichia~phage~vB_EcoS-12210I	Heunggongvirae	Uroviricota	Caudoviricetes	Caudovirales	Drexlerviridae	Veterinaerplatzvirus	preVC_597	Clustered	VC_597_0	19.0	0.6256	1.0	5.599484068	0.6256	1.0	1.0	1.0	1.0	1.0	1.0	9.0	refseq	refseq
Escherichia~phage~vB_EcoS-IME253	Heunggongvirae	Uroviricota	Caudoviricetes	Caudovirales	Drexlerviridae	Rtpvirus	preVC_597	Clustered	VC_597_0	19.0	0.6256	1.0	5.599484068	0.6256	1.0	1.0	1.0	1.0	1.0	1.0	9.0	refseq	refseq
Escherichia~phage~vB_EcoS_ACG-M12	Heunggongvirae	Uroviricota	Caudoviricetes	Caudovirales	Drexlerviridae	Guelphvirus	preVC_597	Clustered	VC_597_0	19.0	0.6256	1.0	5.599484068	0.6256	1.0	1.0	1.0	1.0	1.0	1.0	9.0	refseq	refseq
Escherichia~phage~vB_EcoS_AHP42	Heunggongvirae	Uroviricota	Caudoviricetes	Caudovirales	Drexlerviridae	Rogunavirus	preVC_597	Clustered	VC_597_0	19.0	0.6256	1.0	5.599484068	0.6256	1.0	1.0	1.0	1.0	1.0	1.0	9.0	refseq	refseq
Escherichia~phage~vB_EcoS_AHS24	Heunggongvirae	Uroviricota	Caudoviricetes	Caudovirales	Drexlerviridae	Rogunavirus	preVC_597	Clustered	VC_597_0	19.0	0.6256	1.0	5.599484068	0.6256	1.0	1.0	1.0	1.0	1.0	1.0	9.0	refseq	refseq
Escherichia~phage~vB_EcoS_AKS96	Heunggongvirae	Uroviricota	Caudoviricetes	Caudovirales	Drexlerviridae	Rogunavirus	preVC_597	Clustered	VC_597_0	19.0	0.6256	1.0	5.599484068	0.6256	1.0	1.0	1.0	1.0	1.0	1.0	9.0	refseq	refseq
Escherichia~phage~vB_EcoS_CEB_EC3a	Heunggongvirae	Uroviricota	Caudoviricetes	Caudovirales	Drexlerviridae	Guelphvirus	preVC_597	Clustered	VC_597_0	19.0	0.6256	1.0	5.599484068	0.6256	1.0	1.0	1.0	1.0	1.0	1.0	9.0	refseq	refseq
Escherichia~phage~vB_EcoS_IME542	Heunggongvirae	Uroviricota	Caudoviricetes	Caudovirales	Drexlerviridae	Christensenvirus	preVC_597	Clustered	VC_597_0	19.0	0.6256	1.0	5.599484068	0.6256	1.0	1.0	1.0	1.0	1.0	1.0	9.0	refseq	refseq
Escherichia~virus~Rtp	Heunggongvirae	Uroviricota	Caudoviricetes	Caudovirales	Drexlerviridae	Rtpvirus	preVC_597	Clustered	VC_597_0	19.0	0.6256	1.0	5.599484068	0.6256	1.0	1.0	1.0	1.0	1.0	1.0	9.0	refseq	refseq
Shigella~phage~Sd1	Heunggongvirae	Uroviricota	Caudoviricetes	Caudovirales	Drexlerviridae	Wilsonroadvirus	preVC_597	Clustered	VC_597_0	19.0	0.6256	1.0	5.599484068	0.6256	1.0	1.0	1.0	1.0	1.0	1.0	9.0	refseq	refseq
Shigella~phage~Sf12	Heunggongvirae	Uroviricota	Caudoviricetes	Caudovirales	Drexlerviridae	Eastlansingvirus	preVC_597	Clustered	VC_597_0	19.0	0.6256	1.0	5.599484068	0.6256	1.0	1.0	1.0	1.0	1.0	1.0	9.0	refseq	refseq
Enterobacteria~phage~vB_EcoM_IME339	Heunggongvirae	Uroviricota	Caudoviricetes	Caudovirales	Myoviridae	Tequatrovirus	preVC_87	Clustered/Singleton	VC_87_0	1.0	0.0	0.0	0.0	0.0	1.0	1.0	1.0	1.0	1.0	1.0	1.0	refseq	refseq
Enterobacteria~phage~vB_EcoM_IME340	Heunggongvirae	Uroviricota	Caudoviricetes	Caudovirales	Myoviridae	Tequatrovirus	preVC_87	Clustered/Singleton	VC_87_68	1.0	0.0	0.0	0.0	0.0	1.0	1.0	1.0	1.0	1.0	1.0	1.0	refseq	refseq
Enterobacteria~phage~vB_EcoS_IME18	Heunggongvirae	Uroviricota	Caudoviricetes	Caudovirales	Drexlerviridae	Tunavirus	preVC_598	Clustered	VC_598_0	18.0	0.4888	1.0	4.944781508	0.4888	1.0	1.0	1.0	1.0	1.0	1.0	3.0	refseq	refseq
Escherichia~phage~ADB-2	Heunggongvirae	Uroviricota	Caudoviricetes	Caudovirales	Drexlerviridae	Tunavirus	preVC_598	Clustered	VC_598_0	18.0	0.4888	1.0	4.944781508	0.4888	1.0	1.0	1.0	1.0	1.0	1.0	3.0	refseq	refseq
Escherichia~phage~Eco_BIFF	Heunggongvirae	Uroviricota	Caudoviricetes	Caudovirales	Drexlerviridae	Tunavirus	preVC_598	Clustered	VC_598_0	18.0	0.4888	1.0	4.944781508	0.4888	1.0	1.0	1.0	1.0	1.0	1.0	3.0	refseq	refseq
Escherichia~phage~JMPW1	Heunggongvirae	Uroviricota	Caudoviricetes	Caudovirales	Drexlerviridae	Tunavirus	preVC_598	Clustered	VC_598_0	18.0	0.4888	1.0	4.944781508	0.4888	1.0	1.0	1.0	1.0	1.0	1.0	3.0	refseq	refseq
Escherichia~phage~JMPW2	Heunggongvirae	Uroviricota	Caudoviricetes	Caudovirales	Drexlerviridae	Tunavirus	preVC_598	Clustered	VC_598_0	18.0	0.4888	1.0	4.944781508	0.4888	1.0	1.0	1.0	1.0	1.0	1.0	3.0	refseq	refseq
Escherichia~phage~SRT8	Heunggongvirae	Uroviricota	Caudoviricetes	Caudovirales	Drexlerviridae	Sertoctavirus	preVC_598	Clustered	VC_598_0	18.0	0.4888	1.0	4.944781508	0.4888	1.0	1.0	1.0	1.0	1.0	1.0	3.0	refseq	refseq
Escherichia~phage~T1	Heunggongvirae	Uroviricota	Caudoviricetes	Caudovirales	Drexlerviridae	Tunavirus	preVC_598	Clustered	VC_598_0	18.0	0.4888	1.0	4.944781508	0.4888	1.0	1.0	1.0	1.0	1.0	1.0	3.0	refseq	refseq
Escherichia~phage~vB_EcoS-DELF2	Heunggongvirae	Uroviricota	Caudoviricetes	Caudovirales	Drexlerviridae	Tunavirus	preVC_598	Clustered	VC_598_0	18.0	0.4888	1.0	4.944781508	0.4888	1.0	1.0	1.0	1.0	1.0	1.0	3.0	refseq	refseq
Escherichia~phage~vB_EcoS_IME347	Heunggongvirae	Uroviricota	Caudoviricetes	Caudovirales	Drexlerviridae	Badaguanvirus	preVC_598	Clustered	VC_598_0	18.0	0.4888	1.0	4.944781508	0.4888	1.0	1.0	1.0	1.0	1.0	1.0	3.0	refseq	refseq
Escherichia~phage~vB_EcoS_SH2	Heunggongvirae	Uroviricota	Caudoviricetes	Caudovirales	Drexlerviridae	Tunavirus	preVC_598	Clustered	VC_598_0	18.0	0.4888	1.0	4.944781508	0.4888	1.0	1.0	1.0	1.0	1.0	1.0	3.0	refseq	refseq
Shigella~phage~SH6	Heunggongvirae	Uroviricota	Caudoviricetes	Caudovirales	Drexlerviridae	Tunavirus	preVC_598	Clustered	VC_598_0	18.0	0.4888	1.0	4.944781508	0.4888	1.0	1.0	1.0	1.0	1.0	1.0	3.0	refseq	refseq
Shigella~phage~Sfin-1	Heunggongvirae	Uroviricota	Caudoviricetes	Caudovirales	Drexlerviridae	Tunavirus	preVC_598	Clustered	VC_598_0	18.0	0.4888	1.0	4.944781508	0.4888	1.0	1.0	1.0	1.0	1.0	1.0	3.0	refseq	refseq
Shigella~phage~Shfl1	Heunggongvirae	Uroviricota	Caudoviricetes	Caudovirales	Drexlerviridae	Tunavirus	preVC_598	Clustered	VC_598_0	18.0	0.4888	1.0	4.944781508	0.4888	1.0	1.0	1.0	1.0	1.0	1.0	3.0	refseq	refseq
Shigella~phage~pSf-2	Heunggongvirae	Uroviricota	Caudoviricetes	Caudovirales	Drexlerviridae	Tunavirus	preVC_598	Clustered	VC_598_0	18.0	0.4888	1.0	4.944781508	0.4888	1.0	1.0	1.0	1.0	1.0	1.0	3.0	refseq	refseq
Shigella~phage~vB_SflS-ISF001	Heunggongvirae	Uroviricota	Caudoviricetes	Caudovirales	Drexlerviridae	Tunavirus	preVC_598	Clustered	VC_598_0	18.0	0.4888	1.0	4.944781508	0.4888	1.0	1.0	1.0	1.0	1.0	1.0	3.0	refseq	refseq
Shigella~phage~vB_SsoS-ISF002	Heunggongvirae	Uroviricota	Caudoviricetes	Caudovirales	Drexlerviridae	Tunavirus	preVC_598	Clustered	VC_598_0	18.0	0.4888	1.0	4.944781508	0.4888	1.0	1.0	1.0	1.0	1.0	1.0	3.0	refseq	refseq
Shigella~phage~vB_SsoS_008	Heunggongvirae	Uroviricota	Caudoviricetes	Caudovirales	Drexlerviridae	Tunavirus	preVC_598	Clustered	VC_598_0	18.0	0.4888	1.0	4.944781508	0.4888	1.0	1.0	1.0	1.0	1.0	1.0	3.0	refseq	refseq
Shigella~virus~Sfin-3	Heunggongvirae	Uroviricota	Caudoviricetes	Caudovirales	Drexlerviridae	Tunavirus	preVC_598	Clustered	VC_598_0	18.0	0.4888	1.0	4.944781508	0.4888	1.0	1.0	1.0	1.0	1.0	1.0	3.0	refseq	refseq
Enterobacter~phage~F20	Heunggongvirae	Uroviricota	Caudoviricetes	Caudovirales	Drexlerviridae	Webervirus	preVC_599	Clustered	VC_599_0	35.0	0.9638	1.0	4.676106847	0.9638	1.0	1.0	1.0	1.0	1.0	1.0	1.0	refseq	refseq
Klebsiella~phage~13	Heunggongvirae	Uroviricota	Caudoviricetes	Caudovirales	Drexlerviridae	Webervirus	preVC_599	Clustered	VC_599_0	35.0	0.9638	1.0	4.676106847	0.9638	1.0	1.0	1.0	1.0	1.0	1.0	1.0	refseq	refseq
Klebsiella~phage~1513	Heunggongvirae	Uroviricota	Caudoviricetes	Caudovirales	Drexlerviridae	Webervirus	preVC_599	Clustered	VC_599_0	35.0	0.9638	1.0	4.676106847	0.9638	1.0	1.0	1.0	1.0	1.0	1.0	1.0	refseq	refseq
Klebsiella~phage~GH-K3	Heunggongvirae	Uroviricota	Caudoviricetes	Caudovirales	Drexlerviridae	Webervirus	preVC_599	Clustered	VC_599_0	35.0	0.9638	1.0	4.676106847	0.9638	1.0	1.0	1.0	1.0	1.0	1.0	1.0	refseq	refseq
Klebsiella~phage~GML-KpCol1	Heunggongvirae	Uroviricota	Caudoviricetes	Caudovirales	Drexlerviridae	Webervirus	preVC_599	Clustered	VC_599_0	35.0	0.9638	1.0	4.676106847	0.9638	1.0	1.0	1.0	1.0	1.0	1.0	1.0	refseq	refseq
Klebsiella~phage~JY917	Heunggongvirae	Uroviricota	Caudoviricetes	Caudovirales	Drexlerviridae	Webervirus	preVC_599	Clustered	VC_599_0	35.0	0.9638	1.0	4.676106847	0.9638	1.0	1.0	1.0	1.0	1.0	1.0	1.0	refseq	refseq
Klebsiella~phage~KL	Heunggongvirae	Uroviricota	Caudoviricetes	Caudovirales	Drexlerviridae	Webervirus	preVC_599	Clustered	VC_599_0	35.0	0.9638	1.0	4.676106847	0.9638	1.0	1.0	1.0	1.0	1.0	1.0	1.0	refseq	refseq
Klebsiella~phage~KLPN1	Heunggongvirae	Uroviricota	Caudoviricetes	Caudovirales	Drexlerviridae	Webervirus	preVC_599	Clustered	VC_599_0	35.0	0.9638	1.0	4.676106847	0.9638	1.0	1.0	1.0	1.0	1.0	1.0	1.0	refseq	refseq
Klebsiella~phage~KOX1	Heunggongvirae	Uroviricota	Caudoviricetes	Caudovirales	Drexlerviridae	Webervirus	preVC_599	Clustered	VC_599_0	35.0	0.9638	1.0	4.676106847	0.9638	1.0	1.0	1.0	1.0	1.0	1.0	1.0	refseq	refseq
Klebsiella~phage~KP1801	Heunggongvirae	Uroviricota	Caudoviricetes	Caudovirales	Drexlerviridae	Webervirus	preVC_599	Clustered	VC_599_0	35.0	0.9638	1.0	4.676106847	0.9638	1.0	1.0	1.0	1.0	1.0	1.0	1.0	refseq	refseq
Klebsiella~phage~KP36	Heunggongvirae	Uroviricota	Caudoviricetes	Caudovirales	Drexlerviridae	Webervirus	preVC_599	Clustered	VC_599_0	35.0	0.9638	1.0	4.676106847	0.9638	1.0	1.0	1.0	1.0	1.0	1.0	1.0	refseq	refseq
Klebsiella~phage~KPN~N141	Heunggongvirae	Uroviricota	Caudoviricetes	Caudovirales	Drexlerviridae	Webervirus	preVC_599	Clustered	VC_599_0	35.0	0.9638	1.0	4.676106847	0.9638	1.0	1.0	1.0	1.0	1.0	1.0	1.0	refseq	refseq
Klebsiella~phage~KpKT21phi1	Heunggongvirae	Uroviricota	Caudoviricetes	Caudovirales	Drexlerviridae	Webervirus	preVC_599	Clustered	VC_599_0	35.0	0.9638	1.0	4.676106847	0.9638	1.0	1.0	1.0	1.0	1.0	1.0	1.0	refseq	refseq
Klebsiella~phage~MezzoGao	Heunggongvirae	Uroviricota	Caudoviricetes	Caudovirales	Drexlerviridae	Webervirus	preVC_599	Clustered	VC_599_0	35.0	0.9638	1.0	4.676106847	0.9638	1.0	1.0	1.0	1.0	1.0	1.0	1.0	refseq	refseq
Klebsiella~phage~NJR15	Heunggongvirae	Uroviricota	Caudoviricetes	Caudovirales	Drexlerviridae	Webervirus	preVC_599	Clustered	VC_599_0	35.0	0.9638	1.0	4.676106847	0.9638	1.0	1.0	1.0	1.0	1.0	1.0	1.0	refseq	refseq
Klebsiella~phage~NJS1	Heunggongvirae	Uroviricota	Caudoviricetes	Caudovirales	Drexlerviridae	Webervirus	preVC_599	Clustered	VC_599_0	35.0	0.9638	1.0	4.676106847	0.9638	1.0	1.0	1.0	1.0	1.0	1.0	1.0	refseq	refseq
Klebsiella~phage~NJS2	Heunggongvirae	Uroviricota	Caudoviricetes	Caudovirales	Drexlerviridae	Webervirus	preVC_599	Clustered	VC_599_0	35.0	0.9638	1.0	4.676106847	0.9638	1.0	1.0	1.0	1.0	1.0	1.0	1.0	refseq	refseq
Klebsiella~phage~PKP126	Heunggongvirae	Uroviricota	Caudoviricetes	Caudovirales	Drexlerviridae	Webervirus	preVC_599	Clustered	VC_599_0	35.0	0.9638	1.0	4.676106847	0.9638	1.0	1.0	1.0	1.0	1.0	1.0	1.0	refseq	refseq
Klebsiella~phage~PhiKpNIH-2	Heunggongvirae	Uroviricota	Caudoviricetes	Caudovirales	Drexlerviridae	Webervirus	preVC_599	Clustered	VC_599_0	35.0	0.9638	1.0	4.676106847	0.9638	1.0	1.0	1.0	1.0	1.0	1.0	1.0	refseq	refseq
Klebsiella~phage~RAD2	Heunggongvirae	Uroviricota	Caudoviricetes	Caudovirales	Drexlerviridae	Webervirus	preVC_599	Clustered	VC_599_0	35.0	0.9638	1.0	4.676106847	0.9638	1.0	1.0	1.0	1.0	1.0	1.0	1.0	refseq	refseq
Klebsiella~phage~Shelby	Heunggongvirae	Uroviricota	Caudoviricetes	Caudovirales	Drexlerviridae	Webervirus	preVC_599	Clustered	VC_599_0	35.0	0.9638	1.0	4.676106847	0.9638	1.0	1.0	1.0	1.0	1.0	1.0	1.0	refseq	refseq
Klebsiella~phage~Sin4	Heunggongvirae	Uroviricota	Caudoviricetes	Caudovirales	Drexlerviridae	Webervirus	preVC_599	Clustered	VC_599_0	35.0	0.9638	1.0	4.676106847	0.9638	1.0	1.0	1.0	1.0	1.0	1.0	1.0	refseq	refseq
Klebsiella~phage~Skenny	Heunggongvirae	Uroviricota	Caudoviricetes	Caudovirales	Drexlerviridae	Webervirus	preVC_599	Clustered	VC_599_0	35.0	0.9638	1.0	4.676106847	0.9638	1.0	1.0	1.0	1.0	1.0	1.0	1.0	refseq	refseq
Klebsiella~phage~Sushi	Heunggongvirae	Uroviricota	Caudoviricetes	Caudovirales	Drexlerviridae	Webervirus	preVC_599	Clustered	VC_599_0	35.0	0.9638	1.0	4.676106847	0.9638	1.0	1.0	1.0	1.0	1.0	1.0	1.0	refseq	refseq
Klebsiella~phage~Sweeny	Heunggongvirae	Uroviricota	Caudoviricetes	Caudovirales	Drexlerviridae	Webervirus	preVC_599	Clustered	VC_599_0	35.0	0.9638	1.0	4.676106847	0.9638	1.0	1.0	1.0	1.0	1.0	1.0	1.0	refseq	refseq
Klebsiella~phage~TAH8	Heunggongvirae	Uroviricota	Caudoviricetes	Caudovirales	Drexlerviridae	Webervirus	preVC_599	Clustered	VC_599_0	35.0	0.9638	1.0	4.676106847	0.9638	1.0	1.0	1.0	1.0	1.0	1.0	1.0	refseq	refseq
Klebsiella~phage~TSK1	Heunggongvirae	Uroviricota	Caudoviricetes	Caudovirales	Drexlerviridae	Webervirus	preVC_599	Clustered	VC_599_0	35.0	0.9638	1.0	4.676106847	0.9638	1.0	1.0	1.0	1.0	1.0	1.0	1.0	refseq	refseq
Klebsiella~phage~vB_KpnS_15-38_KLPPOU149	Heunggongvirae	Uroviricota	Caudoviricetes	Caudovirales	Drexlerviridae	Webervirus	preVC_599	Clustered	VC_599_0	35.0	0.9638	1.0	4.676106847	0.9638	1.0	1.0	1.0	1.0	1.0	1.0	1.0	refseq	refseq
Klebsiella~phage~vB_KpnS_Alina	Heunggongvirae	Uroviricota	Caudoviricetes	Caudovirales	Drexlerviridae	Webervirus	preVC_599	Clustered	VC_599_0	35.0	0.9638	1.0	4.676106847	0.9638	1.0	1.0	1.0	1.0	1.0	1.0	1.0	refseq	refseq
Klebsiella~phage~vB_KpnS_Call	Heunggongvirae	Uroviricota	Caudoviricetes	Caudovirales	Drexlerviridae	Webervirus	preVC_599	Clustered	VC_599_0	35.0	0.9638	1.0	4.676106847	0.9638	1.0	1.0	1.0	1.0	1.0	1.0	1.0	refseq	refseq
Klebsiella~phage~vB_KpnS_Domnhall	Heunggongvirae	Uroviricota	Caudoviricetes	Caudovirales	Drexlerviridae	Webervirus	preVC_599	Clustered	VC_599_0	35.0	0.9638	1.0	4.676106847	0.9638	1.0	1.0	1.0	1.0	1.0	1.0	1.0	refseq	refseq
Klebsiella~phage~vB_KpnS_FZ10	Heunggongvirae	Uroviricota	Caudoviricetes	Caudovirales	Drexlerviridae	Webervirus	preVC_599	Clustered	VC_599_0	35.0	0.9638	1.0	4.676106847	0.9638	1.0	1.0	1.0	1.0	1.0	1.0	1.0	refseq	refseq
Klebsiella~phage~vB_KpnS_IMGroot	Heunggongvirae	Uroviricota	Caudoviricetes	Caudovirales	Drexlerviridae	Webervirus	preVC_599	Clustered	VC_599_0	35.0	0.9638	1.0	4.676106847	0.9638	1.0	1.0	1.0	1.0	1.0	1.0	1.0	refseq	refseq
Klebsiella~phage~vB_KpnS_KpV522	Heunggongvirae	Uroviricota	Caudoviricetes	Caudovirales	Drexlerviridae	Webervirus	preVC_599	Clustered	VC_599_0	35.0	0.9638	1.0	4.676106847	0.9638	1.0	1.0	1.0	1.0	1.0	1.0	1.0	refseq	refseq
Klebsiella~phage~vB_KpnS_SegesCirculi	Heunggongvirae	Uroviricota	Caudoviricetes	Caudovirales	Drexlerviridae	Webervirus	preVC_599	Clustered	VC_599_0	35.0	0.9638	1.0	4.676106847	0.9638	1.0	1.0	1.0	1.0	1.0	1.0	1.0	refseq	refseq
Enterobacter~phage~phiEap-1	Heunggongvirae	Uroviricota	Caudoviricetes	Caudovirales	Autographiviridae	Eapunavirus	preVC_605	Clustered	VC_605_0	24.0	0.6997	1.0	4.293904652	0.6997	1.0	1.0	1.0	1.0	1.0	1.0	2.0	refseq	refseq
Escherichia~phage~K30	Heunggongvirae	Uroviricota	Caudoviricetes	Caudovirales	Autographiviridae	Przondovirus	preVC_605	Clustered	VC_605_0	24.0	0.6997	1.0	4.293904652	0.6997	1.0	1.0	1.0	1.0	1.0	1.0	2.0	refseq	refseq
Klebsiella~phage~2044-307w	Heunggongvirae	Uroviricota	Caudoviricetes	Caudovirales	Autographiviridae	Przondovirus	preVC_605	Clustered	VC_605_0	24.0	0.6997	1.0	4.293904652	0.6997	1.0	1.0	1.0	1.0	1.0	1.0	2.0	refseq	refseq
Klebsiella~phage~Henu1	Heunggongvirae	Uroviricota	Caudoviricetes	Caudovirales	Autographiviridae	Przondovirus	preVC_605	Clustered	VC_605_0	24.0	0.6997	1.0	4.293904652	0.6997	1.0	1.0	1.0	1.0	1.0	1.0	2.0	refseq	refseq
Klebsiella~phage~K11	Heunggongvirae	Uroviricota	Caudoviricetes	Caudovirales	Autographiviridae	Przondovirus	preVC_605	Clustered	VC_605_0	24.0	0.6997	1.0	4.293904652	0.6997	1.0	1.0	1.0	1.0	1.0	1.0	2.0	refseq	refseq
Klebsiella~phage~K5	Heunggongvirae	Uroviricota	Caudoviricetes	Caudovirales	Autographiviridae	Przondovirus	preVC_605	Clustered	VC_605_0	24.0	0.6997	1.0	4.293904652	0.6997	1.0	1.0	1.0	1.0	1.0	1.0	2.0	refseq	refseq
Klebsiella~phage~K5-2	Heunggongvirae	Uroviricota	Caudoviricetes	Caudovirales	Autographiviridae	Przondovirus	preVC_605	Clustered	VC_605_0	24.0	0.6997	1.0	4.293904652	0.6997	1.0	1.0	1.0	1.0	1.0	1.0	2.0	refseq	refseq
Klebsiella~phage~K5-4	Heunggongvirae	Uroviricota	Caudoviricetes	Caudovirales	Autographiviridae	Przondovirus	preVC_605	Clustered	VC_605_0	24.0	0.6997	1.0	4.293904652	0.6997	1.0	1.0	1.0	1.0	1.0	1.0	2.0	refseq	refseq
Klebsiella~phage~KP32	Heunggongvirae	Uroviricota	Caudoviricetes	Caudovirales	Autographiviridae	Przondovirus	preVC_605	Clustered	VC_605_0	24.0	0.6997	1.0	4.293904652	0.6997	1.0	1.0	1.0	1.0	1.0	1.0	2.0	refseq	refseq
Klebsiella~phage~Pharr	Heunggongvirae	Uroviricota	Caudoviricetes	Caudovirales	Autographiviridae	Przondovirus	preVC_605	Clustered	VC_605_0	24.0	0.6997	1.0	4.293904652	0.6997	1.0	1.0	1.0	1.0	1.0	1.0	2.0	refseq	refseq
Klebsiella~phage~SH-Kp~152234	Heunggongvirae	Uroviricota	Caudoviricetes	Caudovirales	Autographiviridae	Przondovirus	preVC_605	Clustered	VC_605_0	24.0	0.6997	1.0	4.293904652	0.6997	1.0	1.0	1.0	1.0	1.0	1.0	2.0	refseq	refseq
Klebsiella~phage~SH-Kp~152410	Heunggongvirae	Uroviricota	Caudoviricetes	Caudovirales	Autographiviridae	Przondovirus	preVC_605	Clustered	VC_605_0	24.0	0.6997	1.0	4.293904652	0.6997	1.0	1.0	1.0	1.0	1.0	1.0	2.0	refseq	refseq
Klebsiella~phage~kpssk3	Heunggongvirae	Uroviricota	Caudoviricetes	Caudovirales	Autographiviridae	Przondovirus	preVC_605	Clustered	VC_605_0	24.0	0.6997	1.0	4.293904652	0.6997	1.0	1.0	1.0	1.0	1.0	1.0	2.0	refseq	refseq
Klebsiella~phage~vB_Kp1	Heunggongvirae	Uroviricota	Caudoviricetes	Caudovirales	Autographiviridae	Przondovirus	preVC_605	Clustered	VC_605_0	24.0	0.6997	1.0	4.293904652	0.6997	1.0	1.0	1.0	1.0	1.0	1.0	2.0	refseq	refseq
Klebsiella~phage~vB_KpnP_BIS33	Heunggongvirae	Uroviricota	Caudoviricetes	Caudovirales	Autographiviridae	Przondovirus	preVC_605	Clustered	VC_605_0	24.0	0.6997	1.0	4.293904652	0.6997	1.0	1.0	1.0	1.0	1.0	1.0	2.0	refseq	refseq
Klebsiella~phage~vB_KpnP_IL33	Heunggongvirae	Uroviricota	Caudoviricetes	Caudovirales	Autographiviridae	Przondovirus	preVC_605	Clustered	VC_605_0	24.0	0.6997	1.0	4.293904652	0.6997	1.0	1.0	1.0	1.0	1.0	1.0	2.0	refseq	refseq
Klebsiella~phage~vB_KpnP_IME205	Heunggongvirae	Uroviricota	Caudoviricetes	Caudovirales	Autographiviridae	Przondovirus	preVC_605	Clustered	VC_605_0	24.0	0.6997	1.0	4.293904652	0.6997	1.0	1.0	1.0	1.0	1.0	1.0	2.0	refseq	refseq
Klebsiella~phage~vB_KpnP_IME321	Heunggongvirae	Uroviricota	Caudoviricetes	Caudovirales	Autographiviridae	Przondovirus	preVC_605	Clustered	VC_605_0	24.0	0.6997	1.0	4.293904652	0.6997	1.0	1.0	1.0	1.0	1.0	1.0	2.0	refseq	refseq
Klebsiella~phage~vB_KpnP_KpV289	Heunggongvirae	Uroviricota	Caudoviricetes	Caudovirales	Autographiviridae	Przondovirus	preVC_605	Clustered	VC_605_0	24.0	0.6997	1.0	4.293904652	0.6997	1.0	1.0	1.0	1.0	1.0	1.0	2.0	refseq	refseq
Klebsiella~phage~vB_KpnP_KpV763	Heunggongvirae	Uroviricota	Caudoviricetes	Caudovirales	Autographiviridae	Przondovirus	preVC_605	Clustered	VC_605_0	24.0	0.6997	1.0	4.293904652	0.6997	1.0	1.0	1.0	1.0	1.0	1.0	2.0	refseq	refseq
Klebsiella~phage~vB_KpnP_KpV766	Heunggongvirae	Uroviricota	Caudoviricetes	Caudovirales	Autographiviridae	Przondovirus	preVC_605	Clustered	VC_605_0	24.0	0.6997	1.0	4.293904652	0.6997	1.0	1.0	1.0	1.0	1.0	1.0	2.0	refseq	refseq
Klebsiella~phage~vB_KpnP_KpV767	Heunggongvirae	Uroviricota	Caudoviricetes	Caudovirales	Autographiviridae	Przondovirus	preVC_605	Clustered	VC_605_0	24.0	0.6997	1.0	4.293904652	0.6997	1.0	1.0	1.0	1.0	1.0	1.0	2.0	refseq	refseq
Klebsiella~phage~vB_KpnP_PRA33	Heunggongvirae	Uroviricota	Caudoviricetes	Caudovirales	Autographiviridae	Przondovirus	preVC_605	Clustered	VC_605_0	24.0	0.6997	1.0	4.293904652	0.6997	1.0	1.0	1.0	1.0	1.0	1.0	2.0	refseq	refseq
Klebsiella~virus~KP32	Heunggongvirae	Uroviricota	Caudoviricetes	Caudovirales	Autographiviridae	Przondovirus	preVC_605	Clustered	VC_605_0	24.0	0.6997	1.0	4.293904652	0.6997	1.0	1.0	1.0	1.0	1.0	1.0	2.0	refseq	refseq
Enterobacter~phage~phiEap-2	Heunggongvirae	Uroviricota	Caudoviricetes	Caudovirales	Siphoviridae	Cornellvirus	preVC_666	Clustered	VC_666_0	26.0	0.8552	1.0	5.702565923	0.8552	1.0	1.0	1.0	1.0	1.0	1.0	3.0	refseq	refseq, and virome Cluster
Escherichia~phage~K1G	Heunggongvirae	Uroviricota	Caudoviricetes	Caudovirales	Siphoviridae	Kagunavirus	preVC_666	Clustered	VC_666_0	26.0	0.8552	1.0	5.702565923	0.8552	1.0	1.0	1.0	1.0	1.0	1.0	3.0	refseq	refseq, and virome Cluster
Escherichia~phage~K1H	Heunggongvirae	Uroviricota	Caudoviricetes	Caudovirales	Siphoviridae	Kagunavirus	preVC_666	Clustered	VC_666_0	26.0	0.8552	1.0	5.702565923	0.8552	1.0	1.0	1.0	1.0	1.0	1.0	3.0	refseq	refseq, and virome Cluster
Escherichia~phage~K1ind1	Heunggongvirae	Uroviricota	Caudoviricetes	Caudovirales	Siphoviridae	Kagunavirus	preVC_666	Clustered	VC_666_0	26.0	0.8552	1.0	5.702565923	0.8552	1.0	1.0	1.0	1.0	1.0	1.0	3.0	refseq	refseq, and virome Cluster
Escherichia~phage~K1ind2	Heunggongvirae	Uroviricota	Caudoviricetes	Caudovirales	Siphoviridae	Kagunavirus	preVC_666	Clustered	VC_666_0	26.0	0.8552	1.0	5.702565923	0.8552	1.0	1.0	1.0	1.0	1.0	1.0	3.0	refseq	refseq, and virome Cluster
Escherichia~phage~VB_EcoS-Golestan	Heunggongvirae	Uroviricota	Caudoviricetes	Caudovirales	Siphoviridae	Kagunavirus	preVC_666	Clustered	VC_666_0	26.0	0.8552	1.0	5.702565923	0.8552	1.0	1.0	1.0	1.0	1.0	1.0	3.0	refseq	refseq, and virome Cluster
Raoultella~phage~RP180	Heunggongvirae	Uroviricota	Caudoviricetes	Caudovirales	Siphoviridae	Kagunavirus	preVC_666	Clustered	VC_666_0	26.0	0.8552	1.0	5.702565923	0.8552	1.0	1.0	1.0	1.0	1.0	1.0	3.0	refseq	refseq, and virome Cluster
SM1005_MG_virome_scaffold_1141_c1-cat_1	Unassigned	Unassigned	Unassigned	Unassigned	Unassigned	Unassigned	preVC_666	Clustered	VC_666_0	26.0	0.8552	1.0	5.702565923	0.8552	1.0	1.0	1.0	1.0	1.0	1.0	3.0	virome	refseq, and virome Cluster
Salmonella~phage~BPS11Q3	Heunggongvirae	Uroviricota	Caudoviricetes	Caudovirales	Siphoviridae	Jerseyvirus	preVC_666	Clustered	VC_666_0	26.0	0.8552	1.0	5.702565923	0.8552	1.0	1.0	1.0	1.0	1.0	1.0	3.0	refseq	refseq, and virome Cluster
Salmonella~phage~Ent1	Heunggongvirae	Uroviricota	Caudoviricetes	Caudovirales	Siphoviridae	Jerseyvirus	preVC_666	Clustered	VC_666_0	26.0	0.8552	1.0	5.702565923	0.8552	1.0	1.0	1.0	1.0	1.0	1.0	3.0	refseq	refseq, and virome Cluster
Salmonella~phage~FSL~SP-031	Heunggongvirae	Uroviricota	Caudoviricetes	Caudovirales	Siphoviridae	Cornellvirus	preVC_666	Clustered	VC_666_0	26.0	0.8552	1.0	5.702565923	0.8552	1.0	1.0	1.0	1.0	1.0	1.0	3.0	refseq	refseq, and virome Cluster
Salmonella~phage~FSL~SP-101	Heunggongvirae	Uroviricota	Caudoviricetes	Caudovirales	Siphoviridae	Jerseyvirus	preVC_666	Clustered	VC_666_0	26.0	0.8552	1.0	5.702565923	0.8552	1.0	1.0	1.0	1.0	1.0	1.0	3.0	refseq	refseq, and virome Cluster
Salmonella~phage~Jersey	Heunggongvirae	Uroviricota	Caudoviricetes	Caudovirales	Siphoviridae	Jerseyvirus	preVC_666	Clustered	VC_666_0	26.0	0.8552	1.0	5.702565923	0.8552	1.0	1.0	1.0	1.0	1.0	1.0	3.0	refseq	refseq, and virome Cluster
Salmonella~phage~L13	Heunggongvirae	Uroviricota	Caudoviricetes	Caudovirales	Siphoviridae	Jerseyvirus	preVC_666	Clustered	VC_666_0	26.0	0.8552	1.0	5.702565923	0.8552	1.0	1.0	1.0	1.0	1.0	1.0	3.0	refseq	refseq, and virome Cluster
Salmonella~phage~LSPA1	Heunggongvirae	Uroviricota	Caudoviricetes	Caudovirales	Siphoviridae	Jerseyvirus	preVC_666	Clustered	VC_666_0	26.0	0.8552	1.0	5.702565923	0.8552	1.0	1.0	1.0	1.0	1.0	1.0	3.0	refseq	refseq, and virome Cluster
Salmonella~phage~MA12	Heunggongvirae	Uroviricota	Caudoviricetes	Caudovirales	Siphoviridae	Jerseyvirus	preVC_666	Clustered	VC_666_0	26.0	0.8552	1.0	5.702565923	0.8552	1.0	1.0	1.0	1.0	1.0	1.0	3.0	refseq	refseq, and virome Cluster
Salmonella~phage~SE2	Heunggongvirae	Uroviricota	Caudoviricetes	Caudovirales	Siphoviridae	Jerseyvirus	preVC_666	Clustered	VC_666_0	26.0	0.8552	1.0	5.702565923	0.8552	1.0	1.0	1.0	1.0	1.0	1.0	3.0	refseq	refseq, and virome Cluster
Salmonella~phage~SETP13	Heunggongvirae	Uroviricota	Caudoviricetes	Caudovirales	Siphoviridae	Jerseyvirus	preVC_666	Clustered	VC_666_0	26.0	0.8552	1.0	5.702565923	0.8552	1.0	1.0	1.0	1.0	1.0	1.0	3.0	refseq	refseq, and virome Cluster
Salmonella~phage~SETP3	Heunggongvirae	Uroviricota	Caudoviricetes	Caudovirales	Siphoviridae	Jerseyvirus	preVC_666	Clustered	VC_666_0	26.0	0.8552	1.0	5.702565923	0.8552	1.0	1.0	1.0	1.0	1.0	1.0	3.0	refseq	refseq, and virome Cluster
Salmonella~phage~SETP7	Heunggongvirae	Uroviricota	Caudoviricetes	Caudovirales	Siphoviridae	Jerseyvirus	preVC_666	Clustered	VC_666_0	26.0	0.8552	1.0	5.702565923	0.8552	1.0	1.0	1.0	1.0	1.0	1.0	3.0	refseq	refseq, and virome Cluster
Salmonella~phage~SS3e	Heunggongvirae	Uroviricota	Caudoviricetes	Caudovirales	Siphoviridae	Jerseyvirus	preVC_666	Clustered	VC_666_0	26.0	0.8552	1.0	5.702565923	0.8552	1.0	1.0	1.0	1.0	1.0	1.0	3.0	refseq	refseq, and virome Cluster
Salmonella~phage~f18SE	Heunggongvirae	Uroviricota	Caudoviricetes	Caudovirales	Siphoviridae	Jerseyvirus	preVC_666	Clustered	VC_666_0	26.0	0.8552	1.0	5.702565923	0.8552	1.0	1.0	1.0	1.0	1.0	1.0	3.0	refseq	refseq, and virome Cluster
Salmonella~phage~vB_SenS-Ent2	Heunggongvirae	Uroviricota	Caudoviricetes	Caudovirales	Siphoviridae	Jerseyvirus	preVC_666	Clustered	VC_666_0	26.0	0.8552	1.0	5.702565923	0.8552	1.0	1.0	1.0	1.0	1.0	1.0	3.0	refseq	refseq, and virome Cluster
Salmonella~phage~vB_SenS-Ent3	Heunggongvirae	Uroviricota	Caudoviricetes	Caudovirales	Siphoviridae	Jerseyvirus	preVC_666	Clustered	VC_666_0	26.0	0.8552	1.0	5.702565923	0.8552	1.0	1.0	1.0	1.0	1.0	1.0	3.0	refseq	refseq, and virome Cluster
Salmonella~phage~vB_SenS_AG11	Heunggongvirae	Uroviricota	Caudoviricetes	Caudovirales	Siphoviridae	Jerseyvirus	preVC_666	Clustered	VC_666_0	26.0	0.8552	1.0	5.702565923	0.8552	1.0	1.0	1.0	1.0	1.0	1.0	3.0	refseq	refseq, and virome Cluster
Salmonella~phage~wksl3	Heunggongvirae	Uroviricota	Caudoviricetes	Caudovirales	Siphoviridae	Jerseyvirus	preVC_666	Clustered	VC_666_0	26.0	0.8552	1.0	5.702565923	0.8552	1.0	1.0	1.0	1.0	1.0	1.0	3.0	refseq	refseq, and virome Cluster
Enterobacter~phage~phiEap-3	Heunggongvirae	Uroviricota	Caudoviricetes	Caudovirales	Myoviridae	Slopekvirus	preVC_88	Clustered	VC_88_0	7.0	0.1453	1.0	5.678440957	0.1453	1.0	1.0	1.0	1.0	1.0	1.0	1.0	refseq	refseq
Escherichia~phage~phT4A	Heunggongvirae	Uroviricota	Caudoviricetes	Caudovirales	Myoviridae	Slopekvirus	preVC_88	Clustered	VC_88_0	7.0	0.1453	1.0	5.678440957	0.1453	1.0	1.0	1.0	1.0	1.0	1.0	1.0	refseq	refseq
Klebsiella~phage~KP15	Heunggongvirae	Uroviricota	Caudoviricetes	Caudovirales	Myoviridae	Slopekvirus	preVC_88	Clustered	VC_88_0	7.0	0.1453	1.0	5.678440957	0.1453	1.0	1.0	1.0	1.0	1.0	1.0	1.0	refseq	refseq
Klebsiella~phage~KP27	Heunggongvirae	Uroviricota	Caudoviricetes	Caudovirales	Myoviridae	Slopekvirus	preVC_88	Clustered	VC_88_0	7.0	0.1453	1.0	5.678440957	0.1453	1.0	1.0	1.0	1.0	1.0	1.0	1.0	refseq	refseq
Klebsiella~phage~Matisse	Heunggongvirae	Uroviricota	Caudoviricetes	Caudovirales	Myoviridae	Slopekvirus	preVC_88	Clustered	VC_88_0	7.0	0.1453	1.0	5.678440957	0.1453	1.0	1.0	1.0	1.0	1.0	1.0	1.0	refseq	refseq
Klebsiella~phage~Miro	Heunggongvirae	Uroviricota	Caudoviricetes	Caudovirales	Myoviridae	Slopekvirus	preVC_88	Clustered	VC_88_0	7.0	0.1453	1.0	5.678440957	0.1453	1.0	1.0	1.0	1.0	1.0	1.0	1.0	refseq	refseq
Klebsiella~phage~PMBT1	Heunggongvirae	Uroviricota	Caudoviricetes	Caudovirales	Myoviridae	Slopekvirus	preVC_88	Clustered	VC_88_0	7.0	0.1453	1.0	5.678440957	0.1453	1.0	1.0	1.0	1.0	1.0	1.0	1.0	refseq	refseq
Enterobacter~phage~phiKDA1	Heunggongvirae	Uroviricota	Caudoviricetes	Caudovirales	Autographiviridae	Koutsourovirus	preVC_639	Clustered	VC_639_0	21.0	0.7595	1.0	4.719866783	0.7595	1.0	1.0	1.0	1.0	1.0	1.0	3.0	refseq	refseq
Escherichia~phage~Minorna	Heunggongvirae	Uroviricota	Caudoviricetes	Caudovirales	Autographiviridae	Drulisvirus	preVC_639	Clustered	VC_639_0	21.0	0.7595	1.0	4.719866783	0.7595	1.0	1.0	1.0	1.0	1.0	1.0	3.0	refseq	refseq
Klebsiella~phage~AltoGao	Heunggongvirae	Uroviricota	Caudoviricetes	Caudovirales	Autographiviridae	Drulisvirus	preVC_639	Clustered	VC_639_0	21.0	0.7595	1.0	4.719866783	0.7595	1.0	1.0	1.0	1.0	1.0	1.0	3.0	refseq	refseq
Klebsiella~phage~F19	Heunggongvirae	Uroviricota	Caudoviricetes	Caudovirales	Autographiviridae	Drulisvirus	preVC_639	Clustered	VC_639_0	21.0	0.7595	1.0	4.719866783	0.7595	1.0	1.0	1.0	1.0	1.0	1.0	3.0	refseq	refseq
Klebsiella~phage~KP-Rio/2015	Heunggongvirae	Uroviricota	Caudoviricetes	Caudovirales	Autographiviridae	Drulisvirus	preVC_639	Clustered	VC_639_0	21.0	0.7595	1.0	4.719866783	0.7595	1.0	1.0	1.0	1.0	1.0	1.0	3.0	refseq	refseq
Klebsiella~phage~KP34	Heunggongvirae	Uroviricota	Caudoviricetes	Caudovirales	Autographiviridae	Drulisvirus	preVC_639	Clustered	VC_639_0	21.0	0.7595	1.0	4.719866783	0.7595	1.0	1.0	1.0	1.0	1.0	1.0	3.0	refseq	refseq
Klebsiella~phage~KPV811	Heunggongvirae	Uroviricota	Caudoviricetes	Caudovirales	Autographiviridae	Drulisvirus	preVC_639	Clustered	VC_639_0	21.0	0.7595	1.0	4.719866783	0.7595	1.0	1.0	1.0	1.0	1.0	1.0	3.0	refseq	refseq
Klebsiella~phage~Kp2	Heunggongvirae	Uroviricota	Caudoviricetes	Caudovirales	Autographiviridae	Drulisvirus	preVC_639	Clustered	VC_639_0	21.0	0.7595	1.0	4.719866783	0.7595	1.0	1.0	1.0	1.0	1.0	1.0	3.0	refseq	refseq
Klebsiella~phage~KpV41	Heunggongvirae	Uroviricota	Caudoviricetes	Caudovirales	Autographiviridae	Drulisvirus	preVC_639	Clustered	VC_639_0	21.0	0.7595	1.0	4.719866783	0.7595	1.0	1.0	1.0	1.0	1.0	1.0	3.0	refseq	refseq
Klebsiella~phage~KpV475	Heunggongvirae	Uroviricota	Caudoviricetes	Caudovirales	Autographiviridae	Drulisvirus	preVC_639	Clustered	VC_639_0	21.0	0.7595	1.0	4.719866783	0.7595	1.0	1.0	1.0	1.0	1.0	1.0	3.0	refseq	refseq
Klebsiella~phage~KpV71	Heunggongvirae	Uroviricota	Caudoviricetes	Caudovirales	Autographiviridae	Drulisvirus	preVC_639	Clustered	VC_639_0	21.0	0.7595	1.0	4.719866783	0.7595	1.0	1.0	1.0	1.0	1.0	1.0	3.0	refseq	refseq
Klebsiella~phage~NTUH-K2044-K1-1	Heunggongvirae	Uroviricota	Caudoviricetes	Caudovirales	Autographiviridae	Drulisvirus	preVC_639	Clustered	VC_639_0	21.0	0.7595	1.0	4.719866783	0.7595	1.0	1.0	1.0	1.0	1.0	1.0	3.0	refseq	refseq
Klebsiella~phage~myPSH1235	Heunggongvirae	Uroviricota	Caudoviricetes	Caudovirales	Autographiviridae	Drulisvirus	preVC_639	Clustered	VC_639_0	21.0	0.7595	1.0	4.719866783	0.7595	1.0	1.0	1.0	1.0	1.0	1.0	3.0	refseq	refseq
Klebsiella~phage~phiBO1E	Heunggongvirae	Uroviricota	Caudoviricetes	Caudovirales	Autographiviridae	Drulisvirus	preVC_639	Clustered	VC_639_0	21.0	0.7595	1.0	4.719866783	0.7595	1.0	1.0	1.0	1.0	1.0	1.0	3.0	refseq	refseq
Klebsiella~phage~phiKpS2	Heunggongvirae	Uroviricota	Caudoviricetes	Caudovirales	Autographiviridae	Drulisvirus	preVC_639	Clustered	VC_639_0	21.0	0.7595	1.0	4.719866783	0.7595	1.0	1.0	1.0	1.0	1.0	1.0	3.0	refseq	refseq
Klebsiella~phage~vB_KpnP_KpV48	Heunggongvirae	Uroviricota	Caudoviricetes	Caudovirales	Autographiviridae	Drulisvirus	preVC_639	Clustered	VC_639_0	21.0	0.7595	1.0	4.719866783	0.7595	1.0	1.0	1.0	1.0	1.0	1.0	3.0	refseq	refseq
Klebsiella~phage~vB_KpnP_KpV74	Heunggongvirae	Uroviricota	Caudoviricetes	Caudovirales	Autographiviridae	Drulisvirus	preVC_639	Clustered	VC_639_0	21.0	0.7595	1.0	4.719866783	0.7595	1.0	1.0	1.0	1.0	1.0	1.0	3.0	refseq	refseq
Klebsiella~phage~vB_KpnP_SU503	Heunggongvirae	Uroviricota	Caudoviricetes	Caudovirales	Autographiviridae	Drulisvirus	preVC_639	Clustered	VC_639_0	21.0	0.7595	1.0	4.719866783	0.7595	1.0	1.0	1.0	1.0	1.0	1.0	3.0	refseq	refseq
Klebsiella~phage~vB_KpnP_SU552A	Heunggongvirae	Uroviricota	Caudoviricetes	Caudovirales	Autographiviridae	Drulisvirus	preVC_639	Clustered	VC_639_0	21.0	0.7595	1.0	4.719866783	0.7595	1.0	1.0	1.0	1.0	1.0	1.0	3.0	refseq	refseq
Shigella~phage~Buco	Heunggongvirae	Uroviricota	Caudoviricetes	Caudovirales	Autographiviridae	Bucovirus	preVC_639	Clustered	VC_639_0	21.0	0.7595	1.0	4.719866783	0.7595	1.0	1.0	1.0	1.0	1.0	1.0	3.0	refseq	refseq
Shigella~phage~SFN6B	Heunggongvirae	Uroviricota	Caudoviricetes	Caudovirales	Autographiviridae	Drulisvirus	preVC_639	Clustered	VC_639_0	21.0	0.7595	1.0	4.719866783	0.7595	1.0	1.0	1.0	1.0	1.0	1.0	3.0	refseq	refseq
Enterococcus~phage~9183	Heunggongvirae	Uroviricota	Caudoviricetes	Caudovirales	Siphoviridae	Unassigned	preVC_381	Clustered	VC_381_0	3.0	0.4905	0.99989796	5.931436185	0.4904	1.0	1.0	1.0	1.0	1.0	1.0	0.0	refseq	refseq
Enterococcus~phage~nattely	Heunggongvirae	Uroviricota	Caudoviricetes	Caudovirales	Siphoviridae	Unassigned	preVC_381	Clustered	VC_381_0	3.0	0.4905	0.99989796	5.931436185	0.4904	1.0	1.0	1.0	1.0	1.0	1.0	0.0	refseq	refseq
Enterococus~phage~vipetofem	Heunggongvirae	Uroviricota	Caudoviricetes	Caudovirales	Siphoviridae	Unassigned	preVC_381	Clustered	VC_381_0	3.0	0.4905	0.99989796	5.931436185	0.4904	1.0	1.0	1.0	1.0	1.0	1.0	0.0	refseq	refseq
Enterococcus~phage~AE4_17	Heunggongvirae	Uroviricota	Caudoviricetes	Caudovirales	Rountreeviridae	Copernicusvirus	preVC_692	Clustered	VC_692_0	12.0	0.6717	1.0	2.200475415	0.6717	1.0	1.0	1.0	1.0	1.0	1.0	1.0	refseq	refseq
Enterococcus~phage~Idefix	Heunggongvirae	Uroviricota	Caudoviricetes	Caudovirales	Rountreeviridae	Copernicusvirus	preVC_692	Clustered	VC_692_0	12.0	0.6717	1.0	2.200475415	0.6717	1.0	1.0	1.0	1.0	1.0	1.0	1.0	refseq	refseq
Enterococcus~phage~vB_EfaP_Ef6.2	Heunggongvirae	Uroviricota	Caudoviricetes	Caudovirales	Rountreeviridae	Copernicusvirus	preVC_692	Clustered	VC_692_0	12.0	0.6717	1.0	2.200475415	0.6717	1.0	1.0	1.0	1.0	1.0	1.0	1.0	refseq	refseq
Enterococcus~phage~vB_EfaP_Ef6.3	Heunggongvirae	Uroviricota	Caudoviricetes	Caudovirales	Rountreeviridae	Copernicusvirus	preVC_692	Clustered	VC_692_0	12.0	0.6717	1.0	2.200475415	0.6717	1.0	1.0	1.0	1.0	1.0	1.0	1.0	refseq	refseq
Enterococcus~phage~vB_EfaP_Ef7.2	Heunggongvirae	Uroviricota	Caudoviricetes	Caudovirales	Rountreeviridae	Copernicusvirus	preVC_692	Clustered	VC_692_0	12.0	0.6717	1.0	2.200475415	0.6717	1.0	1.0	1.0	1.0	1.0	1.0	1.0	refseq	refseq
Enterococcus~phage~vB_EfaP_Ef7.3	Heunggongvirae	Uroviricota	Caudoviricetes	Caudovirales	Rountreeviridae	Copernicusvirus	preVC_692	Clustered	VC_692_0	12.0	0.6717	1.0	2.200475415	0.6717	1.0	1.0	1.0	1.0	1.0	1.0	1.0	refseq	refseq
Enterococcus~phage~vB_EfaP_Ef7.4	Heunggongvirae	Uroviricota	Caudoviricetes	Caudovirales	Rountreeviridae	Copernicusvirus	preVC_692	Clustered	VC_692_0	12.0	0.6717	1.0	2.200475415	0.6717	1.0	1.0	1.0	1.0	1.0	1.0	1.0	refseq	refseq
Enterococcus~phage~vB_EfaP_Efmus1	Heunggongvirae	Uroviricota	Caudoviricetes	Caudovirales	Rountreeviridae	Copernicusvirus	preVC_692	Clustered	VC_692_0	12.0	0.6717	1.0	2.200475415	0.6717	1.0	1.0	1.0	1.0	1.0	1.0	1.0	refseq	refseq
Enterococcus~phage~vB_EfaP_Efmus3	Heunggongvirae	Uroviricota	Caudoviricetes	Caudovirales	Rountreeviridae	Copernicusvirus	preVC_692	Clustered	VC_692_0	12.0	0.6717	1.0	2.200475415	0.6717	1.0	1.0	1.0	1.0	1.0	1.0	1.0	refseq	refseq
Enterococcus~phage~vB_EfaP_Efmus4	Heunggongvirae	Uroviricota	Caudoviricetes	Caudovirales	Rountreeviridae	Copernicusvirus	preVC_692	Clustered	VC_692_0	12.0	0.6717	1.0	2.200475415	0.6717	1.0	1.0	1.0	1.0	1.0	1.0	1.0	refseq	refseq
Enterococcus~phage~vB_EfaP_IME195	Heunggongvirae	Uroviricota	Caudoviricetes	Caudovirales	Rountreeviridae	Copernicusvirus	preVC_692	Clustered	VC_692_0	12.0	0.6717	1.0	2.200475415	0.6717	1.0	1.0	1.0	1.0	1.0	1.0	1.0	refseq	refseq
Enterococcus~phage~vB_Efae230P-4	Heunggongvirae	Uroviricota	Caudoviricetes	Caudovirales	Rountreeviridae	Copernicusvirus	preVC_692	Clustered	VC_692_0	12.0	0.6717	1.0	2.200475415	0.6717	1.0	1.0	1.0	1.0	1.0	1.0	1.0	refseq	refseq
Enterococcus~phage~AUEF3	Heunggongvirae	Uroviricota	Caudoviricetes	Caudovirales	Siphoviridae	Efquatrovirus	preVC_694	Clustered	VC_694_0	16.0	0.894	1.0	5.272685565	0.894	1.0	1.0	1.0	1.0	1.0	1.0	1.0	refseq	refseq
Enterococcus~phage~Ec-ZZ2	Heunggongvirae	Uroviricota	Caudoviricetes	Caudovirales	Siphoviridae	Efquatrovirus	preVC_694	Clustered	VC_694_0	16.0	0.894	1.0	5.272685565	0.894	1.0	1.0	1.0	1.0	1.0	1.0	1.0	refseq	refseq
Enterococcus~phage~EfaCPT1	Heunggongvirae	Uroviricota	Caudoviricetes	Caudovirales	Siphoviridae	Efquatrovirus	preVC_694	Clustered	VC_694_0	16.0	0.894	1.0	5.272685565	0.894	1.0	1.0	1.0	1.0	1.0	1.0	1.0	refseq	refseq
Enterococcus~phage~IME-EF4	Heunggongvirae	Uroviricota	Caudoviricetes	Caudovirales	Siphoviridae	Efquatrovirus	preVC_694	Clustered	VC_694_0	16.0	0.894	1.0	5.272685565	0.894	1.0	1.0	1.0	1.0	1.0	1.0	1.0	refseq	refseq
Enterococcus~phage~IME-EFm1	Heunggongvirae	Uroviricota	Caudoviricetes	Caudovirales	Siphoviridae	Unassigned	preVC_694	Clustered	VC_694_0	16.0	0.894	1.0	5.272685565	0.894	1.0	1.0	1.0	1.0	1.0	1.0	1.0	refseq	refseq
Enterococcus~phage~IME-EFm5	Heunggongvirae	Uroviricota	Caudoviricetes	Caudovirales	Siphoviridae	Unassigned	preVC_694	Clustered	VC_694_0	16.0	0.894	1.0	5.272685565	0.894	1.0	1.0	1.0	1.0	1.0	1.0	1.0	refseq	refseq
Enterococcus~phage~IME_EF3	Heunggongvirae	Uroviricota	Caudoviricetes	Caudovirales	Siphoviridae	Efquatrovirus	preVC_694	Clustered	VC_694_0	16.0	0.894	1.0	5.272685565	0.894	1.0	1.0	1.0	1.0	1.0	1.0	1.0	refseq	refseq
Enterococcus~phage~LY0322	Heunggongvirae	Uroviricota	Caudoviricetes	Caudovirales	Siphoviridae	Efquatrovirus	preVC_694	Clustered	VC_694_0	16.0	0.894	1.0	5.272685565	0.894	1.0	1.0	1.0	1.0	1.0	1.0	1.0	refseq	refseq
Enterococcus~phage~PMBT2	Heunggongvirae	Uroviricota	Caudoviricetes	Caudovirales	Siphoviridae	Efquatrovirus	preVC_694	Clustered	VC_694_0	16.0	0.894	1.0	5.272685565	0.894	1.0	1.0	1.0	1.0	1.0	1.0	1.0	refseq	refseq
Enterococcus~phage~SANTOR1	Heunggongvirae	Uroviricota	Caudoviricetes	Caudovirales	Siphoviridae	Efquatrovirus	preVC_694	Clustered	VC_694_0	16.0	0.894	1.0	5.272685565	0.894	1.0	1.0	1.0	1.0	1.0	1.0	1.0	refseq	refseq
Enterococcus~phage~phiSHEF2	Heunggongvirae	Uroviricota	Caudoviricetes	Caudovirales	Siphoviridae	Efquatrovirus	preVC_694	Clustered	VC_694_0	16.0	0.894	1.0	5.272685565	0.894	1.0	1.0	1.0	1.0	1.0	1.0	1.0	refseq	refseq
Enterococcus~phage~phiSHEF4	Heunggongvirae	Uroviricota	Caudoviricetes	Caudovirales	Siphoviridae	Efquatrovirus	preVC_694	Clustered	VC_694_0	16.0	0.894	1.0	5.272685565	0.894	1.0	1.0	1.0	1.0	1.0	1.0	1.0	refseq	refseq
Enterococcus~phage~phiSHEF5	Heunggongvirae	Uroviricota	Caudoviricetes	Caudovirales	Siphoviridae	Efquatrovirus	preVC_694	Clustered	VC_694_0	16.0	0.894	1.0	5.272685565	0.894	1.0	1.0	1.0	1.0	1.0	1.0	1.0	refseq	refseq
Enterococcus~phage~vB_EfaS_AL2	Heunggongvirae	Uroviricota	Caudoviricetes	Caudovirales	Siphoviridae	Efquatrovirus	preVC_694	Clustered	VC_694_0	16.0	0.894	1.0	5.272685565	0.894	1.0	1.0	1.0	1.0	1.0	1.0	1.0	refseq	refseq
Enterococcus~phage~vB_EfaS_AL3	Heunggongvirae	Uroviricota	Caudoviricetes	Caudovirales	Siphoviridae	Efquatrovirus	preVC_694	Clustered	VC_694_0	16.0	0.894	1.0	5.272685565	0.894	1.0	1.0	1.0	1.0	1.0	1.0	1.0	refseq	refseq
Enterococcus~phage~vB_EfaS_IME196	Heunggongvirae	Uroviricota	Caudoviricetes	Caudovirales	Siphoviridae	Efquatrovirus	preVC_694	Clustered	VC_694_0	16.0	0.894	1.0	5.272685565	0.894	1.0	1.0	1.0	1.0	1.0	1.0	1.0	refseq	refseq
Enterococcus~phage~BC611	Heunggongvirae	Uroviricota	Caudoviricetes	Caudovirales	Siphoviridae	Saphexavirus	preVC_362	Clustered	VC_362_0	6.0	0.873	0.99999999	5.993953481	0.873	1.0	1.0	1.0	1.0	1.0	1.0	1.0	refseq	refseq
Enterococcus~phage~IMEEF1	Heunggongvirae	Uroviricota	Caudoviricetes	Caudovirales	Siphoviridae	Saphexavirus	preVC_362	Clustered	VC_362_0	6.0	0.873	0.99999999	5.993953481	0.873	1.0	1.0	1.0	1.0	1.0	1.0	1.0	refseq	refseq
Enterococcus~phage~SAP6	Heunggongvirae	Uroviricota	Caudoviricetes	Caudovirales	Siphoviridae	Saphexavirus	preVC_362	Clustered	VC_362_0	6.0	0.873	0.99999999	5.993953481	0.873	1.0	1.0	1.0	1.0	1.0	1.0	1.0	refseq	refseq
Enterococcus~phage~VD13	Heunggongvirae	Uroviricota	Caudoviricetes	Caudovirales	Siphoviridae	Saphexavirus	preVC_362	Clustered	VC_362_0	6.0	0.873	0.99999999	5.993953481	0.873	1.0	1.0	1.0	1.0	1.0	1.0	1.0	refseq	refseq
Enterococcus~phage~vB_EfaS_IME198	Heunggongvirae	Uroviricota	Caudoviricetes	Caudovirales	Siphoviridae	Saphexavirus	preVC_362	Clustered	VC_362_0	6.0	0.873	0.99999999	5.993953481	0.873	1.0	1.0	1.0	1.0	1.0	1.0	1.0	refseq	refseq
Streptococcus~phage~SPQS1	Heunggongvirae	Uroviricota	Caudoviricetes	Caudovirales	Siphoviridae	Saphexavirus	preVC_362	Clustered	VC_362_0	6.0	0.873	0.99999999	5.993953481	0.873	1.0	1.0	1.0	1.0	1.0	1.0	1.0	refseq	refseq
Enterococcus~phage~EF62phi	Heunggongvirae	Uroviricota	Caudoviricetes	Caudovirales	Podoviridae	Unassigned	preVC_322	Clustered	VC_322_0	2.0	0.0152	0.84676939	5.385164807	0.0129	1.0	1.0	1.0	1.0	1.0	1.0	0.0	refseq	refseq
Weissella~phage~phiYS61	Heunggongvirae	Uroviricota	Caudoviricetes	Caudovirales	Podoviridae	Unassigned	preVC_322	Clustered	VC_322_0	2.0	0.0152	0.84676939	5.385164807	0.0129	1.0	1.0	1.0	1.0	1.0	1.0	0.0	refseq	refseq
Enterococcus~phage~phiFL1A	Heunggongvirae	Uroviricota	Caudoviricetes	Caudovirales	Siphoviridae	Phifelvirus	preVC_460	Clustered	VC_460_0	2.0	0.3201	0.89666895	4.123105626	0.287	1.0	1.0	1.0	1.0	1.0	1.0	1.0	refseq	refseq
Enterococcus~phage~phiFL2A	Heunggongvirae	Uroviricota	Caudoviricetes	Caudovirales	Siphoviridae	Phifelvirus	preVC_460	Clustered	VC_460_0	2.0	0.3201	0.89666895	4.123105626	0.287	1.0	1.0	1.0	1.0	1.0	1.0	1.0	refseq	refseq
Erwinia~phage~Ea35-70	Heunggongvirae	Uroviricota	Caudoviricetes	Caudovirales	Myoviridae	Agricanvirus	preVC_637	Clustered	VC_637_0	6.0	0.3248	1.0	2.71984943	0.3248	1.0	1.0	1.0	1.0	1.0	1.0	1.0	refseq	refseq
Erwinia~phage~vB_EamM_Deimos-Minion	Heunggongvirae	Uroviricota	Caudoviricetes	Caudovirales	Myoviridae	Agricanvirus	preVC_637	Clustered	VC_637_0	6.0	0.3248	1.0	2.71984943	0.3248	1.0	1.0	1.0	1.0	1.0	1.0	1.0	refseq	refseq
Erwinia~phage~vB_EamM_Desertfox	Heunggongvirae	Uroviricota	Caudoviricetes	Caudovirales	Myoviridae	Agricanvirus	preVC_637	Clustered	VC_637_0	6.0	0.3248	1.0	2.71984943	0.3248	1.0	1.0	1.0	1.0	1.0	1.0	1.0	refseq	refseq
Erwinia~phage~vB_EamM_RAY	Heunggongvirae	Uroviricota	Caudoviricetes	Caudovirales	Myoviridae	Agricanvirus	preVC_637	Clustered	VC_637_0	6.0	0.3248	1.0	2.71984943	0.3248	1.0	1.0	1.0	1.0	1.0	1.0	1.0	refseq	refseq
Erwinia~phage~vB_EamM_Simmy50	Heunggongvirae	Uroviricota	Caudoviricetes	Caudovirales	Myoviridae	Agricanvirus	preVC_637	Clustered	VC_637_0	6.0	0.3248	1.0	2.71984943	0.3248	1.0	1.0	1.0	1.0	1.0	1.0	1.0	refseq	refseq
Erwinia~phage~vB_EamM_Special~G	Heunggongvirae	Uroviricota	Caudoviricetes	Caudovirales	Myoviridae	Agricanvirus	preVC_637	Clustered	VC_637_0	6.0	0.3248	1.0	2.71984943	0.3248	1.0	1.0	1.0	1.0	1.0	1.0	1.0	refseq	refseq
Erwinia~phage~Ea9-2	Heunggongvirae	Uroviricota	Caudoviricetes	Caudovirales	Schitoviridae	Johnsonvirus	preVC_18	Clustered	VC_18_1	13.0	0.3134	1.0	6.943875077	0.3134	0.7692	1.0	1.0	1.0	1.0	1.0	5.0	refseq	refseq
Erwinia~phage~phiEaP8	Heunggongvirae	Uroviricota	Caudoviricetes	Caudovirales	Schitoviridae	Yonginvirus	preVC_18	Clustered	VC_18_1	13.0	0.3134	1.0	6.943875077	0.3134	0.7692	1.0	1.0	1.0	1.0	1.0	5.0	refseq	refseq
Erwinia~phage~vB_EamP_Frozen	Heunggongvirae	Uroviricota	Caudoviricetes	Caudovirales	Schitoviridae	Johnsonvirus	preVC_18	Clustered	VC_18_1	13.0	0.3134	1.0	6.943875077	0.3134	0.7692	1.0	1.0	1.0	1.0	1.0	5.0	refseq	refseq
Escherichia~phage~Bp4	Heunggongvirae	Uroviricota	Caudoviricetes	Caudovirales	Schitoviridae	Gamaleyavirus	preVC_18	Clustered	VC_18_1	13.0	0.3134	1.0	6.943875077	0.3134	0.7692	1.0	1.0	1.0	1.0	1.0	5.0	refseq	refseq
Escherichia~phage~EC1-UPM	Heunggongvirae	Uroviricota	Caudoviricetes	Caudovirales	Schitoviridae	Gamaleyavirus	preVC_18	Clustered	VC_18_1	13.0	0.3134	1.0	6.943875077	0.3134	0.7692	1.0	1.0	1.0	1.0	1.0	5.0	refseq	refseq
Escherichia~phage~ECBP1	Heunggongvirae	Uroviricota	Caudoviricetes	Caudovirales	Schitoviridae	Gamaleyavirus	preVC_18	Clustered	VC_18_1	13.0	0.3134	1.0	6.943875077	0.3134	0.7692	1.0	1.0	1.0	1.0	1.0	5.0	refseq	refseq
Escherichia~phage~IME11	Heunggongvirae	Uroviricota	Caudoviricetes	Caudovirales	Schitoviridae	Gamaleyavirus	preVC_18	Clustered	VC_18_1	13.0	0.3134	1.0	6.943875077	0.3134	0.7692	1.0	1.0	1.0	1.0	1.0	5.0	refseq	refseq
Escherichia~phage~N4	Heunggongvirae	Uroviricota	Caudoviricetes	Caudovirales	Schitoviridae	Enquatrovirus	preVC_18	Clustered	VC_18_1	13.0	0.3134	1.0	6.943875077	0.3134	0.7692	1.0	1.0	1.0	1.0	1.0	5.0	refseq	refseq
Escherichia~phage~vB_EcoP_G7C	Heunggongvirae	Uroviricota	Caudoviricetes	Caudovirales	Schitoviridae	Gamaleyavirus	preVC_18	Clustered	VC_18_1	13.0	0.3134	1.0	6.943875077	0.3134	0.7692	1.0	1.0	1.0	1.0	1.0	5.0	refseq	refseq
Escherichia~phage~vB_EcoP_PhAPEC5	Heunggongvirae	Uroviricota	Caudoviricetes	Caudovirales	Schitoviridae	Gamaleyavirus	preVC_18	Clustered	VC_18_1	13.0	0.3134	1.0	6.943875077	0.3134	0.7692	1.0	1.0	1.0	1.0	1.0	5.0	refseq	refseq
Escherichia~phage~vB_EcoP_PhAPEC7	Heunggongvirae	Uroviricota	Caudoviricetes	Caudovirales	Schitoviridae	Gamaleyavirus	preVC_18	Clustered	VC_18_1	13.0	0.3134	1.0	6.943875077	0.3134	0.7692	1.0	1.0	1.0	1.0	1.0	5.0	refseq	refseq
Klebsiella~phage~KP8	Heunggongvirae	Uroviricota	Caudoviricetes	Caudovirales	Schitoviridae	Kaypoctavirus	preVC_18	Clustered	VC_18_1	13.0	0.3134	1.0	6.943875077	0.3134	0.7692	1.0	1.0	1.0	1.0	1.0	5.0	refseq	refseq
Shigella~phage~pSb-1	Heunggongvirae	Uroviricota	Caudoviricetes	Caudovirales	Schitoviridae	Gamaleyavirus	preVC_18	Clustered	VC_18_1	13.0	0.3134	1.0	6.943875077	0.3134	0.7692	1.0	1.0	1.0	1.0	1.0	5.0	refseq	refseq
Erwinia~phage~Faunus	Heunggongvirae	Uroviricota	Caudoviricetes	Caudovirales	Chaseviridae	Faunusvirus	preVC_174	Clustered	VC_174_0	12.0	0.7615	1.0	6.289719292	0.7615	1.0	1.0	1.0	1.0	1.0	2.0	6.0	refseq	refseq
Erwinia~phage~vB_EamM-Y2	Heunggongvirae	Uroviricota	Caudoviricetes	Caudovirales	Chaseviridae	Loessnervirus	preVC_174	Clustered	VC_174_0	12.0	0.7615	1.0	6.289719292	0.7615	1.0	1.0	1.0	1.0	1.0	2.0	6.0	refseq	refseq
Escherichia~phage~Mangalitsa	Heunggongvirae	Uroviricota	Caudoviricetes	Caudovirales	Chaseviridae	Carltongylesvirus	preVC_174	Clustered	VC_174_0	12.0	0.7615	1.0	6.289719292	0.7615	1.0	1.0	1.0	1.0	1.0	2.0	6.0	refseq	refseq
Escherichia~phage~ST32	Heunggongvirae	Uroviricota	Caudoviricetes	Caudovirales	Chaseviridae	Carltongylesvirus	preVC_174	Clustered	VC_174_0	12.0	0.7615	1.0	6.289719292	0.7615	1.0	1.0	1.0	1.0	1.0	2.0	6.0	refseq	refseq
Escherichia~phage~flopper	Heunggongvirae	Uroviricota	Caudoviricetes	Caudovirales	Chaseviridae	Carltongylesvirus	preVC_174	Clustered	VC_174_0	12.0	0.7615	1.0	6.289719292	0.7615	1.0	1.0	1.0	1.0	1.0	2.0	6.0	refseq	refseq
Escherichia~phage~phiEcoM-GJ1	Heunggongvirae	Uroviricota	Caudoviricetes	Caudovirales	Chaseviridae	Carltongylesvirus	preVC_174	Clustered	VC_174_0	12.0	0.7615	1.0	6.289719292	0.7615	1.0	1.0	1.0	1.0	1.0	2.0	6.0	refseq	refseq
Escherichia~phage~vB_EcoM_4HA13	Heunggongvirae	Uroviricota	Caudoviricetes	Caudovirales	Chaseviridae	Sabourvirus	preVC_174	Clustered	VC_174_0	12.0	0.7615	1.0	6.289719292	0.7615	1.0	1.0	1.0	1.0	1.0	2.0	6.0	refseq	refseq
Myoviridae~sp.	Heunggongvirae	Uroviricota	Caudoviricetes	Caudovirales	Myoviridae	Unassigned	preVC_174	Clustered	VC_174_0	12.0	0.7615	1.0	6.289719292	0.7615	1.0	1.0	1.0	1.0	1.0	2.0	6.0	refseq	refseq
Pantoea~phage~vB_PagM_SSEM1	Heunggongvirae	Uroviricota	Caudoviricetes	Caudovirales	Chaseviridae	Loessnervirus	preVC_174	Clustered	VC_174_0	12.0	0.7615	1.0	6.289719292	0.7615	1.0	1.0	1.0	1.0	1.0	2.0	6.0	refseq	refseq
Pectobacterium~phage~PM1	Heunggongvirae	Uroviricota	Caudoviricetes	Caudovirales	Chaseviridae	Suwonvirus	preVC_174	Clustered	VC_174_0	12.0	0.7615	1.0	6.289719292	0.7615	1.0	1.0	1.0	1.0	1.0	2.0	6.0	refseq	refseq
Pectobacterium~phage~PP101	Heunggongvirae	Uroviricota	Caudoviricetes	Caudovirales	Chaseviridae	Suwonvirus	preVC_174	Clustered	VC_174_0	12.0	0.7615	1.0	6.289719292	0.7615	1.0	1.0	1.0	1.0	1.0	2.0	6.0	refseq	refseq
Proteus~phage~Myduc	Heunggongvirae	Uroviricota	Caudoviricetes	Caudovirales	Chaseviridae	Myducvirus	preVC_174	Clustered	VC_174_0	12.0	0.7615	1.0	6.289719292	0.7615	1.0	1.0	1.0	1.0	1.0	2.0	6.0	refseq	refseq
Erwinia~phage~Hena1	Heunggongvirae	Uroviricota	Caudoviricetes	Caudovirales	Myoviridae	Henunavirus	preVC_157	Clustered	VC_157_1	2.0	0.027	0.83470648	6.0	0.0225	1.0	1.0	1.0	1.0	1.0	1.0	1.0	refseq	refseq
Erwinia~phage~pEp_SNUABM_01	Heunggongvirae	Uroviricota	Caudoviricetes	Caudovirales	Myoviridae	Henunavirus	preVC_157	Clustered	VC_157_1	2.0	0.027	0.83470648	6.0	0.0225	1.0	1.0	1.0	1.0	1.0	1.0	1.0	refseq	refseq
Erwinia~phage~Machina	Heunggongvirae	Uroviricota	Caudoviricetes	Caudovirales	Myoviridae	Machinavirus	preVC_636	Clustered	VC_636_3	2.0	0.0387	0.7503501	2.449489743	0.029	1.0	1.0	1.0	1.0	1.0	1.0	1.0	refseq	refseq
Erwinia~phage~vB_EamM_Huxley	Heunggongvirae	Uroviricota	Caudoviricetes	Caudovirales	Myoviridae	Machinavirus	preVC_636	Clustered	VC_636_3	2.0	0.0387	0.7503501	2.449489743	0.029	1.0	1.0	1.0	1.0	1.0	1.0	1.0	refseq	refseq
Erwinia~phage~PEp14	Heunggongvirae	Uroviricota	Caudoviricetes	Caudovirales	Podoviridae	Unassigned	preVC_486	Clustered	VC_486_0	4.0	0.2536	0.99993957	7.169500213	0.2536	1.0	1.0	1.0	1.0	1.0	1.0	2.0	refseq	refseq
Klebsiella~phage~LASTA	Heunggongvirae	Uroviricota	Caudoviricetes	Caudovirales	Podoviridae	Lastavirus	preVC_486	Clustered	VC_486_0	4.0	0.2536	0.99993957	7.169500213	0.2536	1.0	1.0	1.0	1.0	1.0	1.0	2.0	refseq	refseq
Klebsiella~phage~SopranoGao	Heunggongvirae	Uroviricota	Caudoviricetes	Caudovirales	Podoviridae	Lastavirus	preVC_486	Clustered	VC_486_0	4.0	0.2536	0.99993957	7.169500213	0.2536	1.0	1.0	1.0	1.0	1.0	1.0	2.0	refseq	refseq
Serratia~phage~Parlo	Heunggongvirae	Uroviricota	Caudoviricetes	Caudovirales	Podoviridae	Parlovirus	preVC_486	Clustered	VC_486_0	4.0	0.2536	0.99993957	7.169500213	0.2536	1.0	1.0	1.0	1.0	1.0	1.0	2.0	refseq	refseq
Erwinia~phage~PhiEaH1	Heunggongvirae	Uroviricota	Caudoviricetes	Caudovirales	Myoviridae	Iapetusvirus	preVC_637	Clustered/Singleton	VC_637_5	1.0	0.0	0.0	0.0	0.0	1.0	1.0	1.0	1.0	1.0	1.0	1.0	refseq	refseq
Erwinia~phage~Wellington	Heunggongvirae	Uroviricota	Caudoviricetes	Caudovirales	Myoviridae	Wellingtonvirus	preVC_636	Clustered	VC_636_1	2.0	0.0389	0.76800997	1.732050808	0.0298	1.0	1.0	1.0	1.0	1.0	1.0	1.0	refseq	refseq
Erwinia~phage~vB_EamM_Kwan	Heunggongvirae	Uroviricota	Caudoviricetes	Caudovirales	Myoviridae	Wellingtonvirus	preVC_636	Clustered	VC_636_1	2.0	0.0389	0.76800997	1.732050808	0.0298	1.0	1.0	1.0	1.0	1.0	1.0	1.0	refseq	refseq
Erwinia~phage~phiEa2809	Heunggongvirae	Uroviricota	Caudoviricetes	Caudovirales	Ackermannviridae	Nezavisimistyvirus	preVC_70	Clustered	VC_70_4	2.0	0.0083	0.27497145	5.385164807	0.0023	1.0	1.0	1.0	1.0	1.0	1.0	1.0	refseq	refseq
Erwinia~phage~vB_EamM-Bue1	Heunggongvirae	Uroviricota	Caudoviricetes	Caudovirales	Ackermannviridae	Nezavisimistyvirus	preVC_70	Clustered	VC_70_4	2.0	0.0083	0.27497145	5.385164807	0.0023	1.0	1.0	1.0	1.0	1.0	1.0	1.0	refseq	refseq
Erwinia~phage~phiEaH2	Heunggongvirae	Uroviricota	Caudoviricetes	Caudovirales	Myoviridae	Erskinevirus	preVC_636	Clustered	VC_636_2	3.0	0.0808	0.96205223	6.513932739	0.0777	1.0	1.0	1.0	1.0	1.0	1.0	2.0	refseq	refseq
Erwinia~phage~vB_EamM_Asesino	Heunggongvirae	Uroviricota	Caudoviricetes	Caudovirales	Myoviridae	Erskinevirus	preVC_636	Clustered	VC_636_2	3.0	0.0808	0.96205223	6.513932739	0.0777	1.0	1.0	1.0	1.0	1.0	1.0	2.0	refseq	refseq
Salmonella~phage~SPN3US	Heunggongvirae	Uroviricota	Caudoviricetes	Caudovirales	Myoviridae	Seoulvirus	preVC_636	Clustered	VC_636_2	3.0	0.0808	0.96205223	6.513932739	0.0777	1.0	1.0	1.0	1.0	1.0	1.0	2.0	refseq	refseq
Erwinia~phage~vB_EamM_Caitlin	Heunggongvirae	Uroviricota	Caudoviricetes	Caudovirales	Myoviridae	Machinavirus	preVC_636	Clustered	VC_636_4	2.0	0.0389	0.7503501	5.099019514	0.0292	1.0	1.0	1.0	1.0	1.0	1.0	1.0	refseq	refseq
Erwinia~phage~vB_EamM_ChrisDB	Heunggongvirae	Uroviricota	Caudoviricetes	Caudovirales	Myoviridae	Machinavirus	preVC_636	Clustered	VC_636_4	2.0	0.0389	0.7503501	5.099019514	0.0292	1.0	1.0	1.0	1.0	1.0	1.0	1.0	refseq	refseq
Erwinia~phage~vB_EamM_RisingSun	Heunggongvirae	Uroviricota	Caudoviricetes	Caudovirales	Myoviridae	Risingsunvirus	preVC_635	Clustered	VC_635_1	2.0	0.0569	0.90886697	7.937253933	0.0517	1.0	1.0	1.0	1.0	1.0	1.0	2.0	refseq	refseq
Pseudomonas~phage~EL	Heunggongvirae	Uroviricota	Caudoviricetes	Caudovirales	Myoviridae	Elvirus	preVC_635	Clustered	VC_635_1	2.0	0.0569	0.90886697	7.937253933	0.0517	1.0	1.0	1.0	1.0	1.0	1.0	2.0	refseq	refseq
Erwinia~phage~vB_EamM_Yoloswag	Heunggongvirae	Uroviricota	Caudoviricetes	Caudovirales	Myoviridae	Yoloswagvirus	preVC_47	Clustered/Singleton	VC_47_2	1.0	0.0	0.0	0.0	0.0	1.0	1.0	1.0	1.0	1.0	1.0	1.0	refseq	refseq
Escherichia~Stx1~converting~phage	Heunggongvirae	Uroviricota	Caudoviricetes	Caudovirales	Podoviridae	Traversvirus	preVC_646	Clustered	VC_646_0	2.0	0.0315	0.91268835	2.449489743	0.0288	1.0	1.0	1.0	1.0	1.0	1.0	1.0	refseq	refseq
Escherichia~phage~Stx2~II	Heunggongvirae	Uroviricota	Caudoviricetes	Caudovirales	Podoviridae	Traversvirus	preVC_646	Clustered	VC_646_0	2.0	0.0315	0.91268835	2.449489743	0.0288	1.0	1.0	1.0	1.0	1.0	1.0	1.0	refseq	refseq
Escherichia~phage~121Q	Heunggongvirae	Uroviricota	Caudoviricetes	Caudovirales	Myoviridae	Asteriusvirus	preVC_189	Clustered	VC_189_4	2.0	0.067	0.87780389	5.196152423	0.0588	1.0	1.0	1.0	1.0	1.0	1.0	1.0	refseq	refseq
Escherichia~phage~PBECO4	Heunggongvirae	Uroviricota	Caudoviricetes	Caudovirales	Myoviridae	Asteriusvirus	preVC_189	Clustered	VC_189_4	2.0	0.067	0.87780389	5.196152423	0.0588	1.0	1.0	1.0	1.0	1.0	1.0	1.0	refseq	refseq
Escherichia~phage~172-1	Heunggongvirae	Uroviricota	Caudoviricetes	Caudovirales	Podoviridae	Kuravirus	preVC_163	Clustered	VC_163_0	6.0	0.6377	1.0	6.240595461	0.6377	1.0	1.0	1.0	1.0	1.0	1.0	1.0	refseq	refseq
Escherichia~phage~ECBP2	Heunggongvirae	Uroviricota	Caudoviricetes	Caudovirales	Podoviridae	Kuravirus	preVC_163	Clustered	VC_163_0	6.0	0.6377	1.0	6.240595461	0.6377	1.0	1.0	1.0	1.0	1.0	1.0	1.0	refseq	refseq
Escherichia~phage~KBNP1711	Heunggongvirae	Uroviricota	Caudoviricetes	Caudovirales	Podoviridae	Kuravirus	preVC_163	Clustered	VC_163_0	6.0	0.6377	1.0	6.240595461	0.6377	1.0	1.0	1.0	1.0	1.0	1.0	1.0	refseq	refseq
Escherichia~phage~NJ01	Heunggongvirae	Uroviricota	Caudoviricetes	Caudovirales	Podoviridae	Kuravirus	preVC_163	Clustered	VC_163_0	6.0	0.6377	1.0	6.240595461	0.6377	1.0	1.0	1.0	1.0	1.0	1.0	1.0	refseq	refseq
Escherichia~phage~phiEco32	Heunggongvirae	Uroviricota	Caudoviricetes	Caudovirales	Podoviridae	Kuravirus	preVC_163	Clustered	VC_163_0	6.0	0.6377	1.0	6.240595461	0.6377	1.0	1.0	1.0	1.0	1.0	1.0	1.0	refseq	refseq
Escherichia~phage~vB_EcoP_SU10	Heunggongvirae	Uroviricota	Caudoviricetes	Caudovirales	Podoviridae	Kuravirus	preVC_163	Clustered	VC_163_0	6.0	0.6377	1.0	6.240595461	0.6377	1.0	1.0	1.0	1.0	1.0	1.0	1.0	refseq	refseq
Escherichia~phage~500465-1	Heunggongvirae	Uroviricota	Caudoviricetes	Caudovirales	Myoviridae	Felsduovirus	preVC_398	Clustered	VC_398_0	9.0	0.1625	1.0	4.409841576	0.1625	1.0	1.0	1.0	1.0	1.0	1.0	1.0	refseq	refseq
Klebsiella~phage~4LV2017	Heunggongvirae	Uroviricota	Caudoviricetes	Caudovirales	Myoviridae	Felsduovirus	preVC_398	Clustered	VC_398_0	9.0	0.1625	1.0	4.409841576	0.1625	1.0	1.0	1.0	1.0	1.0	1.0	1.0	refseq	refseq
Klebsiella~phage~ST13-OXA48phi12.1	Heunggongvirae	Uroviricota	Caudoviricetes	Caudovirales	Myoviridae	Felsduovirus	preVC_398	Clustered	VC_398_0	9.0	0.1625	1.0	4.409841576	0.1625	1.0	1.0	1.0	1.0	1.0	1.0	1.0	refseq	refseq
Klebsiella~phage~ST15-OXA48phi14.1	Heunggongvirae	Uroviricota	Caudoviricetes	Caudovirales	Myoviridae	Felsduovirus	preVC_398	Clustered	VC_398_0	9.0	0.1625	1.0	4.409841576	0.1625	1.0	1.0	1.0	1.0	1.0	1.0	1.0	refseq	refseq
Klebsiella~phage~ST437-OXA245phi4.1	Heunggongvirae	Uroviricota	Caudoviricetes	Caudovirales	Myoviridae	Felsduovirus	preVC_398	Clustered	VC_398_0	9.0	0.1625	1.0	4.409841576	0.1625	1.0	1.0	1.0	1.0	1.0	1.0	1.0	refseq	refseq
Klebsiella~phage~ST512-KPC3phi13.2	Heunggongvirae	Uroviricota	Caudoviricetes	Caudovirales	Myoviridae	Felsduovirus	preVC_398	Clustered	VC_398_0	9.0	0.1625	1.0	4.409841576	0.1625	1.0	1.0	1.0	1.0	1.0	1.0	1.0	refseq	refseq
Salmonella~phage~RE2010	Heunggongvirae	Uroviricota	Caudoviricetes	Caudovirales	Myoviridae	Felsduovirus	preVC_398	Clustered	VC_398_0	9.0	0.1625	1.0	4.409841576	0.1625	1.0	1.0	1.0	1.0	1.0	1.0	1.0	refseq	refseq
Salmonella~phage~SEN8	Heunggongvirae	Uroviricota	Caudoviricetes	Caudovirales	Myoviridae	Felsduovirus	preVC_398	Clustered	VC_398_0	9.0	0.1625	1.0	4.409841576	0.1625	1.0	1.0	1.0	1.0	1.0	1.0	1.0	refseq	refseq
Salmonella~virus~Fels2	Heunggongvirae	Uroviricota	Caudoviricetes	Caudovirales	Myoviridae	Felsduovirus	preVC_398	Clustered	VC_398_0	9.0	0.1625	1.0	4.409841576	0.1625	1.0	1.0	1.0	1.0	1.0	1.0	1.0	refseq	refseq
Escherichia~phage~APECc02	Heunggongvirae	Uroviricota	Caudoviricetes	Caudovirales	Myoviridae	Vequintavirus	preVC_157	Clustered	VC_157_0	8.0	0.2668	1.0	4.740591366	0.2668	1.0	1.0	1.0	1.0	1.0	1.0	1.0	refseq	refseq
Escherichia~phage~FFH2	Heunggongvirae	Uroviricota	Caudoviricetes	Caudovirales	Myoviridae	Vequintavirus	preVC_157	Clustered	VC_157_0	8.0	0.2668	1.0	4.740591366	0.2668	1.0	1.0	1.0	1.0	1.0	1.0	1.0	refseq	refseq
Escherichia~phage~FV3	Heunggongvirae	Uroviricota	Caudoviricetes	Caudovirales	Myoviridae	Vequintavirus	preVC_157	Clustered	VC_157_0	8.0	0.2668	1.0	4.740591366	0.2668	1.0	1.0	1.0	1.0	1.0	1.0	1.0	refseq	refseq
Escherichia~phage~JES2013	Heunggongvirae	Uroviricota	Caudoviricetes	Caudovirales	Myoviridae	Vequintavirus	preVC_157	Clustered	VC_157_0	8.0	0.2668	1.0	4.740591366	0.2668	1.0	1.0	1.0	1.0	1.0	1.0	1.0	refseq	refseq
Escherichia~phage~Murica	Heunggongvirae	Uroviricota	Caudoviricetes	Caudovirales	Myoviridae	Vequintavirus	preVC_157	Clustered	VC_157_0	8.0	0.2668	1.0	4.740591366	0.2668	1.0	1.0	1.0	1.0	1.0	1.0	1.0	refseq	refseq
Escherichia~phage~V18	Heunggongvirae	Uroviricota	Caudoviricetes	Caudovirales	Myoviridae	Vequintavirus	preVC_157	Clustered	VC_157_0	8.0	0.2668	1.0	4.740591366	0.2668	1.0	1.0	1.0	1.0	1.0	1.0	1.0	refseq	refseq
Escherichia~phage~V5	Heunggongvirae	Uroviricota	Caudoviricetes	Caudovirales	Myoviridae	Vequintavirus	preVC_157	Clustered	VC_157_0	8.0	0.2668	1.0	4.740591366	0.2668	1.0	1.0	1.0	1.0	1.0	1.0	1.0	refseq	refseq
Escherichia~phage~slur16	Heunggongvirae	Uroviricota	Caudoviricetes	Caudovirales	Myoviridae	Vequintavirus	preVC_157	Clustered	VC_157_0	8.0	0.2668	1.0	4.740591366	0.2668	1.0	1.0	1.0	1.0	1.0	1.0	1.0	refseq	refseq
Escherichia~phage~AR1	Heunggongvirae	Uroviricota	Caudoviricetes	Caudovirales	Myoviridae	Tequatrovirus	preVC_87	Clustered/Singleton	VC_87_26	1.0	0.0	0.0	0.0	0.0	1.0	1.0	1.0	1.0	1.0	1.0	1.0	refseq	refseq
Escherichia~phage~Av-05	Heunggongvirae	Uroviricota	Caudoviricetes	Caudovirales	Myoviridae	Avunavirus	preVC_157	Clustered/Singleton	VC_157_6	1.0	0.0	0.0	0.0	0.0	1.0	1.0	1.0	1.0	1.0	1.0	1.0	refseq	refseq
Escherichia~phage~CAjan	Heunggongvirae	Uroviricota	Caudoviricetes	Caudovirales	Siphoviridae	Seuratvirus	preVC_5	Clustered	VC_5_0	3.0	0.183	0.9969168	3.554611151	0.1825	1.0	1.0	1.0	1.0	1.0	1.0	1.0	refseq	refseq
Escherichia~phage~Seurat	Heunggongvirae	Uroviricota	Caudoviricetes	Caudovirales	Siphoviridae	Seuratvirus	preVC_5	Clustered	VC_5_0	3.0	0.183	0.9969168	3.554611151	0.1825	1.0	1.0	1.0	1.0	1.0	1.0	1.0	refseq	refseq
Escherichia~phage~slur01	Heunggongvirae	Uroviricota	Caudoviricetes	Caudovirales	Siphoviridae	Seuratvirus	preVC_5	Clustered	VC_5_0	3.0	0.183	0.9969168	3.554611151	0.1825	1.0	1.0	1.0	1.0	1.0	1.0	1.0	refseq	refseq
Escherichia~phage~Cba120	Heunggongvirae	Uroviricota	Caudoviricetes	Caudovirales	Ackermannviridae	Kuttervirus	preVC_70	Clustered	VC_70_1	40.0	0.4733	1.0	6.993363673	0.4733	1.0	1.0	1.0	1.0	1.0	1.0	1.0	refseq	refseq
Escherichia~phage~ECML-4	Heunggongvirae	Uroviricota	Caudoviricetes	Caudovirales	Ackermannviridae	Kuttervirus	preVC_70	Clustered	VC_70_1	40.0	0.4733	1.0	6.993363673	0.4733	1.0	1.0	1.0	1.0	1.0	1.0	1.0	refseq	refseq
Escherichia~phage~EP75	Heunggongvirae	Uroviricota	Caudoviricetes	Caudovirales	Ackermannviridae	Kuttervirus	preVC_70	Clustered	VC_70_1	40.0	0.4733	1.0	6.993363673	0.4733	1.0	1.0	1.0	1.0	1.0	1.0	1.0	refseq	refseq
Escherichia~phage~FEC14	Heunggongvirae	Uroviricota	Caudoviricetes	Caudovirales	Ackermannviridae	Kuttervirus	preVC_70	Clustered	VC_70_1	40.0	0.4733	1.0	6.993363673	0.4733	1.0	1.0	1.0	1.0	1.0	1.0	1.0	refseq	refseq
Escherichia~phage~PhaxI	Heunggongvirae	Uroviricota	Caudoviricetes	Caudovirales	Ackermannviridae	Kuttervirus	preVC_70	Clustered	VC_70_1	40.0	0.4733	1.0	6.993363673	0.4733	1.0	1.0	1.0	1.0	1.0	1.0	1.0	refseq	refseq
Salmonella~phage~38	Heunggongvirae	Uroviricota	Caudoviricetes	Caudovirales	Ackermannviridae	Kuttervirus	preVC_70	Clustered	VC_70_1	40.0	0.4733	1.0	6.993363673	0.4733	1.0	1.0	1.0	1.0	1.0	1.0	1.0	refseq	refseq
Salmonella~phage~BSP101	Heunggongvirae	Uroviricota	Caudoviricetes	Caudovirales	Ackermannviridae	Kuttervirus	preVC_70	Clustered	VC_70_1	40.0	0.4733	1.0	6.993363673	0.4733	1.0	1.0	1.0	1.0	1.0	1.0	1.0	refseq	refseq
Salmonella~phage~Det7	Heunggongvirae	Uroviricota	Caudoviricetes	Caudovirales	Ackermannviridae	Kuttervirus	preVC_70	Clustered	VC_70_1	40.0	0.4733	1.0	6.993363673	0.4733	1.0	1.0	1.0	1.0	1.0	1.0	1.0	refseq	refseq
Salmonella~phage~GG32	Heunggongvirae	Uroviricota	Caudoviricetes	Caudovirales	Ackermannviridae	Kuttervirus	preVC_70	Clustered	VC_70_1	40.0	0.4733	1.0	6.993363673	0.4733	1.0	1.0	1.0	1.0	1.0	1.0	1.0	refseq	refseq
Salmonella~phage~Marshall	Heunggongvirae	Uroviricota	Caudoviricetes	Caudovirales	Ackermannviridae	Kuttervirus	preVC_70	Clustered	VC_70_1	40.0	0.4733	1.0	6.993363673	0.4733	1.0	1.0	1.0	1.0	1.0	1.0	1.0	refseq	refseq
Salmonella~phage~Maynard	Heunggongvirae	Uroviricota	Caudoviricetes	Caudovirales	Ackermannviridae	Kuttervirus	preVC_70	Clustered	VC_70_1	40.0	0.4733	1.0	6.993363673	0.4733	1.0	1.0	1.0	1.0	1.0	1.0	1.0	refseq	refseq
Salmonella~phage~Mutine	Heunggongvirae	Uroviricota	Caudoviricetes	Caudovirales	Ackermannviridae	Kuttervirus	preVC_70	Clustered	VC_70_1	40.0	0.4733	1.0	6.993363673	0.4733	1.0	1.0	1.0	1.0	1.0	1.0	1.0	refseq	refseq
Salmonella~phage~S118	Heunggongvirae	Uroviricota	Caudoviricetes	Caudovirales	Ackermannviridae	Kuttervirus	preVC_70	Clustered	VC_70_1	40.0	0.4733	1.0	6.993363673	0.4733	1.0	1.0	1.0	1.0	1.0	1.0	1.0	refseq	refseq
Salmonella~phage~SE14	Heunggongvirae	Uroviricota	Caudoviricetes	Caudovirales	Ackermannviridae	Kuttervirus	preVC_70	Clustered	VC_70_1	40.0	0.4733	1.0	6.993363673	0.4733	1.0	1.0	1.0	1.0	1.0	1.0	1.0	refseq	refseq
Salmonella~phage~SFP10	Heunggongvirae	Uroviricota	Caudoviricetes	Caudovirales	Ackermannviridae	Kuttervirus	preVC_70	Clustered	VC_70_1	40.0	0.4733	1.0	6.993363673	0.4733	1.0	1.0	1.0	1.0	1.0	1.0	1.0	refseq	refseq
Salmonella~phage~SP1	Heunggongvirae	Uroviricota	Caudoviricetes	Caudovirales	Ackermannviridae	Kuttervirus	preVC_70	Clustered	VC_70_1	40.0	0.4733	1.0	6.993363673	0.4733	1.0	1.0	1.0	1.0	1.0	1.0	1.0	refseq	refseq
Salmonella~phage~SS9	Heunggongvirae	Uroviricota	Caudoviricetes	Caudovirales	Ackermannviridae	Kuttervirus	preVC_70	Clustered	VC_70_1	40.0	0.4733	1.0	6.993363673	0.4733	1.0	1.0	1.0	1.0	1.0	1.0	1.0	refseq	refseq
Salmonella~phage~ST-W77	Heunggongvirae	Uroviricota	Caudoviricetes	Caudovirales	Ackermannviridae	Kuttervirus	preVC_70	Clustered	VC_70_1	40.0	0.4733	1.0	6.993363673	0.4733	1.0	1.0	1.0	1.0	1.0	1.0	1.0	refseq	refseq
Salmonella~phage~STML-13-1	Heunggongvirae	Uroviricota	Caudoviricetes	Caudovirales	Ackermannviridae	Kuttervirus	preVC_70	Clustered	VC_70_1	40.0	0.4733	1.0	6.993363673	0.4733	1.0	1.0	1.0	1.0	1.0	1.0	1.0	refseq	refseq
Salmonella~phage~Se-B	Heunggongvirae	Uroviricota	Caudoviricetes	Caudovirales	Ackermannviridae	Kuttervirus	preVC_70	Clustered	VC_70_1	40.0	0.4733	1.0	6.993363673	0.4733	1.0	1.0	1.0	1.0	1.0	1.0	1.0	refseq	refseq
Salmonella~phage~Se-G	Heunggongvirae	Uroviricota	Caudoviricetes	Caudovirales	Ackermannviridae	Kuttervirus	preVC_70	Clustered	VC_70_1	40.0	0.4733	1.0	6.993363673	0.4733	1.0	1.0	1.0	1.0	1.0	1.0	1.0	refseq	refseq
Salmonella~phage~Se-J	Heunggongvirae	Uroviricota	Caudoviricetes	Caudovirales	Ackermannviridae	Kuttervirus	preVC_70	Clustered	VC_70_1	40.0	0.4733	1.0	6.993363673	0.4733	1.0	1.0	1.0	1.0	1.0	1.0	1.0	refseq	refseq
Salmonella~phage~SeSz-1	Heunggongvirae	Uroviricota	Caudoviricetes	Caudovirales	Ackermannviridae	Kuttervirus	preVC_70	Clustered	VC_70_1	40.0	0.4733	1.0	6.993363673	0.4733	1.0	1.0	1.0	1.0	1.0	1.0	1.0	refseq	refseq
Salmonella~phage~SenALZ1	Heunggongvirae	Uroviricota	Caudoviricetes	Caudovirales	Ackermannviridae	Kuttervirus	preVC_70	Clustered	VC_70_1	40.0	0.4733	1.0	6.993363673	0.4733	1.0	1.0	1.0	1.0	1.0	1.0	1.0	refseq	refseq
Salmonella~phage~SenASZ3	Heunggongvirae	Uroviricota	Caudoviricetes	Caudovirales	Ackermannviridae	Kuttervirus	preVC_70	Clustered	VC_70_1	40.0	0.4733	1.0	6.993363673	0.4733	1.0	1.0	1.0	1.0	1.0	1.0	1.0	refseq	refseq
Salmonella~phage~Sh19	Heunggongvirae	Uroviricota	Caudoviricetes	Caudovirales	Ackermannviridae	Kuttervirus	preVC_70	Clustered	VC_70_1	40.0	0.4733	1.0	6.993363673	0.4733	1.0	1.0	1.0	1.0	1.0	1.0	1.0	refseq	refseq
Salmonella~phage~aagejoakim	Heunggongvirae	Uroviricota	Caudoviricetes	Caudovirales	Ackermannviridae	Kuttervirus	preVC_70	Clustered	VC_70_1	40.0	0.4733	1.0	6.993363673	0.4733	1.0	1.0	1.0	1.0	1.0	1.0	1.0	refseq	refseq
Salmonella~phage~allotria	Heunggongvirae	Uroviricota	Caudoviricetes	Caudovirales	Ackermannviridae	Kuttervirus	preVC_70	Clustered	VC_70_1	40.0	0.4733	1.0	6.993363673	0.4733	1.0	1.0	1.0	1.0	1.0	1.0	1.0	refseq	refseq
Salmonella~phage~barely	Heunggongvirae	Uroviricota	Caudoviricetes	Caudovirales	Ackermannviridae	Kuttervirus	preVC_70	Clustered	VC_70_1	40.0	0.4733	1.0	6.993363673	0.4733	1.0	1.0	1.0	1.0	1.0	1.0	1.0	refseq	refseq
Salmonella~phage~bering	Heunggongvirae	Uroviricota	Caudoviricetes	Caudovirales	Ackermannviridae	Kuttervirus	preVC_70	Clustered	VC_70_1	40.0	0.4733	1.0	6.993363673	0.4733	1.0	1.0	1.0	1.0	1.0	1.0	1.0	refseq	refseq
Salmonella~phage~dinky	Heunggongvirae	Uroviricota	Caudoviricetes	Caudovirales	Ackermannviridae	Kuttervirus	preVC_70	Clustered	VC_70_1	40.0	0.4733	1.0	6.993363673	0.4733	1.0	1.0	1.0	1.0	1.0	1.0	1.0	refseq	refseq
Salmonella~phage~heyday	Heunggongvirae	Uroviricota	Caudoviricetes	Caudovirales	Ackermannviridae	Kuttervirus	preVC_70	Clustered	VC_70_1	40.0	0.4733	1.0	6.993363673	0.4733	1.0	1.0	1.0	1.0	1.0	1.0	1.0	refseq	refseq
Salmonella~phage~maane	Heunggongvirae	Uroviricota	Caudoviricetes	Caudovirales	Ackermannviridae	Kuttervirus	preVC_70	Clustered	VC_70_1	40.0	0.4733	1.0	6.993363673	0.4733	1.0	1.0	1.0	1.0	1.0	1.0	1.0	refseq	refseq
Salmonella~phage~moki	Heunggongvirae	Uroviricota	Caudoviricetes	Caudovirales	Ackermannviridae	Kuttervirus	preVC_70	Clustered	VC_70_1	40.0	0.4733	1.0	6.993363673	0.4733	1.0	1.0	1.0	1.0	1.0	1.0	1.0	refseq	refseq
Salmonella~phage~pertopsoe	Heunggongvirae	Uroviricota	Caudoviricetes	Caudovirales	Ackermannviridae	Kuttervirus	preVC_70	Clustered	VC_70_1	40.0	0.4733	1.0	6.993363673	0.4733	1.0	1.0	1.0	1.0	1.0	1.0	1.0	refseq	refseq
Salmonella~phage~rabagast	Heunggongvirae	Uroviricota	Caudoviricetes	Caudovirales	Ackermannviridae	Kuttervirus	preVC_70	Clustered	VC_70_1	40.0	0.4733	1.0	6.993363673	0.4733	1.0	1.0	1.0	1.0	1.0	1.0	1.0	refseq	refseq
Salmonella~phage~vB-SalM-PM10	Heunggongvirae	Uroviricota	Caudoviricetes	Caudovirales	Ackermannviridae	Kuttervirus	preVC_70	Clustered	VC_70_1	40.0	0.4733	1.0	6.993363673	0.4733	1.0	1.0	1.0	1.0	1.0	1.0	1.0	refseq	refseq
Salmonella~phage~vB-SalM-SJ2	Heunggongvirae	Uroviricota	Caudoviricetes	Caudovirales	Ackermannviridae	Kuttervirus	preVC_70	Clustered	VC_70_1	40.0	0.4733	1.0	6.993363673	0.4733	1.0	1.0	1.0	1.0	1.0	1.0	1.0	refseq	refseq
Salmonella~phage~vB-SalM-SJ3	Heunggongvirae	Uroviricota	Caudoviricetes	Caudovirales	Ackermannviridae	Kuttervirus	preVC_70	Clustered	VC_70_1	40.0	0.4733	1.0	6.993363673	0.4733	1.0	1.0	1.0	1.0	1.0	1.0	1.0	refseq	refseq
Salmonella~virus~ViI	Heunggongvirae	Uroviricota	Caudoviricetes	Caudovirales	Ackermannviridae	Kuttervirus	preVC_70	Clustered	VC_70_1	40.0	0.4733	1.0	6.993363673	0.4733	1.0	1.0	1.0	1.0	1.0	1.0	1.0	refseq	refseq
Escherichia~phage~D108	Heunggongvirae	Uroviricota	Caudoviricetes	Caudovirales	Myoviridae	Muvirus	preVC_519	Clustered	VC_519_0	3.0	0.5072	0.9968629	1.609475708	0.5056	1.0	1.0	1.0	1.0	1.0	1.0	1.0	refseq	refseq
Escherichia~phage~Mu	Heunggongvirae	Uroviricota	Caudoviricetes	Caudovirales	Myoviridae	Muvirus	preVC_519	Clustered	VC_519_0	3.0	0.5072	0.9968629	1.609475708	0.5056	1.0	1.0	1.0	1.0	1.0	1.0	1.0	refseq	refseq
Shigella~phage~SfMu	Heunggongvirae	Uroviricota	Caudoviricetes	Caudovirales	Myoviridae	Muvirus	preVC_519	Clustered	VC_519_0	3.0	0.5072	0.9968629	1.609475708	0.5056	1.0	1.0	1.0	1.0	1.0	1.0	1.0	refseq	refseq
Escherichia~phage~DT571/2	Heunggongvirae	Uroviricota	Caudoviricetes	Caudovirales	Demerecviridae	Tequintavirus	preVC_168	Clustered	VC_168_0	31.0	0.5425	1.0	7.699258758	0.5425	0.9548	1.0	1.0	1.0	1.0	1.0	1.0	refseq	refseq
Escherichia~phage~Gostya9	Heunggongvirae	Uroviricota	Caudoviricetes	Caudovirales	Demerecviridae	Tequintavirus	preVC_168	Clustered	VC_168_0	31.0	0.5425	1.0	7.699258758	0.5425	0.9548	1.0	1.0	1.0	1.0	1.0	1.0	refseq	refseq
Escherichia~phage~OSYSP	Heunggongvirae	Uroviricota	Caudoviricetes	Caudovirales	Demerecviridae	Tequintavirus	preVC_168	Clustered	VC_168_0	31.0	0.5425	1.0	7.699258758	0.5425	0.9548	1.0	1.0	1.0	1.0	1.0	1.0	refseq	refseq
Escherichia~phage~SP15	Heunggongvirae	Uroviricota	Caudoviricetes	Caudovirales	Demerecviridae	Tequintavirus	preVC_168	Clustered	VC_168_0	31.0	0.5425	1.0	7.699258758	0.5425	0.9548	1.0	1.0	1.0	1.0	1.0	1.0	refseq	refseq
Escherichia~phage~T5	Heunggongvirae	Uroviricota	Caudoviricetes	Caudovirales	Demerecviridae	Tequintavirus	preVC_168	Clustered	VC_168_0	31.0	0.5425	1.0	7.699258758	0.5425	0.9548	1.0	1.0	1.0	1.0	1.0	1.0	refseq	refseq
Escherichia~phage~chee24	Heunggongvirae	Uroviricota	Caudoviricetes	Caudovirales	Demerecviridae	Tequintavirus	preVC_168	Clustered	VC_168_0	31.0	0.5425	1.0	7.699258758	0.5425	0.9548	1.0	1.0	1.0	1.0	1.0	1.0	refseq	refseq
Escherichia~phage~fp01	Heunggongvirae	Uroviricota	Caudoviricetes	Caudovirales	Demerecviridae	Tequintavirus	preVC_168	Clustered	VC_168_0	31.0	0.5425	1.0	7.699258758	0.5425	0.9548	1.0	1.0	1.0	1.0	1.0	1.0	refseq	refseq
Escherichia~phage~phiAPCEc03	Heunggongvirae	Uroviricota	Caudoviricetes	Caudovirales	Demerecviridae	Tequintavirus	preVC_168	Clustered	VC_168_0	31.0	0.5425	1.0	7.699258758	0.5425	0.9548	1.0	1.0	1.0	1.0	1.0	1.0	refseq	refseq
Escherichia~phage~phiLLS	Heunggongvirae	Uroviricota	Caudoviricetes	Caudovirales	Demerecviridae	Tequintavirus	preVC_168	Clustered	VC_168_0	31.0	0.5425	1.0	7.699258758	0.5425	0.9548	1.0	1.0	1.0	1.0	1.0	1.0	refseq	refseq
Escherichia~phage~slur09	Heunggongvirae	Uroviricota	Caudoviricetes	Caudovirales	Demerecviridae	Tequintavirus	preVC_168	Clustered	VC_168_0	31.0	0.5425	1.0	7.699258758	0.5425	0.9548	1.0	1.0	1.0	1.0	1.0	1.0	refseq	refseq
Escherichia~phage~vB_EcoS_AKFV33	Heunggongvirae	Uroviricota	Caudoviricetes	Caudovirales	Demerecviridae	Tequintavirus	preVC_168	Clustered	VC_168_0	31.0	0.5425	1.0	7.699258758	0.5425	0.9548	1.0	1.0	1.0	1.0	1.0	1.0	refseq	refseq
Escherichia~phage~vB_EcoS_FFH_1	Heunggongvirae	Uroviricota	Caudoviricetes	Caudovirales	Demerecviridae	Tequintavirus	preVC_168	Clustered	VC_168_0	31.0	0.5425	1.0	7.699258758	0.5425	0.9548	1.0	1.0	1.0	1.0	1.0	1.0	refseq	refseq
Escherichia~phage~vB_EcoS_HdH2	Heunggongvirae	Uroviricota	Caudoviricetes	Caudovirales	Demerecviridae	Tequintavirus	preVC_168	Clustered	VC_168_0	31.0	0.5425	1.0	7.699258758	0.5425	0.9548	1.0	1.0	1.0	1.0	1.0	1.0	refseq	refseq
Escherichia~phage~vB_Eco_mar004NP2	Heunggongvirae	Uroviricota	Caudoviricetes	Caudovirales	Demerecviridae	Tequintavirus	preVC_168	Clustered	VC_168_0	31.0	0.5425	1.0	7.699258758	0.5425	0.9548	1.0	1.0	1.0	1.0	1.0	1.0	refseq	refseq
Escherichia~virus~DT57C	Heunggongvirae	Uroviricota	Caudoviricetes	Caudovirales	Demerecviridae	Tequintavirus	preVC_168	Clustered	VC_168_0	31.0	0.5425	1.0	7.699258758	0.5425	0.9548	1.0	1.0	1.0	1.0	1.0	1.0	refseq	refseq
Escherichia~virus~VEc33	Heunggongvirae	Uroviricota	Caudoviricetes	Caudovirales	Demerecviridae	Tequintavirus	preVC_168	Clustered	VC_168_0	31.0	0.5425	1.0	7.699258758	0.5425	0.9548	1.0	1.0	1.0	1.0	1.0	1.0	refseq	refseq
Phage~NBEco001	Heunggongvirae	Uroviricota	Caudoviricetes	Caudovirales	Demerecviridae	Tequintavirus	preVC_168	Clustered	VC_168_0	31.0	0.5425	1.0	7.699258758	0.5425	0.9548	1.0	1.0	1.0	1.0	1.0	1.0	refseq	refseq
Phage~NBEco002	Heunggongvirae	Uroviricota	Caudoviricetes	Caudovirales	Demerecviridae	Tequintavirus	preVC_168	Clustered	VC_168_0	31.0	0.5425	1.0	7.699258758	0.5425	0.9548	1.0	1.0	1.0	1.0	1.0	1.0	refseq	refseq
Phage~NBSal003	Heunggongvirae	Uroviricota	Caudoviricetes	Caudovirales	Demerecviridae	Tequintavirus	preVC_168	Clustered	VC_168_0	31.0	0.5425	1.0	7.699258758	0.5425	0.9548	1.0	1.0	1.0	1.0	1.0	1.0	refseq	refseq
Phage~NBSal005	Heunggongvirae	Uroviricota	Caudoviricetes	Caudovirales	Demerecviridae	Tequintavirus	preVC_168	Clustered	VC_168_0	31.0	0.5425	1.0	7.699258758	0.5425	0.9548	1.0	1.0	1.0	1.0	1.0	1.0	refseq	refseq
Salmonella~phage~L6jm	Heunggongvirae	Uroviricota	Caudoviricetes	Caudovirales	Demerecviridae	Tequintavirus	preVC_168	Clustered	VC_168_0	31.0	0.5425	1.0	7.699258758	0.5425	0.9548	1.0	1.0	1.0	1.0	1.0	1.0	refseq	refseq
Salmonella~phage~NR01	Heunggongvirae	Uroviricota	Caudoviricetes	Caudovirales	Demerecviridae	Tequintavirus	preVC_168	Clustered	VC_168_0	31.0	0.5425	1.0	7.699258758	0.5425	0.9548	1.0	1.0	1.0	1.0	1.0	1.0	refseq	refseq
Salmonella~phage~S131	Heunggongvirae	Uroviricota	Caudoviricetes	Caudovirales	Demerecviridae	Tequintavirus	preVC_168	Clustered	VC_168_0	31.0	0.5425	1.0	7.699258758	0.5425	0.9548	1.0	1.0	1.0	1.0	1.0	1.0	refseq	refseq
Salmonella~phage~SE11	Heunggongvirae	Uroviricota	Caudoviricetes	Caudovirales	Demerecviridae	Tequintavirus	preVC_168	Clustered	VC_168_0	31.0	0.5425	1.0	7.699258758	0.5425	0.9548	1.0	1.0	1.0	1.0	1.0	1.0	refseq	refseq
Salmonella~phage~SP01	Heunggongvirae	Uroviricota	Caudoviricetes	Caudovirales	Demerecviridae	Tequintavirus	preVC_168	Clustered	VC_168_0	31.0	0.5425	1.0	7.699258758	0.5425	0.9548	1.0	1.0	1.0	1.0	1.0	1.0	refseq	refseq
Salmonella~phage~SP3	Heunggongvirae	Uroviricota	Caudoviricetes	Caudovirales	Demerecviridae	Tequintavirus	preVC_168	Clustered	VC_168_0	31.0	0.5425	1.0	7.699258758	0.5425	0.9548	1.0	1.0	1.0	1.0	1.0	1.0	refseq	refseq
Salmonella~phage~Th1	Heunggongvirae	Uroviricota	Caudoviricetes	Caudovirales	Demerecviridae	Tequintavirus	preVC_168	Clustered	VC_168_0	31.0	0.5425	1.0	7.699258758	0.5425	0.9548	1.0	1.0	1.0	1.0	1.0	1.0	refseq	refseq
Salmonella~phage~oldekolle	Heunggongvirae	Uroviricota	Caudoviricetes	Caudovirales	Demerecviridae	Tequintavirus	preVC_168	Clustered	VC_168_0	31.0	0.5425	1.0	7.699258758	0.5425	0.9548	1.0	1.0	1.0	1.0	1.0	1.0	refseq	refseq
Salmonella~virus~SPC35	Heunggongvirae	Uroviricota	Caudoviricetes	Caudovirales	Demerecviridae	Tequintavirus	preVC_168	Clustered	VC_168_0	31.0	0.5425	1.0	7.699258758	0.5425	0.9548	1.0	1.0	1.0	1.0	1.0	1.0	refseq	refseq
Salmonella~virus~VSe12	Heunggongvirae	Uroviricota	Caudoviricetes	Caudovirales	Demerecviridae	Tequintavirus	preVC_168	Clustered	VC_168_0	31.0	0.5425	1.0	7.699258758	0.5425	0.9548	1.0	1.0	1.0	1.0	1.0	1.0	refseq	refseq
Shigella~phage~SSP1	Heunggongvirae	Uroviricota	Caudoviricetes	Caudovirales	Demerecviridae	Tequintavirus	preVC_168	Clustered	VC_168_0	31.0	0.5425	1.0	7.699258758	0.5425	0.9548	1.0	1.0	1.0	1.0	1.0	1.0	refseq	refseq
Escherichia~phage~EC121	Heunggongvirae	Uroviricota	Caudoviricetes	Caudovirales	Myoviridae	Tequatrovirus	preVC_87	Clustered/Singleton	VC_87_65	1.0	0.0	0.0	0.0	0.0	1.0	1.0	1.0	1.0	1.0	1.0	1.0	refseq	refseq
Escherichia~phage~ECML-117	Heunggongvirae	Uroviricota	Caudoviricetes	Caudovirales	Myoviridae	Wifcevirus	preVC_488	Clustered	VC_488_0	4.0	0.0895	0.99997131	3.229995841	0.0895	1.0	1.0	1.0	1.0	1.0	1.0	1.0	refseq	refseq
Escherichia~phage~FEC19	Heunggongvirae	Uroviricota	Caudoviricetes	Caudovirales	Myoviridae	Wifcevirus	preVC_488	Clustered	VC_488_0	4.0	0.0895	0.99997131	3.229995841	0.0895	1.0	1.0	1.0	1.0	1.0	1.0	1.0	refseq	refseq
Escherichia~phage~vB_EcoM_WFC	Heunggongvirae	Uroviricota	Caudoviricetes	Caudovirales	Myoviridae	Wifcevirus	preVC_488	Clustered	VC_488_0	4.0	0.0895	0.99997131	3.229995841	0.0895	1.0	1.0	1.0	1.0	1.0	1.0	1.0	refseq	refseq
Escherichia~phage~vB_EcoM_WFH	Heunggongvirae	Uroviricota	Caudoviricetes	Caudovirales	Myoviridae	Wifcevirus	preVC_488	Clustered	VC_488_0	4.0	0.0895	0.99997131	3.229995841	0.0895	1.0	1.0	1.0	1.0	1.0	1.0	1.0	refseq	refseq
Escherichia~phage~ECML-134	Heunggongvirae	Uroviricota	Caudoviricetes	Caudovirales	Myoviridae	Tequatrovirus	preVC_87	Clustered/Singleton	VC_87_51	1.0	0.0	0.0	0.0	0.0	1.0	1.0	1.0	1.0	1.0	1.0	1.0	refseq	refseq
Escherichia~phage~ECO4	Heunggongvirae	Uroviricota	Caudoviricetes	Caudovirales	Myoviridae	Tequatrovirus	preVC_87	Clustered/Singleton	VC_87_20	1.0	0.0	0.0	0.0	0.0	1.0	1.0	1.0	1.0	1.0	1.0	1.0	refseq	refseq
Escherichia~phage~EK99P-1	Heunggongvirae	Uroviricota	Caudoviricetes	Caudovirales	Siphoviridae	Dhillonvirus	preVC_647	Clustered	VC_647_0	10.0	0.6981	1.0	3.907601441	0.6981	1.0	1.0	1.0	1.0	1.0	1.0	1.0	refseq	refseq
Escherichia~phage~Envy	Heunggongvirae	Uroviricota	Caudoviricetes	Caudovirales	Siphoviridae	Dhillonvirus	preVC_647	Clustered	VC_647_0	10.0	0.6981	1.0	3.907601441	0.6981	1.0	1.0	1.0	1.0	1.0	1.0	1.0	refseq	refseq
Escherichia~phage~Gluttony	Heunggongvirae	Uroviricota	Caudoviricetes	Caudovirales	Siphoviridae	Dhillonvirus	preVC_647	Clustered	VC_647_0	10.0	0.6981	1.0	3.907601441	0.6981	1.0	1.0	1.0	1.0	1.0	1.0	1.0	refseq	refseq
Escherichia~phage~HK578	Heunggongvirae	Uroviricota	Caudoviricetes	Caudovirales	Siphoviridae	Dhillonvirus	preVC_647	Clustered	VC_647_0	10.0	0.6981	1.0	3.907601441	0.6981	1.0	1.0	1.0	1.0	1.0	1.0	1.0	refseq	refseq
Escherichia~phage~YD-2008.s	Heunggongvirae	Uroviricota	Caudoviricetes	Caudovirales	Siphoviridae	Dhillonvirus	preVC_647	Clustered	VC_647_0	10.0	0.6981	1.0	3.907601441	0.6981	1.0	1.0	1.0	1.0	1.0	1.0	1.0	refseq	refseq
Escherichia~phage~slur05	Heunggongvirae	Uroviricota	Caudoviricetes	Caudovirales	Siphoviridae	Dhillonvirus	preVC_647	Clustered	VC_647_0	10.0	0.6981	1.0	3.907601441	0.6981	1.0	1.0	1.0	1.0	1.0	1.0	1.0	refseq	refseq
Escherichia~virus~JL1	Heunggongvirae	Uroviricota	Caudoviricetes	Caudovirales	Siphoviridae	Dhillonvirus	preVC_647	Clustered	VC_647_0	10.0	0.6981	1.0	3.907601441	0.6981	1.0	1.0	1.0	1.0	1.0	1.0	1.0	refseq	refseq
Escherichia~virus~SSL2009a	Heunggongvirae	Uroviricota	Caudoviricetes	Caudovirales	Siphoviridae	Dhillonvirus	preVC_647	Clustered	VC_647_0	10.0	0.6981	1.0	3.907601441	0.6981	1.0	1.0	1.0	1.0	1.0	1.0	1.0	refseq	refseq
Shigella~phage~EP23	Heunggongvirae	Uroviricota	Caudoviricetes	Caudovirales	Siphoviridae	Dhillonvirus	preVC_647	Clustered	VC_647_0	10.0	0.6981	1.0	3.907601441	0.6981	1.0	1.0	1.0	1.0	1.0	1.0	1.0	refseq	refseq
Sodalis~phage~SO1	Heunggongvirae	Uroviricota	Caudoviricetes	Caudovirales	Siphoviridae	Dhillonvirus	preVC_647	Clustered	VC_647_0	10.0	0.6981	1.0	3.907601441	0.6981	1.0	1.0	1.0	1.0	1.0	1.0	1.0	refseq	refseq
Escherichia~phage~ESCO13	Heunggongvirae	Uroviricota	Caudoviricetes	Caudovirales	Myoviridae	Phapecoctavirus	preVC_160	Clustered	VC_160_1	12.0	0.4315	1.0	6.604232738	0.4315	1.0	1.0	1.0	1.0	1.0	1.0	1.0	refseq	refseq
Escherichia~phage~ESCO5	Heunggongvirae	Uroviricota	Caudoviricetes	Caudovirales	Myoviridae	Phapecoctavirus	preVC_160	Clustered	VC_160_1	12.0	0.4315	1.0	6.604232738	0.4315	1.0	1.0	1.0	1.0	1.0	1.0	1.0	refseq	refseq
Escherichia~phage~Mt1B1_P17	Heunggongvirae	Uroviricota	Caudoviricetes	Caudovirales	Myoviridae	Phapecoctavirus	preVC_160	Clustered	VC_160_1	12.0	0.4315	1.0	6.604232738	0.4315	1.0	1.0	1.0	1.0	1.0	1.0	1.0	refseq	refseq
Escherichia~phage~anhysbys	Heunggongvirae	Uroviricota	Caudoviricetes	Caudovirales	Myoviridae	Phapecoctavirus	preVC_160	Clustered	VC_160_1	12.0	0.4315	1.0	6.604232738	0.4315	1.0	1.0	1.0	1.0	1.0	1.0	1.0	refseq	refseq
Escherichia~phage~nepoznato	Heunggongvirae	Uroviricota	Caudoviricetes	Caudovirales	Myoviridae	Phapecoctavirus	preVC_160	Clustered	VC_160_1	12.0	0.4315	1.0	6.604232738	0.4315	1.0	1.0	1.0	1.0	1.0	1.0	1.0	refseq	refseq
Escherichia~phage~nieznany	Heunggongvirae	Uroviricota	Caudoviricetes	Caudovirales	Myoviridae	Phapecoctavirus	preVC_160	Clustered	VC_160_1	12.0	0.4315	1.0	6.604232738	0.4315	1.0	1.0	1.0	1.0	1.0	1.0	1.0	refseq	refseq
Escherichia~phage~phAPEC8	Heunggongvirae	Uroviricota	Caudoviricetes	Caudovirales	Myoviridae	Phapecoctavirus	preVC_160	Clustered	VC_160_1	12.0	0.4315	1.0	6.604232738	0.4315	1.0	1.0	1.0	1.0	1.0	1.0	1.0	refseq	refseq
Escherichia~phage~tuntematon	Heunggongvirae	Uroviricota	Caudoviricetes	Caudovirales	Myoviridae	Phapecoctavirus	preVC_160	Clustered	VC_160_1	12.0	0.4315	1.0	6.604232738	0.4315	1.0	1.0	1.0	1.0	1.0	1.0	1.0	refseq	refseq
Escherichia~phage~ukendt	Heunggongvirae	Uroviricota	Caudoviricetes	Caudovirales	Myoviridae	Phapecoctavirus	preVC_160	Clustered	VC_160_1	12.0	0.4315	1.0	6.604232738	0.4315	1.0	1.0	1.0	1.0	1.0	1.0	1.0	refseq	refseq
Escherichia~phage~vB_EcoM-Ro121c4YLVW	Heunggongvirae	Uroviricota	Caudoviricetes	Caudovirales	Myoviridae	Phapecoctavirus	preVC_160	Clustered	VC_160_1	12.0	0.4315	1.0	6.604232738	0.4315	1.0	1.0	1.0	1.0	1.0	1.0	1.0	refseq	refseq
Escherichia~phage~vB_EcoM_Schickermooser	Heunggongvirae	Uroviricota	Caudoviricetes	Caudovirales	Myoviridae	Phapecoctavirus	preVC_160	Clustered	VC_160_1	12.0	0.4315	1.0	6.604232738	0.4315	1.0	1.0	1.0	1.0	1.0	1.0	1.0	refseq	refseq
Klebsiella~phage~ZCKP1	Heunggongvirae	Uroviricota	Caudoviricetes	Caudovirales	Myoviridae	Phapecoctavirus	preVC_160	Clustered	VC_160_1	12.0	0.4315	1.0	6.604232738	0.4315	1.0	1.0	1.0	1.0	1.0	1.0	1.0	refseq	refseq
Escherichia~phage~EcNP1	Heunggongvirae	Uroviricota	Caudoviricetes	Caudovirales	Myoviridae	Tequatrovirus	preVC_87	Clustered/Singleton	VC_87_69	1.0	0.0	0.0	0.0	0.0	1.0	1.0	1.0	1.0	1.0	1.0	1.0	refseq	refseq
Escherichia~phage~Eps7	Heunggongvirae	Uroviricota	Caudoviricetes	Caudovirales	Demerecviridae	Epseptimavirus	preVC_169	Clustered	VC_169_0	33.0	0.5658	1.0	7.389389468	0.5658	0.9867	1.0	1.0	1.0	1.0	1.0	1.0	refseq	refseq
Escherichia~phage~saus132	Heunggongvirae	Uroviricota	Caudoviricetes	Caudovirales	Demerecviridae	Epseptimavirus	preVC_169	Clustered	VC_169_0	33.0	0.5658	1.0	7.389389468	0.5658	0.9867	1.0	1.0	1.0	1.0	1.0	1.0	refseq	refseq
Escherichia~phage~vB_Eco_mar003J3	Heunggongvirae	Uroviricota	Caudoviricetes	Caudovirales	Demerecviridae	Epseptimavirus	preVC_169	Clustered	VC_169_0	33.0	0.5658	1.0	7.389389468	0.5658	0.9867	1.0	1.0	1.0	1.0	1.0	1.0	refseq	refseq
Salmonella~phage~1-19	Heunggongvirae	Uroviricota	Caudoviricetes	Caudovirales	Demerecviridae	Epseptimavirus	preVC_169	Clustered	VC_169_0	33.0	0.5658	1.0	7.389389468	0.5658	0.9867	1.0	1.0	1.0	1.0	1.0	1.0	refseq	refseq
Salmonella~phage~1-23	Heunggongvirae	Uroviricota	Caudoviricetes	Caudovirales	Demerecviridae	Epseptimavirus	preVC_169	Clustered	VC_169_0	33.0	0.5658	1.0	7.389389468	0.5658	0.9867	1.0	1.0	1.0	1.0	1.0	1.0	refseq	refseq
Salmonella~phage~1-29	Heunggongvirae	Uroviricota	Caudoviricetes	Caudovirales	Demerecviridae	Epseptimavirus	preVC_169	Clustered	VC_169_0	33.0	0.5658	1.0	7.389389468	0.5658	0.9867	1.0	1.0	1.0	1.0	1.0	1.0	refseq	refseq
Salmonella~phage~100268_sal2	Heunggongvirae	Uroviricota	Caudoviricetes	Caudovirales	Demerecviridae	Epseptimavirus	preVC_169	Clustered	VC_169_0	33.0	0.5658	1.0	7.389389468	0.5658	0.9867	1.0	1.0	1.0	1.0	1.0	1.0	refseq	refseq
Salmonella~phage~118970_sal2	Heunggongvirae	Uroviricota	Caudoviricetes	Caudovirales	Demerecviridae	Epseptimavirus	preVC_169	Clustered	VC_169_0	33.0	0.5658	1.0	7.389389468	0.5658	0.9867	1.0	1.0	1.0	1.0	1.0	1.0	refseq	refseq
Salmonella~phage~2-3	Heunggongvirae	Uroviricota	Caudoviricetes	Caudovirales	Demerecviridae	Epseptimavirus	preVC_169	Clustered	VC_169_0	33.0	0.5658	1.0	7.389389468	0.5658	0.9867	1.0	1.0	1.0	1.0	1.0	1.0	refseq	refseq
Salmonella~phage~3-29	Heunggongvirae	Uroviricota	Caudoviricetes	Caudovirales	Demerecviridae	Epseptimavirus	preVC_169	Clustered	VC_169_0	33.0	0.5658	1.0	7.389389468	0.5658	0.9867	1.0	1.0	1.0	1.0	1.0	1.0	refseq	refseq
Salmonella~phage~OSY-STA	Heunggongvirae	Uroviricota	Caudoviricetes	Caudovirales	Demerecviridae	Epseptimavirus	preVC_169	Clustered	VC_169_0	33.0	0.5658	1.0	7.389389468	0.5658	0.9867	1.0	1.0	1.0	1.0	1.0	1.0	refseq	refseq
Salmonella~phage~S113	Heunggongvirae	Uroviricota	Caudoviricetes	Caudovirales	Demerecviridae	Epseptimavirus	preVC_169	Clustered	VC_169_0	33.0	0.5658	1.0	7.389389468	0.5658	0.9867	1.0	1.0	1.0	1.0	1.0	1.0	refseq	refseq
Salmonella~phage~S114	Heunggongvirae	Uroviricota	Caudoviricetes	Caudovirales	Demerecviridae	Epseptimavirus	preVC_169	Clustered	VC_169_0	33.0	0.5658	1.0	7.389389468	0.5658	0.9867	1.0	1.0	1.0	1.0	1.0	1.0	refseq	refseq
Salmonella~phage~S116	Heunggongvirae	Uroviricota	Caudoviricetes	Caudovirales	Demerecviridae	Epseptimavirus	preVC_169	Clustered	VC_169_0	33.0	0.5658	1.0	7.389389468	0.5658	0.9867	1.0	1.0	1.0	1.0	1.0	1.0	refseq	refseq
Salmonella~phage~S126	Heunggongvirae	Uroviricota	Caudoviricetes	Caudovirales	Demerecviridae	Epseptimavirus	preVC_169	Clustered	VC_169_0	33.0	0.5658	1.0	7.389389468	0.5658	0.9867	1.0	1.0	1.0	1.0	1.0	1.0	refseq	refseq
Salmonella~phage~S132	Heunggongvirae	Uroviricota	Caudoviricetes	Caudovirales	Demerecviridae	Epseptimavirus	preVC_169	Clustered	VC_169_0	33.0	0.5658	1.0	7.389389468	0.5658	0.9867	1.0	1.0	1.0	1.0	1.0	1.0	refseq	refseq
Salmonella~phage~S133	Heunggongvirae	Uroviricota	Caudoviricetes	Caudovirales	Demerecviridae	Epseptimavirus	preVC_169	Clustered	VC_169_0	33.0	0.5658	1.0	7.389389468	0.5658	0.9867	1.0	1.0	1.0	1.0	1.0	1.0	refseq	refseq
Salmonella~phage~S147	Heunggongvirae	Uroviricota	Caudoviricetes	Caudovirales	Demerecviridae	Epseptimavirus	preVC_169	Clustered	VC_169_0	33.0	0.5658	1.0	7.389389468	0.5658	0.9867	1.0	1.0	1.0	1.0	1.0	1.0	refseq	refseq
Salmonella~phage~SE24	Heunggongvirae	Uroviricota	Caudoviricetes	Caudovirales	Demerecviridae	Epseptimavirus	preVC_169	Clustered	VC_169_0	33.0	0.5658	1.0	7.389389468	0.5658	0.9867	1.0	1.0	1.0	1.0	1.0	1.0	refseq	refseq
Salmonella~phage~SH9	Heunggongvirae	Uroviricota	Caudoviricetes	Caudovirales	Demerecviridae	Epseptimavirus	preVC_169	Clustered	VC_169_0	33.0	0.5658	1.0	7.389389468	0.5658	0.9867	1.0	1.0	1.0	1.0	1.0	1.0	refseq	refseq
Salmonella~phage~STG2	Heunggongvirae	Uroviricota	Caudoviricetes	Caudovirales	Demerecviridae	Epseptimavirus	preVC_169	Clustered	VC_169_0	33.0	0.5658	1.0	7.389389468	0.5658	0.9867	1.0	1.0	1.0	1.0	1.0	1.0	refseq	refseq
Salmonella~phage~Seafire	Heunggongvirae	Uroviricota	Caudoviricetes	Caudovirales	Demerecviridae	Epseptimavirus	preVC_169	Clustered	VC_169_0	33.0	0.5658	1.0	7.389389468	0.5658	0.9867	1.0	1.0	1.0	1.0	1.0	1.0	refseq	refseq
Salmonella~phage~Sepoy	Heunggongvirae	Uroviricota	Caudoviricetes	Caudovirales	Demerecviridae	Epseptimavirus	preVC_169	Clustered	VC_169_0	33.0	0.5658	1.0	7.389389468	0.5658	0.9867	1.0	1.0	1.0	1.0	1.0	1.0	refseq	refseq
Salmonella~phage~Sw2	Heunggongvirae	Uroviricota	Caudoviricetes	Caudovirales	Demerecviridae	Epseptimavirus	preVC_169	Clustered	VC_169_0	33.0	0.5658	1.0	7.389389468	0.5658	0.9867	1.0	1.0	1.0	1.0	1.0	1.0	refseq	refseq
Salmonella~phage~atrejo	Heunggongvirae	Uroviricota	Caudoviricetes	Caudovirales	Demerecviridae	Epseptimavirus	preVC_169	Clustered	VC_169_0	33.0	0.5658	1.0	7.389389468	0.5658	0.9867	1.0	1.0	1.0	1.0	1.0	1.0	refseq	refseq
Salmonella~phage~bastian	Heunggongvirae	Uroviricota	Caudoviricetes	Caudovirales	Demerecviridae	Epseptimavirus	preVC_169	Clustered	VC_169_0	33.0	0.5658	1.0	7.389389468	0.5658	0.9867	1.0	1.0	1.0	1.0	1.0	1.0	refseq	refseq
Salmonella~phage~bombadil	Heunggongvirae	Uroviricota	Caudoviricetes	Caudovirales	Demerecviridae	Epseptimavirus	preVC_169	Clustered	VC_169_0	33.0	0.5658	1.0	7.389389468	0.5658	0.9867	1.0	1.0	1.0	1.0	1.0	1.0	refseq	refseq
Salmonella~phage~faergetype	Heunggongvirae	Uroviricota	Caudoviricetes	Caudovirales	Demerecviridae	Epseptimavirus	preVC_169	Clustered	VC_169_0	33.0	0.5658	1.0	7.389389468	0.5658	0.9867	1.0	1.0	1.0	1.0	1.0	1.0	refseq	refseq
Salmonella~phage~fuchur	Heunggongvirae	Uroviricota	Caudoviricetes	Caudovirales	Demerecviridae	Epseptimavirus	preVC_169	Clustered	VC_169_0	33.0	0.5658	1.0	7.389389468	0.5658	0.9867	1.0	1.0	1.0	1.0	1.0	1.0	refseq	refseq
Salmonella~phage~oselot	Heunggongvirae	Uroviricota	Caudoviricetes	Caudovirales	Demerecviridae	Epseptimavirus	preVC_169	Clustered	VC_169_0	33.0	0.5658	1.0	7.389389468	0.5658	0.9867	1.0	1.0	1.0	1.0	1.0	1.0	refseq	refseq
Salmonella~phage~rokbiter	Heunggongvirae	Uroviricota	Caudoviricetes	Caudovirales	Demerecviridae	Epseptimavirus	preVC_169	Clustered	VC_169_0	33.0	0.5658	1.0	7.389389468	0.5658	0.9867	1.0	1.0	1.0	1.0	1.0	1.0	refseq	refseq
Salmonella~phage~vB_SenS_SB13	Heunggongvirae	Uroviricota	Caudoviricetes	Caudovirales	Demerecviridae	Epseptimavirus	preVC_169	Clustered	VC_169_0	33.0	0.5658	1.0	7.389389468	0.5658	0.9867	1.0	1.0	1.0	1.0	1.0	1.0	refseq	refseq
Salmonella~virus~Stitch	Heunggongvirae	Uroviricota	Caudoviricetes	Caudovirales	Demerecviridae	Epseptimavirus	preVC_169	Clustered	VC_169_0	33.0	0.5658	1.0	7.389389468	0.5658	0.9867	1.0	1.0	1.0	1.0	1.0	1.0	refseq	refseq
Escherichia~phage~H8	Heunggongvirae	Uroviricota	Caudoviricetes	Caudovirales	Demerecviridae	Tequintavirus	preVC_168	Clustered/Singleton	VC_168_2	1.0	0.0	0.0	0.0	0.0	1.0	1.0	1.0	1.0	1.0	1.0	1.0	refseq	refseq
Escherichia~phage~HP3	Heunggongvirae	Uroviricota	Caudoviricetes	Caudovirales	Myoviridae	Tequatrovirus	preVC_87	Clustered/Singleton	VC_87_36	1.0	0.0	0.0	0.0	0.0	1.0	1.0	1.0	1.0	1.0	1.0	1.0	refseq	refseq
Escherichia~phage~HY01	Heunggongvirae	Uroviricota	Caudoviricetes	Caudovirales	Myoviridae	Tequatrovirus	preVC_87	Clustered/Singleton	VC_87_71	1.0	0.0	0.0	0.0	0.0	1.0	1.0	1.0	1.0	1.0	1.0	1.0	refseq	refseq
Escherichia~phage~HY03	Heunggongvirae	Uroviricota	Caudoviricetes	Caudovirales	Myoviridae	Tequatrovirus	preVC_87	Clustered/Singleton	VC_87_64	1.0	0.0	0.0	0.0	0.0	1.0	1.0	1.0	1.0	1.0	1.0	1.0	refseq	refseq
Escherichia~phage~If1	Loebvirae	Hofneiviricota	Faserviricetes	Tubulavirales	Inoviridae	Infulavirus	preVC_702	Clustered	VC_702_0	3.0	0.7165	0.9278018	1.333333333	0.6647	1.0	1.0	1.0	1.0	1.0	1.0	2.0	refseq	refseq
Escherichia~phage~fd	Loebvirae	Hofneiviricota	Faserviricetes	Tubulavirales	Inoviridae	Inovirus	preVC_702	Clustered	VC_702_0	3.0	0.7165	0.9278018	1.333333333	0.6647	1.0	1.0	1.0	1.0	1.0	1.0	2.0	refseq	refseq
Escherichia~virus~M13	Loebvirae	Hofneiviricota	Faserviricetes	Tubulavirales	Inoviridae	Inovirus	preVC_702	Clustered	VC_702_0	3.0	0.7165	0.9278018	1.333333333	0.6647	1.0	1.0	1.0	1.0	1.0	1.0	2.0	refseq	refseq
Escherichia~phage~J8-65	Heunggongvirae	Uroviricota	Caudoviricetes	Caudovirales	Autographiviridae	Bonnellvirus	preVC_150	Clustered	VC_150_0	3.0	0.1702	0.9969172	4.943389963	0.1697	1.0	1.0	1.0	1.0	1.0	1.0	2.0	refseq	refseq
Escherichia~phage~Lidtsur	Heunggongvirae	Uroviricota	Caudoviricetes	Caudovirales	Autographiviridae	Bonnellvirus	preVC_150	Clustered	VC_150_0	3.0	0.1702	0.9969172	4.943389963	0.1697	1.0	1.0	1.0	1.0	1.0	1.0	2.0	refseq	refseq
Pantoea~phage~LIMEzero	Heunggongvirae	Uroviricota	Caudoviricetes	Caudovirales	Autographiviridae	Waewaevirus	preVC_150	Clustered	VC_150_0	3.0	0.1702	0.9969172	4.943389963	0.1697	1.0	1.0	1.0	1.0	1.0	1.0	2.0	refseq	refseq
Escherichia~phage~KIT03	Heunggongvirae	Uroviricota	Caudoviricetes	Caudovirales	Myoviridae	Tequatrovirus	preVC_87	Clustered/Singleton	VC_87_29	1.0	0.0	0.0	0.0	0.0	1.0	1.0	1.0	1.0	1.0	1.0	1.0	refseq	refseq
Escherichia~phage~MLF4	Heunggongvirae	Uroviricota	Caudoviricetes	Caudovirales	Myoviridae	Tequatrovirus	preVC_87	Clustered/Singleton	VC_87_27	1.0	0.0	0.0	0.0	0.0	1.0	1.0	1.0	1.0	1.0	1.0	1.0	refseq	refseq
Escherichia~phage~MS2	Orthornavirae	Lenarviricota	Leviviricetes	Levivirales	Leviviridae	Levivirus	preVC_704	Clustered	VC_704_0	2.0	1.0	0.0	0.0	0.0	1.0	1.0	1.0	1.0	1.0	1.0	1.0	refseq	refseq
Escherichia~virus~BZ13	Orthornavirae	Lenarviricota	Leviviricetes	Levivirales	Leviviridae	Levivirus	preVC_704	Clustered	VC_704_0	2.0	1.0	0.0	0.0	0.0	1.0	1.0	1.0	1.0	1.0	1.0	1.0	refseq	refseq
Escherichia~phage~N15	Heunggongvirae	Uroviricota	Caudoviricetes	Caudovirales	Siphoviridae	Ravinvirus	preVC_481	Clustered/Singleton	VC_481_0	1.0	0.0	0.0	0.0	0.0	1.0	1.0	1.0	1.0	1.0	1.0	1.0	refseq	refseq
Escherichia~phage~PE37	Heunggongvirae	Uroviricota	Caudoviricetes	Caudovirales	Myoviridae	Tequatrovirus	preVC_87	Clustered/Singleton	VC_87_28	1.0	0.0	0.0	0.0	0.0	1.0	1.0	1.0	1.0	1.0	1.0	1.0	refseq	refseq
Escherichia~phage~PP01	Heunggongvirae	Uroviricota	Caudoviricetes	Caudovirales	Myoviridae	Tequatrovirus	preVC_87	Clustered/Singleton	VC_87_76	1.0	0.0	0.0	0.0	0.0	1.0	1.0	1.0	1.0	1.0	1.0	1.0	refseq	refseq
Escherichia~phage~Pollock	Heunggongvirae	Uroviricota	Caudoviricetes	Caudovirales	Schitoviridae	Pollockvirus	preVC_20	Clustered	VC_20_0	6.0	0.2957	1.0	5.852139364	0.2957	1.0	1.0	1.0	1.0	1.0	1.0	3.0	refseq	refseq
Klebsiella~phage~KpCHEMY26	Heunggongvirae	Uroviricota	Caudoviricetes	Caudovirales	Schitoviridae	Pylasvirus	preVC_20	Clustered	VC_20_0	6.0	0.2957	1.0	5.852139364	0.2957	1.0	1.0	1.0	1.0	1.0	1.0	3.0	refseq	refseq
Klebsiella~phage~Pylas	Heunggongvirae	Uroviricota	Caudoviricetes	Caudovirales	Schitoviridae	Pylasvirus	preVC_20	Clustered	VC_20_0	6.0	0.2957	1.0	5.852139364	0.2957	1.0	1.0	1.0	1.0	1.0	1.0	3.0	refseq	refseq
Salmonella~phage~FSL~SP-058	Heunggongvirae	Uroviricota	Caudoviricetes	Caudovirales	Schitoviridae	Ithacavirus	preVC_20	Clustered	VC_20_0	6.0	0.2957	1.0	5.852139364	0.2957	1.0	1.0	1.0	1.0	1.0	1.0	3.0	refseq	refseq
Salmonella~phage~FSL~SP-076	Heunggongvirae	Uroviricota	Caudoviricetes	Caudovirales	Schitoviridae	Ithacavirus	preVC_20	Clustered	VC_20_0	6.0	0.2957	1.0	5.852139364	0.2957	1.0	1.0	1.0	1.0	1.0	1.0	3.0	refseq	refseq
Salmonella~phage~vB_SalP_TR2	Heunggongvirae	Uroviricota	Caudoviricetes	Caudovirales	Schitoviridae	Ithacavirus	preVC_20	Clustered	VC_20_0	6.0	0.2957	1.0	5.852139364	0.2957	1.0	1.0	1.0	1.0	1.0	1.0	3.0	refseq	refseq
Escherichia~phage~RB3	Heunggongvirae	Uroviricota	Caudoviricetes	Caudovirales	Myoviridae	Tequatrovirus	preVC_87	Clustered/Singleton	VC_87_54	1.0	0.0	0.0	0.0	0.0	1.0	1.0	1.0	1.0	1.0	1.0	1.0	refseq	refseq
Escherichia~phage~T2	Heunggongvirae	Uroviricota	Caudoviricetes	Caudovirales	Myoviridae	Tequatrovirus	preVC_87	Clustered/Singleton	VC_87_57	1.0	0.0	0.0	0.0	0.0	1.0	1.0	1.0	1.0	1.0	1.0	1.0	refseq	refseq
Escherichia~phage~UFV-AREG1	Heunggongvirae	Uroviricota	Caudoviricetes	Caudovirales	Myoviridae	Tequatrovirus	preVC_87	Clustered/Singleton	VC_87_75	1.0	0.0	0.0	0.0	0.0	1.0	1.0	1.0	1.0	1.0	1.0	1.0	refseq	refseq
Escherichia~phage~YUEEL01	Heunggongvirae	Uroviricota	Caudoviricetes	Caudovirales	Myoviridae	Tequatrovirus	preVC_87	Clustered/Singleton	VC_87_37	1.0	0.0	0.0	0.0	0.0	1.0	1.0	1.0	1.0	1.0	1.0	1.0	refseq	refseq
Escherichia~phage~ime09	Heunggongvirae	Uroviricota	Caudoviricetes	Caudovirales	Myoviridae	Tequatrovirus	preVC_87	Clustered/Singleton	VC_87_11	1.0	0.0	0.0	0.0	0.0	1.0	1.0	1.0	1.0	1.0	1.0	1.0	refseq	refseq
Escherichia~phage~phiE142	Heunggongvirae	Uroviricota	Caudoviricetes	Caudovirales	Myoviridae	Mosigvirus	preVC_89	Clustered/Singleton	VC_89_1	1.0	0.0	0.0	0.0	0.0	1.0	1.0	1.0	1.0	1.0	1.0	1.0	refseq	refseq
Escherichia~phage~slur02	Heunggongvirae	Uroviricota	Caudoviricetes	Caudovirales	Straboviridae	Tequatrovirus	preVC_87	Clustered	VC_87_13	2.0	0.0051	0.65052928	0.0	0.0033	1.0	1.0	1.0	1.0	1.0	1.0	1.0	refseq	refseq
Escherichia~phage~slur04	Heunggongvirae	Uroviricota	Caudoviricetes	Caudovirales	Straboviridae	Tequatrovirus	preVC_87	Clustered	VC_87_13	2.0	0.0051	0.65052928	0.0	0.0033	1.0	1.0	1.0	1.0	1.0	1.0	1.0	refseq	refseq
Escherichia~phage~slur03	Heunggongvirae	Uroviricota	Caudoviricetes	Caudovirales	Myoviridae	Tequatrovirus	preVC_87	Clustered	VC_87_66	2.0	0.005	0.68059445	0.0	0.0034	1.0	1.0	1.0	1.0	1.0	1.0	1.0	refseq	refseq
Escherichia~phage~slur14	Heunggongvirae	Uroviricota	Caudoviricetes	Caudovirales	Myoviridae	Tequatrovirus	preVC_87	Clustered	VC_87_66	2.0	0.005	0.68059445	0.0	0.0034	1.0	1.0	1.0	1.0	1.0	1.0	1.0	refseq	refseq
Escherichia~phage~slur07	Heunggongvirae	Uroviricota	Caudoviricetes	Caudovirales	Myoviridae	Tequatrovirus	preVC_87	Clustered/Singleton	VC_87_8	1.0	0.0	0.0	0.0	0.0	1.0	1.0	1.0	1.0	1.0	1.0	1.0	refseq	refseq
Escherichia~phage~teqdroes	Heunggongvirae	Uroviricota	Caudoviricetes	Caudovirales	Myoviridae	Tequatrovirus	preVC_87	Clustered/Singleton	VC_87_14	1.0	0.0	0.0	0.0	0.0	1.0	1.0	1.0	1.0	1.0	1.0	1.0	refseq	refseq
Escherichia~phage~teqhad	Heunggongvirae	Uroviricota	Caudoviricetes	Caudovirales	Myoviridae	Tequatrovirus	preVC_87	Clustered/Singleton	VC_87_10	1.0	0.0	0.0	0.0	0.0	1.0	1.0	1.0	1.0	1.0	1.0	1.0	refseq	refseq
Escherichia~phage~teqskov	Heunggongvirae	Uroviricota	Caudoviricetes	Caudovirales	Myoviridae	Tequatrovirus	preVC_87	Clustered/Singleton	VC_87_15	1.0	0.0	0.0	0.0	0.0	1.0	1.0	1.0	1.0	1.0	1.0	1.0	refseq	refseq
Escherichia~phage~vB_EcoM-G28	Heunggongvirae	Uroviricota	Caudoviricetes	Caudovirales	Myoviridae	Tequatrovirus	preVC_87	Clustered/Singleton	VC_87_67	1.0	0.0	0.0	0.0	0.0	1.0	1.0	1.0	1.0	1.0	1.0	1.0	refseq	refseq
Escherichia~phage~vB_EcoM-UFV13	Heunggongvirae	Uroviricota	Caudoviricetes	Caudovirales	Myoviridae	Tequatrovirus	preVC_87	Clustered/Singleton	VC_87_55	1.0	0.0	0.0	0.0	0.0	1.0	1.0	1.0	1.0	1.0	1.0	1.0	refseq	refseq
Escherichia~phage~vB_EcoM-fFiEco06	Heunggongvirae	Uroviricota	Caudoviricetes	Caudovirales	Myoviridae	Tequatrovirus	preVC_87	Clustered/Singleton	VC_87_38	1.0	0.0	0.0	0.0	0.0	1.0	1.0	1.0	1.0	1.0	1.0	1.0	refseq	refseq
Escherichia~phage~vB_EcoM_112	Heunggongvirae	Uroviricota	Caudoviricetes	Caudovirales	Myoviridae	Tequatrovirus	preVC_87	Clustered/Singleton	VC_87_60	1.0	0.0	0.0	0.0	0.0	1.0	1.0	1.0	1.0	1.0	1.0	1.0	refseq	refseq
Escherichia~phage~vB_EcoM_ACG-C40	Heunggongvirae	Uroviricota	Caudoviricetes	Caudovirales	Myoviridae	Tequatrovirus	preVC_87	Clustered/Singleton	VC_87_43	1.0	0.0	0.0	0.0	0.0	1.0	1.0	1.0	1.0	1.0	1.0	1.0	refseq	refseq
Escherichia~phage~vB_EcoM_DalCa	Heunggongvirae	Uroviricota	Caudoviricetes	Caudovirales	Myoviridae	Tequatrovirus	preVC_87	Clustered/Singleton	VC_87_41	1.0	0.0	0.0	0.0	0.0	1.0	1.0	1.0	1.0	1.0	1.0	1.0	refseq	refseq
Escherichia~phage~vB_EcoM_F1	Heunggongvirae	Uroviricota	Caudoviricetes	Caudovirales	Myoviridae	Tequatrovirus	preVC_87	Clustered/Singleton	VC_87_62	1.0	0.0	0.0	0.0	0.0	1.0	1.0	1.0	1.0	1.0	1.0	1.0	refseq	refseq
Escherichia~phage~vB_EcoM_G4498	Heunggongvirae	Uroviricota	Caudoviricetes	Caudovirales	Myoviridae	Tequatrovirus	preVC_87	Clustered/Singleton	VC_87_46	1.0	0.0	0.0	0.0	0.0	1.0	1.0	1.0	1.0	1.0	1.0	1.0	refseq	refseq
Escherichia~phage~vB_EcoM_G4507	Heunggongvirae	Uroviricota	Caudoviricetes	Caudovirales	Myoviridae	Tequatrovirus	preVC_87	Clustered/Singleton	VC_87_21	1.0	0.0	0.0	0.0	0.0	1.0	1.0	1.0	1.0	1.0	1.0	1.0	refseq	refseq
Escherichia~phage~vB_EcoM_G50	Heunggongvirae	Uroviricota	Caudoviricetes	Caudovirales	Myoviridae	Tequatrovirus	preVC_87	Clustered/Singleton	VC_87_44	1.0	0.0	0.0	0.0	0.0	1.0	1.0	1.0	1.0	1.0	1.0	1.0	refseq	refseq
Escherichia~phage~vB_EcoM_G8	Heunggongvirae	Uroviricota	Caudoviricetes	Caudovirales	Myoviridae	Tequatrovirus	preVC_87	Clustered/Singleton	VC_87_19	1.0	0.0	0.0	0.0	0.0	1.0	1.0	1.0	1.0	1.0	1.0	1.0	refseq	refseq
Escherichia~phage~vB_EcoM_G9062	Heunggongvirae	Uroviricota	Caudoviricetes	Caudovirales	Myoviridae	Tequatrovirus	preVC_87	Clustered/Singleton	VC_87_39	1.0	0.0	0.0	0.0	0.0	1.0	1.0	1.0	1.0	1.0	1.0	1.0	refseq	refseq
Escherichia~phage~vB_EcoM_Goslar	Heunggongvirae	Uroviricota	Caudoviricetes	Caudovirales	Myoviridae	Goslarvirus	preVC_637	Clustered/Singleton	VC_637_3	1.0	0.0	0.0	0.0	0.0	1.0	1.0	1.0	1.0	1.0	1.0	1.0	refseq	refseq
Escherichia~phage~vB_EcoM_IME537	Heunggongvirae	Uroviricota	Caudoviricetes	Caudovirales	Myoviridae	Tequatrovirus	preVC_87	Clustered	VC_87_70	2.0	0.0052	0.65273944	9.0	0.0034	0.0	1.0	1.0	1.0	1.0	1.0	1.0	refseq	refseq
Escherichia~phage~vB_vPM_PD112	Heunggongvirae	Uroviricota	Caudoviricetes	Caudovirales	Myoviridae	Tequatrovirus	preVC_87	Clustered	VC_87_70	2.0	0.0052	0.65273944	9.0	0.0034	0.0	1.0	1.0	1.0	1.0	1.0	1.0	refseq	refseq
Escherichia~phage~vB_EcoM_KAW1E185	Heunggongvirae	Uroviricota	Caudoviricetes	Caudovirales	Myoviridae	Tequatrovirus	preVC_87	Clustered/Singleton	VC_87_18	1.0	0.0	0.0	0.0	0.0	1.0	1.0	1.0	1.0	1.0	1.0	1.0	refseq	refseq
Escherichia~phage~vB_EcoM_KWBSE43-6	Heunggongvirae	Uroviricota	Caudoviricetes	Caudovirales	Ackermannviridae	Taipeivirus	preVC_70	Clustered	VC_70_0	8.0	0.0612	0.94820355	7.609007458	0.058	0.9643	1.0	1.0	1.0	1.0	1.0	1.0	refseq	refseq
Klebsiella~phage~Magnus	Heunggongvirae	Uroviricota	Caudoviricetes	Caudovirales	Ackermannviridae	Taipeivirus	preVC_70	Clustered	VC_70_0	8.0	0.0612	0.94820355	7.609007458	0.058	0.9643	1.0	1.0	1.0	1.0	1.0	1.0	refseq	refseq
Klebsiella~phage~May	Heunggongvirae	Uroviricota	Caudoviricetes	Caudovirales	Ackermannviridae	Taipeivirus	preVC_70	Clustered	VC_70_0	8.0	0.0612	0.94820355	7.609007458	0.058	0.9643	1.0	1.0	1.0	1.0	1.0	1.0	refseq	refseq
Klebsiella~phage~Menlow	Heunggongvirae	Uroviricota	Caudoviricetes	Caudovirales	Ackermannviridae	Taipeivirus	preVC_70	Clustered	VC_70_0	8.0	0.0612	0.94820355	7.609007458	0.058	0.9643	1.0	1.0	1.0	1.0	1.0	1.0	refseq	refseq
Klebsiella~phage~vB_KpnM_KpS110	Heunggongvirae	Uroviricota	Caudoviricetes	Caudovirales	Ackermannviridae	Taipeivirus	preVC_70	Clustered	VC_70_0	8.0	0.0612	0.94820355	7.609007458	0.058	0.9643	1.0	1.0	1.0	1.0	1.0	1.0	refseq	refseq
Klebsiella~virus~0507KN21	Heunggongvirae	Uroviricota	Caudoviricetes	Caudovirales	Ackermannviridae	Taipeivirus	preVC_70	Clustered	VC_70_0	8.0	0.0612	0.94820355	7.609007458	0.058	0.9643	1.0	1.0	1.0	1.0	1.0	1.0	refseq	refseq
Klebsiella~virus~UPM~2146	Heunggongvirae	Uroviricota	Caudoviricetes	Caudovirales	Ackermannviridae	Taipeivirus	preVC_70	Clustered	VC_70_0	8.0	0.0612	0.94820355	7.609007458	0.058	0.9643	1.0	1.0	1.0	1.0	1.0	1.0	refseq	refseq
Serratia~phage~vB-Sru-IME250	Heunggongvirae	Uroviricota	Caudoviricetes	Caudovirales	Ackermannviridae	Taipeivirus	preVC_70	Clustered	VC_70_0	8.0	0.0612	0.94820355	7.609007458	0.058	0.9643	1.0	1.0	1.0	1.0	1.0	1.0	refseq	refseq
Escherichia~phage~vB_EcoM_Lutter	Heunggongvirae	Uroviricota	Caudoviricetes	Caudovirales	Myoviridae	Tequatrovirus	preVC_87	Clustered/Singleton	VC_87_77	1.0	0.0	0.0	0.0	0.0	1.0	1.0	1.0	1.0	1.0	1.0	1.0	refseq	refseq
Escherichia~phage~vB_EcoM_NBG2	Heunggongvirae	Uroviricota	Caudoviricetes	Caudovirales	Myoviridae	Tequatrovirus	preVC_87	Clustered/Singleton	VC_87_73	1.0	0.0	0.0	0.0	0.0	1.0	1.0	1.0	1.0	1.0	1.0	1.0	refseq	refseq
Escherichia~phage~vB_EcoM_OE5505	Heunggongvirae	Uroviricota	Caudoviricetes	Caudovirales	Myoviridae	Tequatrovirus	preVC_87	Clustered/Singleton	VC_87_42	1.0	0.0	0.0	0.0	0.0	1.0	1.0	1.0	1.0	1.0	1.0	1.0	refseq	refseq
Escherichia~phage~vB_EcoM_Ozark	Heunggongvirae	Uroviricota	Caudoviricetes	Caudovirales	Myoviridae	Tequatrovirus	preVC_87	Clustered/Singleton	VC_87_17	1.0	0.0	0.0	0.0	0.0	1.0	1.0	1.0	1.0	1.0	1.0	1.0	refseq	refseq
Escherichia~phage~wV7	Heunggongvirae	Uroviricota	Caudoviricetes	Caudovirales	Myoviridae	Tequatrovirus	preVC_87	Clustered/Singleton	VC_87_24	1.0	0.0	0.0	0.0	0.0	1.0	1.0	1.0	1.0	1.0	1.0	1.0	refseq	refseq
Escherichia~virus~I22	Loebvirae	Hofneiviricota	Faserviricetes	Tubulavirales	Inoviridae	Lineavirus	preVC_703	Clustered/Singleton	VC_703_0	1.0	0.0	0.0	0.0	0.0	1.0	1.0	1.0	1.0	1.0	1.0	1.0	refseq	refseq
Escherichia~virus~RB14	Heunggongvirae	Uroviricota	Caudoviricetes	Caudovirales	Myoviridae	Tequatrovirus	preVC_87	Clustered/Singleton	VC_87_56	1.0	0.0	0.0	0.0	0.0	1.0	1.0	1.0	1.0	1.0	1.0	1.0	refseq	refseq
Escherichia~virus~RB32	Heunggongvirae	Uroviricota	Caudoviricetes	Caudovirales	Myoviridae	Tequatrovirus	preVC_87	Clustered/Singleton	VC_87_52	1.0	0.0	0.0	0.0	0.0	1.0	1.0	1.0	1.0	1.0	1.0	1.0	refseq	refseq
Escherichia~virus~T4	Heunggongvirae	Uroviricota	Caudoviricetes	Caudovirales	Myoviridae	Tequatrovirus	preVC_87	Clustered/Singleton	VC_87_59	1.0	0.0	0.0	0.0	0.0	1.0	1.0	1.0	1.0	1.0	1.0	1.0	refseq	refseq
Faecalibacterium~phage~FP_Epona	Heunggongvirae	Uroviricota	Caudoviricetes	Caudovirales	Myoviridae	Eponavirus	preVC_338	Clustered	VC_338_0	5.0	0.4543	0.99984391	8.127728957	0.4543	1.0	1.0	1.0	1.0	1.0	1.0	4.0	refseq	refseq
Faecalibacterium~phage~FP_Lagaffe	Heunggongvirae	Uroviricota	Caudoviricetes	Caudovirales	Myoviridae	Lagaffevirus	preVC_338	Clustered	VC_338_0	5.0	0.4543	0.99984391	8.127728957	0.4543	1.0	1.0	1.0	1.0	1.0	1.0	4.0	refseq	refseq
Faecalibacterium~phage~FP_Taranis	Heunggongvirae	Uroviricota	Caudoviricetes	Caudovirales	Myoviridae	Taranisvirus	preVC_338	Clustered	VC_338_0	5.0	0.4543	0.99984391	8.127728957	0.4543	1.0	1.0	1.0	1.0	1.0	1.0	4.0	refseq	refseq
Faecalibacterium~phage~FP_Toutatis	Heunggongvirae	Uroviricota	Caudoviricetes	Caudovirales	Myoviridae	Toutatisvirus	preVC_338	Clustered	VC_338_0	5.0	0.4543	0.99984391	8.127728957	0.4543	1.0	1.0	1.0	1.0	1.0	1.0	4.0	refseq	refseq
Vibrio~phage~X29	Heunggongvirae	Uroviricota	Caudoviricetes	Caudovirales	Myoviridae	Unassigned	preVC_338	Clustered	VC_338_0	5.0	0.4543	0.99984391	8.127728957	0.4543	1.0	1.0	1.0	1.0	1.0	1.0	4.0	refseq	refseq
Faecalibacterium~phage~FP_oengus	Heunggongvirae	Uroviricota	Caudoviricetes	Caudovirales	Siphoviridae	Oengusvirus	preVC_268	Clustered	VC_268_3	46.0	0.363	1.0	6.927504375	0.363	0.9527	1.0	1.0	1.0	1.0	1.0	4.0	refseq	eukfloat, refseq, total, and virome Cluster
SM1000_MG_virome_scaffold_141_c1-cat_1	Unassigned	Unassigned	Unassigned	Unassigned	Unassigned	Unassigned	preVC_268	Clustered	VC_268_3	46.0	0.363	1.0	6.927504375	0.363	0.9527	1.0	1.0	1.0	1.0	1.0	4.0	virome	eukfloat, refseq, total, and virome Cluster
SM1000_MG_virome_scaffold_1420_c1-cat_1	Unassigned	Unassigned	Unassigned	Unassigned	Unassigned	Unassigned	preVC_268	Clustered	VC_268_3	46.0	0.363	1.0	6.927504375	0.363	0.9527	1.0	1.0	1.0	1.0	1.0	4.0	virome	eukfloat, refseq, total, and virome Cluster
SM1000_MG_virome_scaffold_1455_c1-cat_1	Unassigned	Unassigned	Unassigned	Unassigned	Unassigned	Unassigned	preVC_268	Clustered	VC_268_3	46.0	0.363	1.0	6.927504375	0.363	0.9527	1.0	1.0	1.0	1.0	1.0	4.0	virome	eukfloat, refseq, total, and virome Cluster
SM1000_MG_virome_scaffold_491_c2-cat_1	Unassigned	Unassigned	Unassigned	Unassigned	Unassigned	Unassigned	preVC_268	Clustered	VC_268_3	46.0	0.363	1.0	6.927504375	0.363	0.9527	1.0	1.0	1.0	1.0	1.0	4.0	virome	eukfloat, refseq, total, and virome Cluster
SM1000_MG_virome_scaffold_804_c1-cat_1	Unassigned	Unassigned	Unassigned	Unassigned	Unassigned	Unassigned	preVC_268	Clustered	VC_268_3	46.0	0.363	1.0	6.927504375	0.363	0.9527	1.0	1.0	1.0	1.0	1.0	4.0	virome	eukfloat, refseq, total, and virome Cluster
SM1000_MG_virome_scaffold_833_c1-cat_1	Unassigned	Unassigned	Unassigned	Unassigned	Unassigned	Unassigned	preVC_268	Clustered	VC_268_3	46.0	0.363	1.0	6.927504375	0.363	0.9527	1.0	1.0	1.0	1.0	1.0	4.0	virome	eukfloat, refseq, total, and virome Cluster
SM1000_MG_virome_scaffold_838_c3-cat_1	Unassigned	Unassigned	Unassigned	Unassigned	Unassigned	Unassigned	preVC_268	Clustered	VC_268_3	46.0	0.363	1.0	6.927504375	0.363	0.9527	1.0	1.0	1.0	1.0	1.0	4.0	virome	eukfloat, refseq, total, and virome Cluster
SM1000_MG_virome_scaffold_843_c1-cat_1	Unassigned	Unassigned	Unassigned	Unassigned	Unassigned	Unassigned	preVC_268	Clustered	VC_268_3	46.0	0.363	1.0	6.927504375	0.363	0.9527	1.0	1.0	1.0	1.0	1.0	4.0	virome	eukfloat, refseq, total, and virome Cluster
SM1001_MG_scaffold_2745	Unassigned	Unassigned	Unassigned	Unassigned	Unassigned	Unassigned	preVC_268	Clustered	VC_268_3	46.0	0.363	1.0	6.927504375	0.363	0.9527	1.0	1.0	1.0	1.0	1.0	4.0	eukfloat	eukfloat, refseq, total, and virome Cluster
SM1001_MG_scaffold_371	Unassigned	Unassigned	Unassigned	Unassigned	Unassigned	Unassigned	preVC_268	Clustered	VC_268_3	46.0	0.363	1.0	6.927504375	0.363	0.9527	1.0	1.0	1.0	1.0	1.0	4.0	eukfloat	eukfloat, refseq, total, and virome Cluster
SM1001_MG_scaffold_416	Unassigned	Unassigned	Unassigned	Unassigned	Unassigned	Unassigned	preVC_268	Clustered	VC_268_3	46.0	0.363	1.0	6.927504375	0.363	0.9527	1.0	1.0	1.0	1.0	1.0	4.0	eukfloat	eukfloat, refseq, total, and virome Cluster
SM1002_MG_k127_16762390-cat_1	Unassigned	Unassigned	Unassigned	Unassigned	Unassigned	Unassigned	preVC_268	Clustered	VC_268_3	46.0	0.363	1.0	6.927504375	0.363	0.9527	1.0	1.0	1.0	1.0	1.0	4.0	total	eukfloat, refseq, total, and virome Cluster
SM1002_MG_k127_5887441-cat_1	Unassigned	Unassigned	Unassigned	Unassigned	Unassigned	Unassigned	preVC_268	Clustered	VC_268_3	46.0	0.363	1.0	6.927504375	0.363	0.9527	1.0	1.0	1.0	1.0	1.0	4.0	total	eukfloat, refseq, total, and virome Cluster
SM1002_MG_scaffold_399	Unassigned	Unassigned	Unassigned	Unassigned	Unassigned	Unassigned	preVC_268	Clustered	VC_268_3	46.0	0.363	1.0	6.927504375	0.363	0.9527	1.0	1.0	1.0	1.0	1.0	4.0	eukfloat	eukfloat, refseq, total, and virome Cluster
SM1003_MG_scaffold_609	Unassigned	Unassigned	Unassigned	Unassigned	Unassigned	Unassigned	preVC_268	Clustered	VC_268_3	46.0	0.363	1.0	6.927504375	0.363	0.9527	1.0	1.0	1.0	1.0	1.0	4.0	eukfloat	eukfloat, refseq, total, and virome Cluster
SM1004_MG_virome_scaffold_271_c1-cat_1	Unassigned	Unassigned	Unassigned	Unassigned	Unassigned	Unassigned	preVC_268	Clustered	VC_268_3	46.0	0.363	1.0	6.927504375	0.363	0.9527	1.0	1.0	1.0	1.0	1.0	4.0	virome	eukfloat, refseq, total, and virome Cluster
SM1004_MG_virome_scaffold_334_c1-cat_1	Unassigned	Unassigned	Unassigned	Unassigned	Unassigned	Unassigned	preVC_268	Clustered	VC_268_3	46.0	0.363	1.0	6.927504375	0.363	0.9527	1.0	1.0	1.0	1.0	1.0	4.0	virome	eukfloat, refseq, total, and virome Cluster
SM1005_MG_scaffold_820	Unassigned	Unassigned	Unassigned	Unassigned	Unassigned	Unassigned	preVC_268	Clustered	VC_268_3	46.0	0.363	1.0	6.927504375	0.363	0.9527	1.0	1.0	1.0	1.0	1.0	4.0	eukfloat	eukfloat, refseq, total, and virome Cluster
SM1005_MG_virome_scaffold_1183_c1-cat_1	Unassigned	Unassigned	Unassigned	Unassigned	Unassigned	Unassigned	preVC_268	Clustered	VC_268_3	46.0	0.363	1.0	6.927504375	0.363	0.9527	1.0	1.0	1.0	1.0	1.0	4.0	virome	eukfloat, refseq, total, and virome Cluster
SM1005_MG_virome_scaffold_2283_c1-cat_1	Unassigned	Unassigned	Unassigned	Unassigned	Unassigned	Unassigned	preVC_268	Clustered	VC_268_3	46.0	0.363	1.0	6.927504375	0.363	0.9527	1.0	1.0	1.0	1.0	1.0	4.0	virome	eukfloat, refseq, total, and virome Cluster
SM1005_MG_virome_scaffold_505_c1-cat_1	Unassigned	Unassigned	Unassigned	Unassigned	Unassigned	Unassigned	preVC_268	Clustered	VC_268_3	46.0	0.363	1.0	6.927504375	0.363	0.9527	1.0	1.0	1.0	1.0	1.0	4.0	virome	eukfloat, refseq, total, and virome Cluster
SM1005_MG_virome_scaffold_541_c1-cat_1	Unassigned	Unassigned	Unassigned	Unassigned	Unassigned	Unassigned	preVC_268	Clustered	VC_268_3	46.0	0.363	1.0	6.927504375	0.363	0.9527	1.0	1.0	1.0	1.0	1.0	4.0	virome	eukfloat, refseq, total, and virome Cluster
SM1005_MG_virome_scaffold_661_c1-cat_1	Unassigned	Unassigned	Unassigned	Unassigned	Unassigned	Unassigned	preVC_268	Clustered	VC_268_3	46.0	0.363	1.0	6.927504375	0.363	0.9527	1.0	1.0	1.0	1.0	1.0	4.0	virome	eukfloat, refseq, total, and virome Cluster
SM1005_MG_virome_scaffold_827_c1-cat_1	Unassigned	Unassigned	Unassigned	Unassigned	Unassigned	Unassigned	preVC_268	Clustered	VC_268_3	46.0	0.363	1.0	6.927504375	0.363	0.9527	1.0	1.0	1.0	1.0	1.0	4.0	virome	eukfloat, refseq, total, and virome Cluster
SM1027_MG_virome_scaffold_127_c1-cat_1	Unassigned	Unassigned	Unassigned	Unassigned	Unassigned	Unassigned	preVC_268	Clustered	VC_268_3	46.0	0.363	1.0	6.927504375	0.363	0.9527	1.0	1.0	1.0	1.0	1.0	4.0	virome	eukfloat, refseq, total, and virome Cluster
SM1028_MG_scaffold_1085	Unassigned	Unassigned	Unassigned	Unassigned	Unassigned	Unassigned	preVC_268	Clustered	VC_268_3	46.0	0.363	1.0	6.927504375	0.363	0.9527	1.0	1.0	1.0	1.0	1.0	4.0	eukfloat	eukfloat, refseq, total, and virome Cluster
SM1028_MG_scaffold_735	Unassigned	Unassigned	Unassigned	Unassigned	Unassigned	Unassigned	preVC_268	Clustered	VC_268_3	46.0	0.363	1.0	6.927504375	0.363	0.9527	1.0	1.0	1.0	1.0	1.0	4.0	eukfloat	eukfloat, refseq, total, and virome Cluster
SM1028_MG_virome_scaffold_178_c1-cat_1	Unassigned	Unassigned	Unassigned	Unassigned	Unassigned	Unassigned	preVC_268	Clustered	VC_268_3	46.0	0.363	1.0	6.927504375	0.363	0.9527	1.0	1.0	1.0	1.0	1.0	4.0	virome	eukfloat, refseq, total, and virome Cluster
SM1029_MG_scaffold_525	Unassigned	Unassigned	Unassigned	Unassigned	Unassigned	Unassigned	preVC_268	Clustered	VC_268_3	46.0	0.363	1.0	6.927504375	0.363	0.9527	1.0	1.0	1.0	1.0	1.0	4.0	eukfloat	eukfloat, refseq, total, and virome Cluster
SM1029_MG_virome_scaffold_74_c1-cat_1	Unassigned	Unassigned	Unassigned	Unassigned	Unassigned	Unassigned	preVC_268	Clustered	VC_268_3	46.0	0.363	1.0	6.927504375	0.363	0.9527	1.0	1.0	1.0	1.0	1.0	4.0	virome	eukfloat, refseq, total, and virome Cluster
SM1030_MG_scaffold_718	Unassigned	Unassigned	Unassigned	Unassigned	Unassigned	Unassigned	preVC_268	Clustered	VC_268_3	46.0	0.363	1.0	6.927504375	0.363	0.9527	1.0	1.0	1.0	1.0	1.0	4.0	eukfloat	eukfloat, refseq, total, and virome Cluster
SM1031_MG_scaffold_796	Unassigned	Unassigned	Unassigned	Unassigned	Unassigned	Unassigned	preVC_268	Clustered	VC_268_3	46.0	0.363	1.0	6.927504375	0.363	0.9527	1.0	1.0	1.0	1.0	1.0	4.0	eukfloat	eukfloat, refseq, total, and virome Cluster
SM1031_MG_virome_scaffold_1195_c1-cat_1	Unassigned	Unassigned	Unassigned	Unassigned	Unassigned	Unassigned	preVC_268	Clustered	VC_268_3	46.0	0.363	1.0	6.927504375	0.363	0.9527	1.0	1.0	1.0	1.0	1.0	4.0	virome	eukfloat, refseq, total, and virome Cluster
SM1031_MG_virome_scaffold_1413_c1-cat_1	Unassigned	Unassigned	Unassigned	Unassigned	Unassigned	Unassigned	preVC_268	Clustered	VC_268_3	46.0	0.363	1.0	6.927504375	0.363	0.9527	1.0	1.0	1.0	1.0	1.0	4.0	virome	eukfloat, refseq, total, and virome Cluster
SM1031_MG_virome_scaffold_1514_c1-cat_1	Unassigned	Unassigned	Unassigned	Unassigned	Unassigned	Unassigned	preVC_268	Clustered	VC_268_3	46.0	0.363	1.0	6.927504375	0.363	0.9527	1.0	1.0	1.0	1.0	1.0	4.0	virome	eukfloat, refseq, total, and virome Cluster
SM1031_MG_virome_scaffold_1592_c1-cat_1	Unassigned	Unassigned	Unassigned	Unassigned	Unassigned	Unassigned	preVC_268	Clustered	VC_268_3	46.0	0.363	1.0	6.927504375	0.363	0.9527	1.0	1.0	1.0	1.0	1.0	4.0	virome	eukfloat, refseq, total, and virome Cluster
SM1031_MG_virome_scaffold_1738_c1-cat_1	Unassigned	Unassigned	Unassigned	Unassigned	Unassigned	Unassigned	preVC_268	Clustered	VC_268_3	46.0	0.363	1.0	6.927504375	0.363	0.9527	1.0	1.0	1.0	1.0	1.0	4.0	virome	eukfloat, refseq, total, and virome Cluster
SM1031_MG_virome_scaffold_636_c1-cat_1	Unassigned	Unassigned	Unassigned	Unassigned	Unassigned	Unassigned	preVC_268	Clustered	VC_268_3	46.0	0.363	1.0	6.927504375	0.363	0.9527	1.0	1.0	1.0	1.0	1.0	4.0	virome	eukfloat, refseq, total, and virome Cluster
SM1031_MG_virome_scaffold_647_c1-cat_1	Unassigned	Unassigned	Unassigned	Unassigned	Unassigned	Unassigned	preVC_268	Clustered	VC_268_3	46.0	0.363	1.0	6.927504375	0.363	0.9527	1.0	1.0	1.0	1.0	1.0	4.0	virome	eukfloat, refseq, total, and virome Cluster
SM1031_MG_virome_scaffold_659_c1-cat_1	Unassigned	Unassigned	Unassigned	Unassigned	Unassigned	Unassigned	preVC_268	Clustered	VC_268_3	46.0	0.363	1.0	6.927504375	0.363	0.9527	1.0	1.0	1.0	1.0	1.0	4.0	virome	eukfloat, refseq, total, and virome Cluster
SM1031_MG_virome_scaffold_789_c1-cat_1	Unassigned	Unassigned	Unassigned	Unassigned	Unassigned	Unassigned	preVC_268	Clustered	VC_268_3	46.0	0.363	1.0	6.927504375	0.363	0.9527	1.0	1.0	1.0	1.0	1.0	4.0	virome	eukfloat, refseq, total, and virome Cluster
Streptomyces~phage~Bing	Heunggongvirae	Uroviricota	Caudoviricetes	Caudovirales	Siphoviridae	Bingvirus	preVC_268	Clustered	VC_268_3	46.0	0.363	1.0	6.927504375	0.363	0.9527	1.0	1.0	1.0	1.0	1.0	4.0	refseq	eukfloat, refseq, total, and virome Cluster
Streptomyces~phage~DrGrey	Heunggongvirae	Uroviricota	Caudoviricetes	Caudovirales	Siphoviridae	Rimavirus	preVC_268	Clustered	VC_268_3	46.0	0.363	1.0	6.927504375	0.363	0.9527	1.0	1.0	1.0	1.0	1.0	4.0	refseq	eukfloat, refseq, total, and virome Cluster
Streptomyces~phage~Rima	Heunggongvirae	Uroviricota	Caudoviricetes	Caudovirales	Siphoviridae	Rimavirus	preVC_268	Clustered	VC_268_3	46.0	0.363	1.0	6.927504375	0.363	0.9527	1.0	1.0	1.0	1.0	1.0	4.0	refseq	eukfloat, refseq, total, and virome Cluster
Streptomyces~phage~Scap1	Heunggongvirae	Uroviricota	Caudoviricetes	Caudovirales	Siphoviridae	Scapunavirus	preVC_268	Clustered	VC_268_3	46.0	0.363	1.0	6.927504375	0.363	0.9527	1.0	1.0	1.0	1.0	1.0	4.0	refseq	eukfloat, refseq, total, and virome Cluster
Flavobacterium~phage~11b	Heunggongvirae	Uroviricota	Caudoviricetes	Caudovirales	Siphoviridae	Unassigned	preVC_554	Clustered	VC_554_0	25.0	0.6309	1.0	7.058835799	0.6309	1.0	1.0	1.0	1.0	1.0	1.0	0.0	refseq	refseq, and virome Cluster
SM1000_MG_virome_scaffold_2298_c1-cat_1	Unassigned	Unassigned	Unassigned	Unassigned	Unassigned	Unassigned	preVC_554	Clustered	VC_554_0	25.0	0.6309	1.0	7.058835799	0.6309	1.0	1.0	1.0	1.0	1.0	1.0	0.0	virome	refseq, and virome Cluster
SM1000_MG_virome_scaffold_2572_c1-cat_1	Unassigned	Unassigned	Unassigned	Unassigned	Unassigned	Unassigned	preVC_554	Clustered	VC_554_0	25.0	0.6309	1.0	7.058835799	0.6309	1.0	1.0	1.0	1.0	1.0	1.0	0.0	virome	refseq, and virome Cluster
SM1000_MG_virome_scaffold_810_c1-cat_1	Unassigned	Unassigned	Unassigned	Unassigned	Unassigned	Unassigned	preVC_554	Clustered	VC_554_0	25.0	0.6309	1.0	7.058835799	0.6309	1.0	1.0	1.0	1.0	1.0	1.0	0.0	virome	refseq, and virome Cluster
SM1005_MG_virome_scaffold_1093_c1-cat_1	Unassigned	Unassigned	Unassigned	Unassigned	Unassigned	Unassigned	preVC_554	Clustered	VC_554_0	25.0	0.6309	1.0	7.058835799	0.6309	1.0	1.0	1.0	1.0	1.0	1.0	0.0	virome	refseq, and virome Cluster
SM1005_MG_virome_scaffold_1104_c1-cat_1	Unassigned	Unassigned	Unassigned	Unassigned	Unassigned	Unassigned	preVC_554	Clustered	VC_554_0	25.0	0.6309	1.0	7.058835799	0.6309	1.0	1.0	1.0	1.0	1.0	1.0	0.0	virome	refseq, and virome Cluster
SM1005_MG_virome_scaffold_1109_c1-cat_1	Unassigned	Unassigned	Unassigned	Unassigned	Unassigned	Unassigned	preVC_554	Clustered	VC_554_0	25.0	0.6309	1.0	7.058835799	0.6309	1.0	1.0	1.0	1.0	1.0	1.0	0.0	virome	refseq, and virome Cluster
SM1005_MG_virome_scaffold_1115_c1-cat_1	Unassigned	Unassigned	Unassigned	Unassigned	Unassigned	Unassigned	preVC_554	Clustered	VC_554_0	25.0	0.6309	1.0	7.058835799	0.6309	1.0	1.0	1.0	1.0	1.0	1.0	0.0	virome	refseq, and virome Cluster
SM1005_MG_virome_scaffold_1125_c1-cat_1	Unassigned	Unassigned	Unassigned	Unassigned	Unassigned	Unassigned	preVC_554	Clustered	VC_554_0	25.0	0.6309	1.0	7.058835799	0.6309	1.0	1.0	1.0	1.0	1.0	1.0	0.0	virome	refseq, and virome Cluster
SM1005_MG_virome_scaffold_1158_c1-cat_1	Unassigned	Unassigned	Unassigned	Unassigned	Unassigned	Unassigned	preVC_554	Clustered	VC_554_0	25.0	0.6309	1.0	7.058835799	0.6309	1.0	1.0	1.0	1.0	1.0	1.0	0.0	virome	refseq, and virome Cluster
SM1005_MG_virome_scaffold_1173_c1-cat_1	Unassigned	Unassigned	Unassigned	Unassigned	Unassigned	Unassigned	preVC_554	Clustered	VC_554_0	25.0	0.6309	1.0	7.058835799	0.6309	1.0	1.0	1.0	1.0	1.0	1.0	0.0	virome	refseq, and virome Cluster
SM1005_MG_virome_scaffold_1334_c1-cat_1	Unassigned	Unassigned	Unassigned	Unassigned	Unassigned	Unassigned	preVC_554	Clustered	VC_554_0	25.0	0.6309	1.0	7.058835799	0.6309	1.0	1.0	1.0	1.0	1.0	1.0	0.0	virome	refseq, and virome Cluster
SM1005_MG_virome_scaffold_1971_c1-cat_1	Unassigned	Unassigned	Unassigned	Unassigned	Unassigned	Unassigned	preVC_554	Clustered	VC_554_0	25.0	0.6309	1.0	7.058835799	0.6309	1.0	1.0	1.0	1.0	1.0	1.0	0.0	virome	refseq, and virome Cluster
SM1005_MG_virome_scaffold_2809_c1-cat_1	Unassigned	Unassigned	Unassigned	Unassigned	Unassigned	Unassigned	preVC_554	Clustered	VC_554_0	25.0	0.6309	1.0	7.058835799	0.6309	1.0	1.0	1.0	1.0	1.0	1.0	0.0	virome	refseq, and virome Cluster
SM1005_MG_virome_scaffold_923_c1-cat_1	Unassigned	Unassigned	Unassigned	Unassigned	Unassigned	Unassigned	preVC_554	Clustered	VC_554_0	25.0	0.6309	1.0	7.058835799	0.6309	1.0	1.0	1.0	1.0	1.0	1.0	0.0	virome	refseq, and virome Cluster
SM1005_MG_virome_scaffold_945_c1-cat_1	Unassigned	Unassigned	Unassigned	Unassigned	Unassigned	Unassigned	preVC_554	Clustered	VC_554_0	25.0	0.6309	1.0	7.058835799	0.6309	1.0	1.0	1.0	1.0	1.0	1.0	0.0	virome	refseq, and virome Cluster
SM1030_MG_virome_scaffold_265_c1-cat_1	Unassigned	Unassigned	Unassigned	Unassigned	Unassigned	Unassigned	preVC_554	Clustered	VC_554_0	25.0	0.6309	1.0	7.058835799	0.6309	1.0	1.0	1.0	1.0	1.0	1.0	0.0	virome	refseq, and virome Cluster
SM1030_MG_virome_scaffold_330_c1-cat_1	Unassigned	Unassigned	Unassigned	Unassigned	Unassigned	Unassigned	preVC_554	Clustered	VC_554_0	25.0	0.6309	1.0	7.058835799	0.6309	1.0	1.0	1.0	1.0	1.0	1.0	0.0	virome	refseq, and virome Cluster
SM1030_MG_virome_scaffold_371_c1-cat_1	Unassigned	Unassigned	Unassigned	Unassigned	Unassigned	Unassigned	preVC_554	Clustered	VC_554_0	25.0	0.6309	1.0	7.058835799	0.6309	1.0	1.0	1.0	1.0	1.0	1.0	0.0	virome	refseq, and virome Cluster
SM1031_MG_virome_scaffold_1071_c1-cat_1	Unassigned	Unassigned	Unassigned	Unassigned	Unassigned	Unassigned	preVC_554	Clustered	VC_554_0	25.0	0.6309	1.0	7.058835799	0.6309	1.0	1.0	1.0	1.0	1.0	1.0	0.0	virome	refseq, and virome Cluster
SM1031_MG_virome_scaffold_1085_c1-cat_1	Unassigned	Unassigned	Unassigned	Unassigned	Unassigned	Unassigned	preVC_554	Clustered	VC_554_0	25.0	0.6309	1.0	7.058835799	0.6309	1.0	1.0	1.0	1.0	1.0	1.0	0.0	virome	refseq, and virome Cluster
SM1031_MG_virome_scaffold_1133_c1-cat_1	Unassigned	Unassigned	Unassigned	Unassigned	Unassigned	Unassigned	preVC_554	Clustered	VC_554_0	25.0	0.6309	1.0	7.058835799	0.6309	1.0	1.0	1.0	1.0	1.0	1.0	0.0	virome	refseq, and virome Cluster
SM1031_MG_virome_scaffold_1199_c1-cat_1	Unassigned	Unassigned	Unassigned	Unassigned	Unassigned	Unassigned	preVC_554	Clustered	VC_554_0	25.0	0.6309	1.0	7.058835799	0.6309	1.0	1.0	1.0	1.0	1.0	1.0	0.0	virome	refseq, and virome Cluster
SM1031_MG_virome_scaffold_1217_c1-cat_1	Unassigned	Unassigned	Unassigned	Unassigned	Unassigned	Unassigned	preVC_554	Clustered	VC_554_0	25.0	0.6309	1.0	7.058835799	0.6309	1.0	1.0	1.0	1.0	1.0	1.0	0.0	virome	refseq, and virome Cluster
SM1031_MG_virome_scaffold_1349_c1-cat_1	Unassigned	Unassigned	Unassigned	Unassigned	Unassigned	Unassigned	preVC_554	Clustered	VC_554_0	25.0	0.6309	1.0	7.058835799	0.6309	1.0	1.0	1.0	1.0	1.0	1.0	0.0	virome	refseq, and virome Cluster
Flavobacterium~phage~1H	Heunggongvirae	Uroviricota	Caudoviricetes	Caudovirales	Siphoviridae	Unahavirus	preVC_709	Clustered	VC_709_0	5.0	0.9983	0.9590963	4.239510318	0.9574	1.0	1.0	1.0	1.0	1.0	1.0	2.0	refseq	refseq
Flavobacterium~phage~23T	Heunggongvirae	Uroviricota	Caudoviricetes	Caudovirales	Siphoviridae	Unahavirus	preVC_709	Clustered	VC_709_0	5.0	0.9983	0.9590963	4.239510318	0.9574	1.0	1.0	1.0	1.0	1.0	1.0	2.0	refseq	refseq
Flavobacterium~phage~2A	Heunggongvirae	Uroviricota	Caudoviricetes	Caudovirales	Siphoviridae	Unahavirus	preVC_709	Clustered	VC_709_0	5.0	0.9983	0.9590963	4.239510318	0.9574	1.0	1.0	1.0	1.0	1.0	1.0	2.0	refseq	refseq
Flavobacterium~phage~6H	Heunggongvirae	Uroviricota	Caudoviricetes	Caudovirales	Siphoviridae	Unahavirus	preVC_709	Clustered	VC_709_0	5.0	0.9983	0.9590963	4.239510318	0.9574	1.0	1.0	1.0	1.0	1.0	1.0	2.0	refseq	refseq
Flavobacterium~phage~vB_FspS_laban6-1	Heunggongvirae	Uroviricota	Caudoviricetes	Caudovirales	Siphoviridae	Labanvirus	preVC_709	Clustered	VC_709_0	5.0	0.9983	0.9590963	4.239510318	0.9574	1.0	1.0	1.0	1.0	1.0	1.0	2.0	refseq	refseq
Flavobacterium~phage~FpV4	Heunggongvirae	Uroviricota	Caudoviricetes	Caudovirales	Podoviridae	Fipvunavirus	preVC_710	Clustered	VC_710_1	6.0	0.4354	1.0	3.7915996	0.4354	1.0	1.0	1.0	1.0	1.0	1.0	1.0	refseq	refseq, and virome Cluster
Flavobacterium~phage~Fpv1	Heunggongvirae	Uroviricota	Caudoviricetes	Caudovirales	Podoviridae	Fipvunavirus	preVC_710	Clustered	VC_710_1	6.0	0.4354	1.0	3.7915996	0.4354	1.0	1.0	1.0	1.0	1.0	1.0	1.0	refseq	refseq, and virome Cluster
Flavobacterium~phage~Fpv2	Heunggongvirae	Uroviricota	Caudoviricetes	Caudovirales	Podoviridae	Fipvunavirus	preVC_710	Clustered	VC_710_1	6.0	0.4354	1.0	3.7915996	0.4354	1.0	1.0	1.0	1.0	1.0	1.0	1.0	refseq	refseq, and virome Cluster
Flavobacterium~phage~Fpv20	Heunggongvirae	Uroviricota	Caudoviricetes	Caudovirales	Podoviridae	Fipvunavirus	preVC_710	Clustered	VC_710_1	6.0	0.4354	1.0	3.7915996	0.4354	1.0	1.0	1.0	1.0	1.0	1.0	1.0	refseq	refseq, and virome Cluster
Flavobacterium~phage~Fpv3	Heunggongvirae	Uroviricota	Caudoviricetes	Caudovirales	Podoviridae	Fipvunavirus	preVC_710	Clustered	VC_710_1	6.0	0.4354	1.0	3.7915996	0.4354	1.0	1.0	1.0	1.0	1.0	1.0	1.0	refseq	refseq, and virome Cluster
SM1031_MG_virome_scaffold_65_c1-cat_1	Unassigned	Unassigned	Unassigned	Unassigned	Unassigned	Unassigned	preVC_710	Clustered	VC_710_1	6.0	0.4354	1.0	3.7915996	0.4354	1.0	1.0	1.0	1.0	1.0	1.0	1.0	virome	refseq, and virome Cluster
Flavobacterium~phage~Fpv10	Heunggongvirae	Uroviricota	Caudoviricetes	Caudovirales	Siphoviridae	Unassigned	preVC_399	Clustered	VC_399_0	6.0	0.7031	1.0	0.0	0.7031	1.0	1.0	1.0	1.0	1.0	1.0	0.0	refseq	refseq
Flavobacterium~phage~Fpv11	Heunggongvirae	Uroviricota	Caudoviricetes	Caudovirales	Siphoviridae	Unassigned	preVC_399	Clustered	VC_399_0	6.0	0.7031	1.0	0.0	0.7031	1.0	1.0	1.0	1.0	1.0	1.0	0.0	refseq	refseq
Flavobacterium~phage~Fpv5	Heunggongvirae	Uroviricota	Caudoviricetes	Caudovirales	Siphoviridae	Unassigned	preVC_399	Clustered	VC_399_0	6.0	0.7031	1.0	0.0	0.7031	1.0	1.0	1.0	1.0	1.0	1.0	0.0	refseq	refseq
Flavobacterium~phage~Fpv6	Heunggongvirae	Uroviricota	Caudoviricetes	Caudovirales	Siphoviridae	Unassigned	preVC_399	Clustered	VC_399_0	6.0	0.7031	1.0	0.0	0.7031	1.0	1.0	1.0	1.0	1.0	1.0	0.0	refseq	refseq
Flavobacterium~phage~Fpv7	Heunggongvirae	Uroviricota	Caudoviricetes	Caudovirales	Siphoviridae	Unassigned	preVC_399	Clustered	VC_399_0	6.0	0.7031	1.0	0.0	0.7031	1.0	1.0	1.0	1.0	1.0	1.0	0.0	refseq	refseq
Flavobacterium~phage~Fpv8	Heunggongvirae	Uroviricota	Caudoviricetes	Caudovirales	Siphoviridae	Unassigned	preVC_399	Clustered	VC_399_0	6.0	0.7031	1.0	0.0	0.7031	1.0	1.0	1.0	1.0	1.0	1.0	0.0	refseq	refseq
Flavobacterium~phage~vB_FspM_immuto_2-6A	Heunggongvirae	Uroviricota	Caudoviricetes	Caudovirales	Myoviridae	Unassigned	preVC_716	Clustered/Singleton	VC_716_2	1.0	0.0	0.0	0.0	0.0	1.0	1.0	1.0	1.0	1.0	1.0	0.0	refseq	refseq
Flavobacterium~phage~vB_FspM_lotta8-1	Heunggongvirae	Uroviricota	Caudoviricetes	Caudovirales	Myoviridae	Pippivirus	preVC_560	Clustered	VC_560_0	2.0	0.4178	0.89347349	1.0	0.3733	1.0	1.0	1.0	1.0	1.0	1.0	1.0	refseq	refseq
Flavobacterium~phage~vB_FspM_pippi8-1	Heunggongvirae	Uroviricota	Caudoviricetes	Caudovirales	Myoviridae	Pippivirus	preVC_560	Clustered	VC_560_0	2.0	0.4178	0.89347349	1.0	0.3733	1.0	1.0	1.0	1.0	1.0	1.0	1.0	refseq	refseq
Flavobacterium~phage~vB_FspP_elemoA_7-9A	Heunggongvirae	Uroviricota	Caudoviricetes	Caudovirales	Podoviridae	Unassigned	preVC_583	Clustered	VC_583_0	4.0	0.7521	0.99992615	3.030820057	0.7521	1.0	1.0	1.0	1.0	1.0	1.0	0.0	refseq	refseq
Flavobacterium~phage~vB_FspP_elemoD_13-5B	Heunggongvirae	Uroviricota	Caudoviricetes	Caudovirales	Podoviridae	Unassigned	preVC_583	Clustered	VC_583_0	4.0	0.7521	0.99992615	3.030820057	0.7521	1.0	1.0	1.0	1.0	1.0	1.0	0.0	refseq	refseq
Flavobacterium~phage~vB_FspP_elemoE_6-9C	Heunggongvirae	Uroviricota	Caudoviricetes	Caudovirales	Podoviridae	Unassigned	preVC_583	Clustered	VC_583_0	4.0	0.7521	0.99992615	3.030820057	0.7521	1.0	1.0	1.0	1.0	1.0	1.0	0.0	refseq	refseq
Flavobacterium~phage~vB_FspP_elemoF_6-3D	Heunggongvirae	Uroviricota	Caudoviricetes	Caudovirales	Podoviridae	Unassigned	preVC_583	Clustered	VC_583_0	4.0	0.7521	0.99992615	3.030820057	0.7521	1.0	1.0	1.0	1.0	1.0	1.0	0.0	refseq	refseq
Flavobacterium~phage~vB_FspS_filifjonk9-1	Heunggongvirae	Uroviricota	Caudoviricetes	Caudovirales	Siphoviridae	Muminvirus	preVC_578	Clustered	VC_578_0	12.0	0.8303	1.0	5.899624026	0.8303	1.0	1.0	1.0	1.0	1.0	1.0	3.0	refseq	refseq
Flavobacterium~phage~vB_FspS_hattifnatt9-1	Heunggongvirae	Uroviricota	Caudoviricetes	Caudovirales	Siphoviridae	Hattifnattvirus	preVC_578	Clustered	VC_578_0	12.0	0.8303	1.0	5.899624026	0.8303	1.0	1.0	1.0	1.0	1.0	1.0	3.0	refseq	refseq
Flavobacterium~phage~vB_FspS_hemulen6-1	Heunggongvirae	Uroviricota	Caudoviricetes	Caudovirales	Siphoviridae	Lillamyvirus	preVC_578	Clustered	VC_578_0	12.0	0.8303	1.0	5.899624026	0.8303	1.0	1.0	1.0	1.0	1.0	1.0	3.0	refseq	refseq
Flavobacterium~phage~vB_FspS_lillamy9-1	Heunggongvirae	Uroviricota	Caudoviricetes	Caudovirales	Siphoviridae	Lillamyvirus	preVC_578	Clustered	VC_578_0	12.0	0.8303	1.0	5.899624026	0.8303	1.0	1.0	1.0	1.0	1.0	1.0	3.0	refseq	refseq
Flavobacterium~phage~vB_FspS_morran9-1	Heunggongvirae	Uroviricota	Caudoviricetes	Caudovirales	Siphoviridae	Lillamyvirus	preVC_578	Clustered	VC_578_0	12.0	0.8303	1.0	5.899624026	0.8303	1.0	1.0	1.0	1.0	1.0	1.0	3.0	refseq	refseq
Flavobacterium~phage~vB_FspS_mumin9-1	Heunggongvirae	Uroviricota	Caudoviricetes	Caudovirales	Siphoviridae	Muminvirus	preVC_578	Clustered	VC_578_0	12.0	0.8303	1.0	5.899624026	0.8303	1.0	1.0	1.0	1.0	1.0	1.0	3.0	refseq	refseq
Flavobacterium~phage~vB_FspS_mymlan6-1	Heunggongvirae	Uroviricota	Caudoviricetes	Caudovirales	Siphoviridae	Muminvirus	preVC_578	Clustered	VC_578_0	12.0	0.8303	1.0	5.899624026	0.8303	1.0	1.0	1.0	1.0	1.0	1.0	3.0	refseq	refseq
Flavobacterium~phage~vB_FspS_sniff9-1	Heunggongvirae	Uroviricota	Caudoviricetes	Caudovirales	Siphoviridae	Lillamyvirus	preVC_578	Clustered	VC_578_0	12.0	0.8303	1.0	5.899624026	0.8303	1.0	1.0	1.0	1.0	1.0	1.0	3.0	refseq	refseq
Flavobacterium~phage~vB_FspS_snork6-1	Heunggongvirae	Uroviricota	Caudoviricetes	Caudovirales	Siphoviridae	Lillamyvirus	preVC_578	Clustered	VC_578_0	12.0	0.8303	1.0	5.899624026	0.8303	1.0	1.0	1.0	1.0	1.0	1.0	3.0	refseq	refseq
Flavobacterium~phage~vB_FspS_snusmum6-1	Heunggongvirae	Uroviricota	Caudoviricetes	Caudovirales	Siphoviridae	Muminvirus	preVC_578	Clustered	VC_578_0	12.0	0.8303	1.0	5.899624026	0.8303	1.0	1.0	1.0	1.0	1.0	1.0	3.0	refseq	refseq
Flavobacterium~phage~vB_FspS_stinky9-1	Heunggongvirae	Uroviricota	Caudoviricetes	Caudovirales	Siphoviridae	Lillamyvirus	preVC_578	Clustered	VC_578_0	12.0	0.8303	1.0	5.899624026	0.8303	1.0	1.0	1.0	1.0	1.0	1.0	3.0	refseq	refseq
Flavobacterium~phage~vB_FspS_tooticki6-1	Heunggongvirae	Uroviricota	Caudoviricetes	Caudovirales	Siphoviridae	Muminvirus	preVC_578	Clustered	VC_578_0	12.0	0.8303	1.0	5.899624026	0.8303	1.0	1.0	1.0	1.0	1.0	1.0	3.0	refseq	refseq
Geobacillus~virus~E3	Heunggongvirae	Uroviricota	Caudoviricetes	Caudovirales	Siphoviridae	Unassigned	preVC_323	Clustered/Singleton	VC_323_4	1.0	0.0	0.0	0.0	0.0	1.0	1.0	1.0	1.0	1.0	1.0	0.0	refseq	refseq
Gordonia~Phage~Barsten	Heunggongvirae	Uroviricota	Caudoviricetes	Caudovirales	Siphoviridae	Vividuovirus	preVC_729	Clustered	VC_729_0	27.0	0.7516	1.0	5.454325894	0.7516	1.0	1.0	1.0	1.0	1.0	1.0	1.0	refseq	refseq
Gordonia~phage~Ailee	Heunggongvirae	Uroviricota	Caudoviricetes	Caudovirales	Siphoviridae	Vividuovirus	preVC_729	Clustered	VC_729_0	27.0	0.7516	1.0	5.454325894	0.7516	1.0	1.0	1.0	1.0	1.0	1.0	1.0	refseq	refseq
Gordonia~phage~Angelicage	Heunggongvirae	Uroviricota	Caudoviricetes	Caudovirales	Siphoviridae	Vividuovirus	preVC_729	Clustered	VC_729_0	27.0	0.7516	1.0	5.454325894	0.7516	1.0	1.0	1.0	1.0	1.0	1.0	1.0	refseq	refseq
Gordonia~phage~Ashertheman	Heunggongvirae	Uroviricota	Caudoviricetes	Caudovirales	Siphoviridae	Vividuovirus	preVC_729	Clustered	VC_729_0	27.0	0.7516	1.0	5.454325894	0.7516	1.0	1.0	1.0	1.0	1.0	1.0	1.0	refseq	refseq
Gordonia~phage~Bibwit	Heunggongvirae	Uroviricota	Caudoviricetes	Caudovirales	Siphoviridae	Vividuovirus	preVC_729	Clustered	VC_729_0	27.0	0.7516	1.0	5.454325894	0.7516	1.0	1.0	1.0	1.0	1.0	1.0	1.0	refseq	refseq
Gordonia~phage~Bizzy	Heunggongvirae	Uroviricota	Caudoviricetes	Caudovirales	Siphoviridae	Vividuovirus	preVC_729	Clustered	VC_729_0	27.0	0.7516	1.0	5.454325894	0.7516	1.0	1.0	1.0	1.0	1.0	1.0	1.0	refseq	refseq
Gordonia~phage~Brandonk123	Heunggongvirae	Uroviricota	Caudoviricetes	Caudovirales	Siphoviridae	Vividuovirus	preVC_729	Clustered	VC_729_0	27.0	0.7516	1.0	5.454325894	0.7516	1.0	1.0	1.0	1.0	1.0	1.0	1.0	refseq	refseq
Gordonia~phage~Fosterous	Heunggongvirae	Uroviricota	Caudoviricetes	Caudovirales	Siphoviridae	Vividuovirus	preVC_729	Clustered	VC_729_0	27.0	0.7516	1.0	5.454325894	0.7516	1.0	1.0	1.0	1.0	1.0	1.0	1.0	refseq	refseq
Gordonia~phage~Gaea	Heunggongvirae	Uroviricota	Caudoviricetes	Caudovirales	Siphoviridae	Vividuovirus	preVC_729	Clustered	VC_729_0	27.0	0.7516	1.0	5.454325894	0.7516	1.0	1.0	1.0	1.0	1.0	1.0	1.0	refseq	refseq
Gordonia~phage~Galadriel	Heunggongvirae	Uroviricota	Caudoviricetes	Caudovirales	Siphoviridae	Vividuovirus	preVC_729	Clustered	VC_729_0	27.0	0.7516	1.0	5.454325894	0.7516	1.0	1.0	1.0	1.0	1.0	1.0	1.0	refseq	refseq
Gordonia~phage~Geodirt	Heunggongvirae	Uroviricota	Caudoviricetes	Caudovirales	Siphoviridae	Vividuovirus	preVC_729	Clustered	VC_729_0	27.0	0.7516	1.0	5.454325894	0.7516	1.0	1.0	1.0	1.0	1.0	1.0	1.0	refseq	refseq
Gordonia~phage~JKSyngboy	Heunggongvirae	Uroviricota	Caudoviricetes	Caudovirales	Siphoviridae	Vividuovirus	preVC_729	Clustered	VC_729_0	27.0	0.7516	1.0	5.454325894	0.7516	1.0	1.0	1.0	1.0	1.0	1.0	1.0	refseq	refseq
Gordonia~phage~Jabberwocky	Heunggongvirae	Uroviricota	Caudoviricetes	Caudovirales	Siphoviridae	Vividuovirus	preVC_729	Clustered	VC_729_0	27.0	0.7516	1.0	5.454325894	0.7516	1.0	1.0	1.0	1.0	1.0	1.0	1.0	refseq	refseq
Gordonia~phage~Keitabear	Heunggongvirae	Uroviricota	Caudoviricetes	Caudovirales	Siphoviridae	Vividuovirus	preVC_729	Clustered	VC_729_0	27.0	0.7516	1.0	5.454325894	0.7516	1.0	1.0	1.0	1.0	1.0	1.0	1.0	refseq	refseq
Gordonia~phage~Kroos	Heunggongvirae	Uroviricota	Caudoviricetes	Caudovirales	Siphoviridae	Vividuovirus	preVC_729	Clustered	VC_729_0	27.0	0.7516	1.0	5.454325894	0.7516	1.0	1.0	1.0	1.0	1.0	1.0	1.0	refseq	refseq
Gordonia~phage~Lennon	Heunggongvirae	Uroviricota	Caudoviricetes	Caudovirales	Siphoviridae	Vividuovirus	preVC_729	Clustered	VC_729_0	27.0	0.7516	1.0	5.454325894	0.7516	1.0	1.0	1.0	1.0	1.0	1.0	1.0	refseq	refseq
Gordonia~phage~Love	Heunggongvirae	Uroviricota	Caudoviricetes	Caudovirales	Siphoviridae	Vividuovirus	preVC_729	Clustered	VC_729_0	27.0	0.7516	1.0	5.454325894	0.7516	1.0	1.0	1.0	1.0	1.0	1.0	1.0	refseq	refseq
Gordonia~phage~Nordenberg	Heunggongvirae	Uroviricota	Caudoviricetes	Caudovirales	Siphoviridae	Vividuovirus	preVC_729	Clustered	VC_729_0	27.0	0.7516	1.0	5.454325894	0.7516	1.0	1.0	1.0	1.0	1.0	1.0	1.0	refseq	refseq
Gordonia~phage~Paries	Heunggongvirae	Uroviricota	Caudoviricetes	Caudovirales	Siphoviridae	Vividuovirus	preVC_729	Clustered	VC_729_0	27.0	0.7516	1.0	5.454325894	0.7516	1.0	1.0	1.0	1.0	1.0	1.0	1.0	refseq	refseq
Gordonia~phage~Ribeye	Heunggongvirae	Uroviricota	Caudoviricetes	Caudovirales	Siphoviridae	Vividuovirus	preVC_729	Clustered	VC_729_0	27.0	0.7516	1.0	5.454325894	0.7516	1.0	1.0	1.0	1.0	1.0	1.0	1.0	refseq	refseq
Gordonia~phage~Rofo	Heunggongvirae	Uroviricota	Caudoviricetes	Caudovirales	Siphoviridae	Vividuovirus	preVC_729	Clustered	VC_729_0	27.0	0.7516	1.0	5.454325894	0.7516	1.0	1.0	1.0	1.0	1.0	1.0	1.0	refseq	refseq
Gordonia~phage~Stultus	Heunggongvirae	Uroviricota	Caudoviricetes	Caudovirales	Siphoviridae	Vividuovirus	preVC_729	Clustered	VC_729_0	27.0	0.7516	1.0	5.454325894	0.7516	1.0	1.0	1.0	1.0	1.0	1.0	1.0	refseq	refseq
Gordonia~phage~Tangent	Heunggongvirae	Uroviricota	Caudoviricetes	Caudovirales	Siphoviridae	Vividuovirus	preVC_729	Clustered	VC_729_0	27.0	0.7516	1.0	5.454325894	0.7516	1.0	1.0	1.0	1.0	1.0	1.0	1.0	refseq	refseq
Gordonia~phage~Tangerine	Heunggongvirae	Uroviricota	Caudoviricetes	Caudovirales	Siphoviridae	Vividuovirus	preVC_729	Clustered	VC_729_0	27.0	0.7516	1.0	5.454325894	0.7516	1.0	1.0	1.0	1.0	1.0	1.0	1.0	refseq	refseq
Gordonia~phage~Vivi2	Heunggongvirae	Uroviricota	Caudoviricetes	Caudovirales	Siphoviridae	Vividuovirus	preVC_729	Clustered	VC_729_0	27.0	0.7516	1.0	5.454325894	0.7516	1.0	1.0	1.0	1.0	1.0	1.0	1.0	refseq	refseq
Gordonia~phage~YorkOnyx	Heunggongvirae	Uroviricota	Caudoviricetes	Caudovirales	Siphoviridae	Vividuovirus	preVC_729	Clustered	VC_729_0	27.0	0.7516	1.0	5.454325894	0.7516	1.0	1.0	1.0	1.0	1.0	1.0	1.0	refseq	refseq
Gordonia~terrae~phage~McKinley	Heunggongvirae	Uroviricota	Caudoviricetes	Caudovirales	Siphoviridae	Vividuovirus	preVC_729	Clustered	VC_729_0	27.0	0.7516	1.0	5.454325894	0.7516	1.0	1.0	1.0	1.0	1.0	1.0	1.0	refseq	refseq
Gordonia~Phage~Lollipop1437	Heunggongvirae	Uroviricota	Caudoviricetes	Caudovirales	Siphoviridae	Unassigned	preVC_632	Clustered	VC_632_0	20.0	0.9346	1.0	6.542308551	0.9346	1.0	1.0	1.0	1.0	1.0	1.0	0.0	refseq	refseq
Gordonia~phage~Buggaboo	Heunggongvirae	Uroviricota	Caudoviricetes	Caudovirales	Siphoviridae	Unassigned	preVC_632	Clustered	VC_632_0	20.0	0.9346	1.0	6.542308551	0.9346	1.0	1.0	1.0	1.0	1.0	1.0	0.0	refseq	refseq
Gordonia~phage~Emianna	Heunggongvirae	Uroviricota	Caudoviricetes	Caudovirales	Siphoviridae	Unassigned	preVC_632	Clustered	VC_632_0	20.0	0.9346	1.0	6.542308551	0.9346	1.0	1.0	1.0	1.0	1.0	1.0	0.0	refseq	refseq
Gordonia~phage~Flapper	Heunggongvirae	Uroviricota	Caudoviricetes	Caudovirales	Siphoviridae	Unassigned	preVC_632	Clustered	VC_632_0	20.0	0.9346	1.0	6.542308551	0.9346	1.0	1.0	1.0	1.0	1.0	1.0	0.0	refseq	refseq
Gordonia~phage~Foxboro	Heunggongvirae	Uroviricota	Caudoviricetes	Caudovirales	Siphoviridae	Unassigned	preVC_632	Clustered	VC_632_0	20.0	0.9346	1.0	6.542308551	0.9346	1.0	1.0	1.0	1.0	1.0	1.0	0.0	refseq	refseq
Gordonia~phage~GRU1	Heunggongvirae	Uroviricota	Caudoviricetes	Caudovirales	Siphoviridae	Unassigned	preVC_632	Clustered	VC_632_0	20.0	0.9346	1.0	6.542308551	0.9346	1.0	1.0	1.0	1.0	1.0	1.0	0.0	refseq	refseq
[truncated: 11,507 more rows]
